# Supplementary material for: Protease-mediated PRC1 dissociation promotes H2AK119ub remodeling during stress responses
Source: EMBO J. 2026 Mar 11;45(8):2561–86. doi: 10.1038/s44318-026-00729-9 (PMC13083880; doi:10.1038/s44318-026-00729-9)
Supplement: Supplementary file 2 — Dataset EV1 [file 44318_2026_729_MOESM2_ESM.xlsx]

## Sheet: Dataset EV1
chr	start	end	wt_0h	wt_16h	Capn3-/-16h	Capn3-/-_0h
chr10	0	5000	2	2	2	2
chr10	5000	10000	2	2	2	2
chr10	10000	15000	2	2	2	2
chr10	15000	20000	2	2	2	2
chr10	20000	25000	2	2	2	2
chr10	25000	30000	2	2	2	2
chr10	30000	35000	2	2	2	2
chr10	35000	40000	2	2	2	2
chr10	40000	45000	2	2	2	2
chr10	45000	50000	2	2	2	2
chr10	50000	55000	2	2	2	2
chr10	55000	60000	2	2	2	2
chr10	60000	65000	2	2	2	2
chr10	65000	70000	2	2	2	2
chr10	70000	75000	2	2	2	2
chr10	75000	80000	2	2	2	2
chr10	80000	85000	2	2	2	2
chr10	85000	90000	2	2	2	2
chr10	90000	95000	2	2	2	2
chr10	95000	100000	2	2	2	2
chr10	100000	105000	2	2	2	2
chr10	105000	110000	2	2	2	2
chr10	110000	115000	2	2	2	2
chr10	115000	120000	2	2	2	2
chr10	120000	125000	2	2	2	2
chr10	125000	130000	2	2	2	2
chr10	130000	135000	2	2	2	2
chr10	135000	140000	2	2	2	2
chr10	140000	145000	2	2	2	2
chr10	145000	150000	2	2	2	2
chr10	150000	155000	2	2	2	2
chr10	155000	160000	2	2	2	2
chr10	160000	165000	2	2	2	2
chr10	165000	170000	2	2	2	2
chr10	170000	175000	2	2	2	2
chr10	175000	180000	2	2	2	2
chr10	180000	185000	2	2	2	2
chr10	185000	190000	2	2	2	2
chr10	190000	195000	2	2	2	2
chr10	195000	200000	2	2	2	2
chr10	200000	205000	2	2	2	2
chr10	205000	210000	2	2	2	2
chr10	210000	215000	2	2	2	2
chr10	215000	220000	2	2	2	2
chr10	220000	225000	2	2	2	2
chr10	225000	230000	2	2	2	2
chr10	230000	235000	2	2	2	2
chr10	235000	240000	2	2	2	2
chr10	240000	245000	2	2	2	2
chr10	245000	250000	2	2	2	2
chr10	250000	255000	2	2	2	2
chr10	255000	260000	2	2	2	2
chr10	260000	265000	2	2	2	2
chr10	265000	270000	2	2	2	2
chr10	270000	275000	2	2	2	2
chr10	275000	280000	2	2	2	2
chr10	280000	285000	2	2	2	2
chr10	285000	290000	2	2	2	2
chr10	290000	295000	2	2	2	2
chr10	295000	300000	2	2	2	2
chr10	300000	305000	2	2	2	2
chr10	305000	310000	2	2	2	2
chr10	310000	315000	2	2	2	2
chr10	315000	320000	2	2	2	2
chr10	320000	325000	2	2	2	2
chr10	325000	330000	2	2	2	2
chr10	330000	335000	2	2	2	2
chr10	335000	340000	2	2	2	2
chr10	340000	345000	2	2	2	2
chr10	345000	350000	2	2	2	2
chr10	350000	355000	2	2	2	2
chr10	355000	360000	2	2	2	2
chr10	360000	365000	2	2	2	2
chr10	365000	370000	2	2	2	2
chr10	370000	375000	2	2	2	2
chr10	375000	380000	2	2	2	2
chr10	380000	385000	2	2	2	2
chr10	385000	390000	2	2	2	2
chr10	390000	395000	2	2	2	2
chr10	395000	400000	2	2	2	2
chr10	400000	405000	2	2	2	2
chr10	405000	410000	2	2	2	2
chr10	410000	415000	2	2	2	2
chr10	415000	420000	2	2	2	2
chr10	420000	425000	2	2	2	2
chr10	425000	430000	2	2	2	2
chr10	430000	435000	2	2	2	2
chr10	435000	440000	2	2	2	2
chr10	440000	445000	2	2	2	2
chr10	445000	450000	2	2	2	2
chr10	450000	455000	2	2	2	2
chr10	455000	460000	2	2	2	2
chr10	460000	465000	2	2	2	2
chr10	465000	470000	2	2	2	2
chr10	470000	475000	2	2	2	2
chr10	475000	480000	2	2	2	2
chr10	480000	485000	2	2	2	2
chr10	485000	490000	2	2	2	2
chr10	490000	495000	2	2	2	2
chr10	495000	500000	2	2	2	2
chr10	500000	505000	2	2	2	2
chr10	505000	510000	2	2	2	2
chr10	510000	515000	2	2	2	2
chr10	515000	520000	2	2	2	2
chr10	520000	525000	2	2	2	2
chr10	525000	530000	2	2	2	2
chr10	530000	535000	2	2	2	2
chr10	535000	540000	2	2	2	2
chr10	540000	545000	2	2	2	2
chr10	545000	550000	2	2	2	2
chr10	550000	555000	2	2	2	2
chr10	555000	560000	2	2	2	2
chr10	560000	565000	2	2	2	2
chr10	565000	570000	2	2	2	2
chr10	570000	575000	2	2	2	2
chr10	575000	580000	2	2	2	2
chr10	580000	585000	2	2	2	2
chr10	585000	590000	2	2	2	2
chr10	590000	595000	2	2	2	2
chr10	595000	600000	2	2	2	2
chr10	600000	605000	2	2	2	2
chr10	605000	610000	2	2	2	2
chr10	610000	615000	2	2	2	2
chr10	615000	620000	2	2	2	2
chr10	620000	625000	2	2	2	2
chr10	625000	630000	2	2	2	2
chr10	630000	635000	2	2	2	2
chr10	635000	640000	2	2	2	2
chr10	640000	645000	2	2	2	2
chr10	645000	650000	2	2	2	2
chr10	650000	655000	2	2	2	2
chr10	655000	660000	2	2	2	2
chr10	660000	665000	2	2	2	2
chr10	665000	670000	2	2	2	2
chr10	670000	675000	2	2	2	2
chr10	675000	680000	2	2	2	2
chr10	680000	685000	2	2	2	2
chr10	685000	690000	2	2	2	2
chr10	690000	695000	2	2	2	2
chr10	695000	700000	2	2	2	2
chr10	700000	705000	2	2	2	2
chr10	705000	710000	2	2	2	2
chr10	710000	715000	2	2	2	2
chr10	715000	720000	2	2	2	2
chr10	720000	725000	2	2	2	2
chr10	725000	730000	2	2	2	2
chr10	730000	735000	2	2	2	2
chr10	735000	740000	2	2	2	2
chr10	740000	745000	2	2	2	2
chr10	745000	750000	2	2	2	2
chr10	750000	755000	2	2	2	2
chr10	755000	760000	2	2	2	2
chr10	760000	765000	2	2	2	2
chr10	765000	770000	2	2	2	2
chr10	770000	775000	2	2	2	2
chr10	775000	780000	2	2	2	2
chr10	780000	785000	2	2	2	2
chr10	785000	790000	2	2	2	2
chr10	790000	795000	2	2	2	2
chr10	795000	800000	2	2	2	2
chr10	800000	805000	2	2	2	2
chr10	805000	810000	2	2	2	2
chr10	810000	815000	2	2	2	2
chr10	815000	820000	2	2	2	2
chr10	820000	825000	2	2	2	2
chr10	825000	830000	2	2	2	2
chr10	830000	835000	2	2	2	2
chr10	835000	840000	2	2	2	2
chr10	840000	845000	2	2	2	2
chr10	845000	850000	2	2	2	2
chr10	850000	855000	2	2	2	2
chr10	855000	860000	2	2	2	2
chr10	860000	865000	2	2	2	2
chr10	865000	870000	2	2	2	2
chr10	870000	875000	2	2	2	2
chr10	875000	880000	2	2	2	2
chr10	880000	885000	2	2	2	2
chr10	885000	890000	2	2	2	2
chr10	890000	895000	2	2	2	2
chr10	895000	900000	2	2	2	2
chr10	900000	905000	2	2	2	2
chr10	905000	910000	2	2	2	2
chr10	910000	915000	2	2	2	2
chr10	915000	920000	2	2	2	2
chr10	920000	925000	2	2	2	2
chr10	925000	930000	2	2	2	2
chr10	930000	935000	2	2	2	2
chr10	935000	940000	2	2	2	2
chr10	940000	945000	2	2	2	2
chr10	945000	950000	2	2	2	2
chr10	950000	955000	2	2	2	2
chr10	955000	960000	2	2	2	2
chr10	960000	965000	2	2	2	2
chr10	965000	970000	2	2	2	2
chr10	970000	975000	2	2	2	2
chr10	975000	980000	2	2	2	2
chr10	980000	985000	2	2	2	2
chr10	985000	990000	2	2	2	2
chr10	990000	995000	2	2	2	2
chr10	995000	1000000	2	2	2	2
chr10	1000000	1005000	2	2	2	2
chr10	1005000	1010000	2	2	2	2
chr10	1010000	1015000	2	2	2	2
chr10	1015000	1020000	2	2	2	2
chr10	1020000	1025000	2	2	2	2
chr10	1025000	1030000	2	2	2	2
chr10	1030000	1035000	2	2	2	2
chr10	1035000	1040000	2	2	2	2
chr10	1040000	1045000	2	2	2	2
chr10	1045000	1050000	2	2	2	2
chr10	1050000	1055000	2	2	2	2
chr10	1055000	1060000	2	2	2	2
chr10	1060000	1065000	2	2	2	2
chr10	1065000	1070000	2	2	2	2
chr10	1070000	1075000	2	2	2	2
chr10	1075000	1080000	2	2	2	2
chr10	1080000	1085000	2	2	2	2
chr10	1085000	1090000	2	2	2	2
chr10	1090000	1095000	2	2	2	2
chr10	1095000	1100000	2	2	2	2
chr10	1100000	1105000	2	2	2	2
chr10	1105000	1110000	2	2	2	2
chr10	1110000	1115000	2	2	2	2
chr10	1115000	1120000	2	2	2	2
chr10	1120000	1125000	2	2	2	2
chr10	1125000	1130000	2	2	2	2
chr10	1130000	1135000	2	2	2	2
chr10	1135000	1140000	2	2	2	2
chr10	1140000	1145000	2	2	2	2
chr10	1145000	1150000	2	2	2	2
chr10	1150000	1155000	2	2	2	2
chr10	1155000	1160000	2	2	2	2
chr10	1160000	1165000	2	2	2	2
chr10	1165000	1170000	2	2	2	2
chr10	1170000	1175000	2	2	2	2
chr10	1175000	1180000	2	2	2	2
chr10	1180000	1185000	2	2	2	2
chr10	1185000	1190000	2	2	2	2
chr10	1190000	1195000	2	2	2	2
chr10	1195000	1200000	2	2	2	2
chr10	1200000	1205000	2	2	2	2
chr10	1205000	1210000	2	2	2	2
chr10	1210000	1215000	2	2	2	2
chr10	1215000	1220000	2	2	2	2
chr10	1220000	1225000	2	2	2	2
chr10	1225000	1230000	2	2	2	2
chr10	1230000	1235000	2	2	2	2
chr10	1235000	1240000	2	2	2	2
chr10	1240000	1245000	2	2	2	2
chr10	1245000	1250000	2	2	2	2
chr10	1250000	1255000	2	2	2	2
chr10	1255000	1260000	2	2	2	2
chr10	1260000	1265000	2	2	2	2
chr10	1265000	1270000	2	2	2	2
chr10	1270000	1275000	2	2	2	2
chr10	1275000	1280000	2	2	2	2
chr10	1280000	1285000	2	2	2	2
chr10	1285000	1290000	2	2	2	2
chr10	1290000	1295000	2	2	2	2
chr10	1295000	1300000	2	2	2	2
chr10	1300000	1305000	2	2	2	2
chr10	1305000	1310000	2	2	2	2
chr10	1310000	1315000	2	2	2	2
chr10	1315000	1320000	2	2	2	2
chr10	1320000	1325000	2	2	2	2
chr10	1325000	1330000	2	2	2	2
chr10	1330000	1335000	2	2	2	2
chr10	1335000	1340000	2	2	2	2
chr10	1340000	1345000	2	2	2	2
chr10	1345000	1350000	2	2	2	2
chr10	1350000	1355000	2	2	2	2
chr10	1355000	1360000	2	2	2	2
chr10	1360000	1365000	2	2	2	2
chr10	1365000	1370000	2	2	2	2
chr10	1370000	1375000	2	2	2	2
chr10	1375000	1380000	2	2	2	2
chr10	1380000	1385000	2	2	2	2
chr10	1385000	1390000	2	2	2	2
chr10	1390000	1395000	2	2	2	2
chr10	1395000	1400000	2	2	2	2
chr10	1400000	1405000	2	2	2	2
chr10	1405000	1410000	2	2	2	2
chr10	1410000	1415000	2	2	2	2
chr10	1415000	1420000	2	2	2	2
chr10	1420000	1425000	2	2	2	2
chr10	1425000	1430000	2	2	2	2
chr10	1430000	1435000	2	2	2	2
chr10	1435000	1440000	2	2	2	2
chr10	1440000	1445000	2	2	2	2
chr10	1445000	1450000	2	2	2	2
chr10	1450000	1455000	2	2	2	2
chr10	1455000	1460000	2	2	2	2
chr10	1460000	1465000	2	2	2	2
chr10	1465000	1470000	2	2	2	2
chr10	1470000	1475000	2	2	2	2
chr10	1475000	1480000	2	2	2	2
chr10	1480000	1485000	2	2	2	2
chr10	1485000	1490000	2	2	2	2
chr10	1490000	1495000	2	2	2	2
chr10	1495000	1500000	2	2	2	2
chr10	1500000	1505000	2	2	2	2
chr10	1505000	1510000	2	2	2	2
chr10	1510000	1515000	2	2	2	2
chr10	1515000	1520000	2	2	2	2
chr10	1520000	1525000	2	2	2	2
chr10	1525000	1530000	2	2	2	2
chr10	1530000	1535000	2	2	2	2
chr10	1535000	1540000	2	2	2	2
chr10	1540000	1545000	2	2	2	2
chr10	1545000	1550000	2	2	2	2
chr10	1550000	1555000	2	2	2	2
chr10	1555000	1560000	2	2	2	2
chr10	1560000	1565000	2	2	2	2
chr10	1565000	1570000	2	2	2	2
chr10	1570000	1575000	2	2	2	2
chr10	1575000	1580000	2	2	2	2
chr10	1580000	1585000	2	2	2	2
chr10	1585000	1590000	2	2	2	2
chr10	1590000	1595000	2	2	2	2
chr10	1595000	1600000	2	2	2	2
chr10	1600000	1605000	2	2	2	2
chr10	1605000	1610000	2	2	2	2
chr10	1610000	1615000	2	2	2	2
chr10	1615000	1620000	2	2	2	2
chr10	1620000	1625000	2	2	2	2
chr10	1625000	1630000	2	2	2	2
chr10	1630000	1635000	2	2	2	2
chr10	1635000	1640000	2	2	2	2
chr10	1640000	1645000	2	2	2	2
chr10	1645000	1650000	2	2	2	2
chr10	1650000	1655000	2	2	2	2
chr10	1655000	1660000	2	2	2	2
chr10	1660000	1665000	2	2	2	2
chr10	1665000	1670000	2	2	2	2
chr10	1670000	1675000	2	2	2	2
chr10	1675000	1680000	2	2	2	2
chr10	1680000	1685000	2	2	2	2
chr10	1685000	1690000	2	2	2	2
chr10	1690000	1695000	2	2	2	2
chr10	1695000	1700000	2	2	2	2
chr10	1700000	1705000	2	2	2	2
chr10	1705000	1710000	2	2	2	2
chr10	1710000	1715000	2	2	2	2
chr10	1715000	1720000	2	2	2	2
chr10	1720000	1725000	2	2	2	2
chr10	1725000	1730000	2	2	2	2
chr10	1730000	1735000	2	2	2	2
chr10	1735000	1740000	2	2	2	2
chr10	1740000	1745000	2	2	2	2
chr10	1745000	1750000	2	2	2	2
chr10	1750000	1755000	2	2	2	2
chr10	1755000	1760000	2	2	2	2
chr10	1760000	1765000	2	2	2	2
chr10	1765000	1770000	2	2	2	2
chr10	1770000	1775000	2	2	2	2
chr10	1775000	1780000	2	2	2	2
chr10	1780000	1785000	2	2	2	2
chr10	1785000	1790000	2	2	2	2
chr10	1790000	1795000	2	2	2	2
chr10	1795000	1800000	2	2	2	2
chr10	1800000	1805000	2	2	2	2
chr10	1805000	1810000	2	2	2	2
chr10	1810000	1815000	2	2	2	2
chr10	1815000	1820000	2	2	2	2
chr10	1820000	1825000	2	2	2	2
chr10	1825000	1830000	2	2	2	2
chr10	1830000	1835000	2	2	2	2
chr10	1835000	1840000	2	2	2	2
chr10	1840000	1845000	2	2	2	2
chr10	1845000	1850000	2	2	2	2
chr10	1850000	1855000	2	2	2	2
chr10	1855000	1860000	2	2	2	2
chr10	1860000	1865000	2	2	2	2
chr10	1865000	1870000	2	2	2	2
chr10	1870000	1875000	2	2	2	2
chr10	1875000	1880000	2	2	2	2
chr10	1880000	1885000	2	2	2	2
chr10	1885000	1890000	2	2	2	2
chr10	1890000	1895000	2	2	2	2
chr10	1895000	1900000	2	2	2	2
chr10	1900000	1905000	2	2	2	2
chr10	1905000	1910000	2	2	2	2
chr10	1910000	1915000	2	2	2	2
chr10	1915000	1920000	2	2	2	2
chr10	1920000	1925000	2	2	2	2
chr10	1925000	1930000	2	2	2	2
chr10	1930000	1935000	2	2	2	2
chr10	1935000	1940000	2	2	2	2
chr10	1940000	1945000	2	2	2	2
chr10	1945000	1950000	2	2	2	2
chr10	1950000	1955000	2	2	2	2
chr10	1955000	1960000	2	2	2	2
chr10	1960000	1965000	2	2	2	2
chr10	1965000	1970000	2	2	2	2
chr10	1970000	1975000	2	2	2	2
chr10	1975000	1980000	2	2	2	2
chr10	1980000	1985000	2	2	2	2
chr10	1985000	1990000	2	2	2	2
chr10	1990000	1995000	2	2	2	2
chr10	1995000	2000000	2	2	2	2
chr10	2000000	2005000	2	2	2	2
chr10	2005000	2010000	2	2	2	2
chr10	2010000	2015000	2	2	2	2
chr10	2015000	2020000	2	2	2	2
chr10	2020000	2025000	2	2	2	2
chr10	2025000	2030000	2	2	2	2
chr10	2030000	2035000	2	2	2	2
chr10	2035000	2040000	2	2	2	2
chr10	2040000	2045000	2	2	2	2
chr10	2045000	2050000	2	2	2	2
chr10	2050000	2055000	2	2	2	2
chr10	2055000	2060000	2	2	2	2
chr10	2060000	2065000	2	2	2	2
chr10	2065000	2070000	2	2	2	2
chr10	2070000	2075000	2	2	2	2
chr10	2075000	2080000	2	2	2	2
chr10	2080000	2085000	2	2	2	2
chr10	2085000	2090000	2	2	2	2
chr10	2090000	2095000	2	2	2	2
chr10	2095000	2100000	2	2	2	2
chr10	2100000	2105000	2	2	2	2
chr10	2105000	2110000	2	2	2	2
chr10	2110000	2115000	2	2	2	2
chr10	2115000	2120000	2	2	2	2
chr10	2120000	2125000	2	2	2	2
chr10	2125000	2130000	2	2	2	2
chr10	2130000	2135000	2	2	2	2
chr10	2135000	2140000	2	2	2	2
chr10	2140000	2145000	2	2	2	2
chr10	2145000	2150000	2	2	2	2
chr10	2150000	2155000	2	2	2	2
chr10	2155000	2160000	2	2	2	2
chr10	2160000	2165000	2	2	2	2
chr10	2165000	2170000	2	2	2	2
chr10	2170000	2175000	2	2	2	2
chr10	2175000	2180000	2	2	2	2
chr10	2180000	2185000	2	2	2	2
chr10	2185000	2190000	2	2	2	2
chr10	2190000	2195000	2	2	2	2
chr10	2195000	2200000	2	2	2	2
chr10	2200000	2205000	2	2	2	2
chr10	2205000	2210000	2	2	2	2
chr10	2210000	2215000	2	2	2	2
chr10	2215000	2220000	2	2	2	2
chr10	2220000	2225000	2	2	2	2
chr10	2225000	2230000	2	2	2	2
chr10	2230000	2235000	2	2	2	2
chr10	2235000	2240000	2	2	2	2
chr10	2240000	2245000	2	2	2	2
chr10	2245000	2250000	2	2	2	2
chr10	2250000	2255000	2	2	2	2
chr10	2255000	2260000	2	2	2	2
chr10	2260000	2265000	2	2	2	2
chr10	2265000	2270000	2	2	2	2
chr10	2270000	2275000	2	2	2	2
chr10	2275000	2280000	2	2	2	2
chr10	2280000	2285000	2	2	2	2
chr10	2285000	2290000	2	2	2	2
chr10	2290000	2295000	2	2	2	2
chr10	2295000	2300000	2	2	2	2
chr10	2300000	2305000	2	2	2	2
chr10	2305000	2310000	2	2	2	2
chr10	2310000	2315000	2	2	2	2
chr10	2315000	2320000	2	2	2	2
chr10	2320000	2325000	2	2	2	2
chr10	2325000	2330000	2	2	2	2
chr10	2330000	2335000	2	2	2	2
chr10	2335000	2340000	2	2	2	2
chr10	2340000	2345000	2	2	2	2
chr10	2345000	2350000	2	2	2	2
chr10	2350000	2355000	2	2	2	2
chr10	2355000	2360000	2	2	2	2
chr10	2360000	2365000	2	2	2	2
chr10	2365000	2370000	2	2	2	2
chr10	2370000	2375000	2	2	2	2
chr10	2375000	2380000	2	2	2	2
chr10	2380000	2385000	2	2	2	2
chr10	2385000	2390000	2	2	2	2
chr10	2390000	2395000	2	2	2	2
chr10	2395000	2400000	2	2	2	2
chr10	2400000	2405000	2	2	2	2
chr10	2405000	2410000	2	2	2	2
chr10	2410000	2415000	2	2	2	2
chr10	2415000	2420000	2	2	2	2
chr10	2420000	2425000	2	2	2	2
chr10	2425000	2430000	2	2	2	2
chr10	2430000	2435000	2	2	2	2
chr10	2435000	2440000	2	2	2	2
chr10	2440000	2445000	2	2	2	2
chr10	2445000	2450000	2	2	2	2
chr10	2450000	2455000	2	2	2	2
chr10	2455000	2460000	2	2	2	2
chr10	2460000	2465000	2	2	2	2
chr10	2465000	2470000	2	2	2	2
chr10	2470000	2475000	2	2	2	2
chr10	2475000	2480000	2	2	2	2
chr10	2480000	2485000	2	2	2	2
chr10	2485000	2490000	2	2	2	2
chr10	2490000	2495000	2	2	2	2
chr10	2495000	2500000	2	2	2	2
chr10	2500000	2505000	2	2	2	2
chr10	2505000	2510000	2	2	2	2
chr10	2510000	2515000	2	2	2	2
chr10	2515000	2520000	2	2	2	2
chr10	2520000	2525000	2	2	2	2
chr10	2525000	2530000	2	2	2	2
chr10	2530000	2535000	2	2	2	2
chr10	2535000	2540000	2	2	2	2
chr10	2540000	2545000	2	2	2	2
chr10	2545000	2550000	2	2	2	2
chr10	2550000	2555000	2	2	2	2
chr10	2555000	2560000	2	2	2	2
chr10	2560000	2565000	2	2	2	2
chr10	2565000	2570000	2	2	2	2
chr10	2570000	2575000	2	2	2	2
chr10	2575000	2580000	2	2	2	2
chr10	2580000	2585000	2	2	2	2
chr10	2585000	2590000	2	2	2	2
chr10	2590000	2595000	2	2	2	2
chr10	2595000	2600000	2	2	2	2
chr10	2600000	2605000	2	2	2	2
chr10	2605000	2610000	2	2	2	2
chr10	2610000	2615000	2	2	2	2
chr10	2615000	2620000	2	2	2	2
chr10	2620000	2625000	2	2	2	2
chr10	2625000	2630000	2	2	2	2
chr10	2630000	2635000	2	2	2	2
chr10	2635000	2640000	2	2	2	2
chr10	2640000	2645000	2	2	2	2
chr10	2645000	2650000	2	2	2	2
chr10	2650000	2655000	2	2	2	2
chr10	2655000	2660000	2	2	2	2
chr10	2660000	2665000	2	2	2	2
chr10	2665000	2670000	2	2	2	2
chr10	2670000	2675000	2	2	2	2
chr10	2675000	2680000	2	2	2	2
chr10	2680000	2685000	2	2	2	2
chr10	2685000	2690000	2	2	2	2
chr10	2690000	2695000	2	2	2	2
chr10	2695000	2700000	2	2	2	2
chr10	2700000	2705000	2	2	2	2
chr10	2705000	2710000	2	2	2	2
chr10	2710000	2715000	2	2	2	2
chr10	2715000	2720000	2	2	2	2
chr10	2720000	2725000	2	2	2	2
chr10	2725000	2730000	2	2	2	2
chr10	2730000	2735000	2	2	2	2
chr10	2735000	2740000	2	2	2	2
chr10	2740000	2745000	2	2	2	2
chr10	2745000	2750000	2	2	2	2
chr10	2750000	2755000	2	2	2	2
chr10	2755000	2760000	2	2	2	2
chr10	2760000	2765000	2	2	2	2
chr10	2765000	2770000	2	2	2	2
chr10	2770000	2775000	2	2	2	2
chr10	2775000	2780000	2	2	2	2
chr10	2780000	2785000	2	2	2	2
chr10	2785000	2790000	2	2	2	2
chr10	2790000	2795000	2	2	2	2
chr10	2795000	2800000	2	2	2	2
chr10	2800000	2805000	2	2	2	2
chr10	2805000	2810000	2	2	2	2
chr10	2810000	2815000	2	2	2	2
chr10	2815000	2820000	2	2	2	2
chr10	2820000	2825000	2	2	2	2
chr10	2825000	2830000	2	2	2	2
chr10	2830000	2835000	2	2	2	2
chr10	2835000	2840000	2	2	2	2
chr10	2840000	2845000	2	2	2	2
chr10	2845000	2850000	2	2	2	2
chr10	2850000	2855000	2	2	2	2
chr10	2855000	2860000	2	2	2	2
chr10	2860000	2865000	2	2	2	2
chr10	2865000	2870000	2	2	2	2
chr10	2870000	2875000	2	2	2	2
chr10	2875000	2880000	2	2	2	2
chr10	2880000	2885000	2	2	2	2
chr10	2885000	2890000	2	2	2	2
chr10	2890000	2895000	2	2	2	2
chr10	2895000	2900000	2	2	2	2
chr10	2900000	2905000	2	2	2	2
chr10	2905000	2910000	2	2	2	2
chr10	2910000	2915000	2	2	2	2
chr10	2915000	2920000	2	2	2	2
chr10	2920000	2925000	2	2	2	2
chr10	2925000	2930000	2	2	2	2
chr10	2930000	2935000	2	2	2	2
chr10	2935000	2940000	2	2	2	2
chr10	2940000	2945000	2	2	2	2
chr10	2945000	2950000	2	2	2	2
chr10	2950000	2955000	2	2	2	2
chr10	2955000	2960000	2	2	2	2
chr10	2960000	2965000	2	2	2	2
chr10	2965000	2970000	2	2	2	2
chr10	2970000	2975000	2	2	2	2
chr10	2975000	2980000	2	2	2	2
chr10	2980000	2985000	2	2	2	2
chr10	2985000	2990000	2	2	2	2
chr10	2990000	2995000	2	2	2	2
chr10	2995000	3000000	2	2	2	2
chr10	3000000	3005000	2	2	2	2
chr10	3005000	3010000	2	2	2	2
chr10	3010000	3015000	2	2	2	2
chr10	3015000	3020000	2	2	2	2
chr10	3020000	3025000	2	2	2	2
chr10	3025000	3030000	2	2	2	2
chr10	3030000	3035000	2	2	2	2
chr10	3035000	3040000	2	2	2	2
chr10	3040000	3045000	2	2	2	2
chr10	3045000	3050000	2	2	3	2
chr10	3050000	3055000	3	2	3	2
chr10	3055000	3060000	3	2	3	2
chr10	3060000	3065000	3	2	3	2
chr10	3065000	3070000	3	2	3	2
chr10	3070000	3075000	3	2	3	3
chr10	3075000	3080000	2	2	3	3
chr10	3080000	3085000	2	2	3	3
chr10	3085000	3090000	2	2	3	3
chr10	3090000	3095000	2	2	3	3
chr10	3095000	3100000	2	2	2	3
chr10	3100000	3105000	2	2	2	3
chr10	3105000	3110000	2	2	2	3
chr10	3110000	3115000	2	2	2	3
chr10	3115000	3120000	2	3	2	3
chr10	3120000	3125000	2	3	2	3
chr10	3125000	3130000	2	3	2	3
chr10	3130000	3135000	2	3	2	3
chr10	3135000	3140000	2	3	2	3
chr10	3140000	3145000	2	3	2	3
chr10	3145000	3150000	2	3	2	3
chr10	3150000	3155000	2	3	2	3
chr10	3155000	3160000	2	3	3	3
chr10	3160000	3165000	2	3	3	3
chr10	3165000	3170000	2	3	3	3
chr10	3170000	3175000	2	3	3	3
chr10	3175000	3180000	2	3	3	3
chr10	3180000	3185000	2	3	3	2
chr10	3185000	3190000	2	2	3	2
chr10	3190000	3195000	2	2	3	2
chr10	3195000	3200000	2	2	3	2
chr10	3200000	3205000	2	2	3	2
chr10	3205000	3210000	2	2	3	2
chr10	3210000	3215000	2	2	3	2
chr10	3215000	3220000	2	4	3	4
chr10	3220000	3225000	2	2	3	2
chr10	3225000	3230000	2	2	2	2
chr10	3230000	3235000	2	2	2	2
chr10	3235000	3240000	2	2	2	2
chr10	3240000	3245000	2	2	2	2
chr10	3245000	3250000	2	2	2	2
chr10	3250000	3255000	2	2	2	2
chr10	3255000	3260000	2	2	2	2
chr10	3260000	3265000	2	2	2	2
chr10	3265000	3270000	2	2	2	2
chr10	3270000	3275000	2	2	2	2
chr10	3275000	3280000	2	2	2	2
chr10	3280000	3285000	2	2	2	2
chr10	3285000	3290000	2	2	2	2
chr10	3290000	3295000	2	2	2	2
chr10	3295000	3300000	2	2	2	2
chr10	3300000	3305000	2	2	2	2
chr10	3305000	3310000	2	2	2	2
chr10	3310000	3315000	2	2	2	2
chr10	3315000	3320000	2	4	4	2
chr10	3320000	3325000	2	2	2	2
chr10	3325000	3330000	2	2	2	2
chr10	3330000	3335000	2	2	2	2
chr10	3335000	3340000	2	2	2	2
chr10	3340000	3345000	2	2	2	2
chr10	3345000	3350000	2	2	2	2
chr10	3350000	3355000	2	2	2	2
chr10	3355000	3360000	2	2	2	2
chr10	3360000	3365000	2	2	2	2
chr10	3365000	3370000	2	2	2	2
chr10	3370000	3375000	2	2	2	2
chr10	3375000	3380000	2	2	3	2
chr10	3380000	3385000	2	2	3	2
chr10	3385000	3390000	2	2	3	2
chr10	3390000	3395000	2	2	3	2
chr10	3395000	3400000	2	2	3	2
chr10	3400000	3405000	2	2	3	2
chr10	3405000	3410000	2	2	3	2
chr10	3410000	3415000	2	2	3	2
chr10	3415000	3420000	2	2	3	2
chr10	3420000	3425000	2	2	3	2
chr10	3425000	3430000	2	2	2	2
chr10	3430000	3435000	2	2	2	2
chr10	3435000	3440000	2	2	2	2
chr10	3440000	3445000	2	2	2	2
chr10	3445000	3450000	2	2	2	2
chr10	3450000	3455000	2	2	2	2
chr10	3455000	3460000	2	2	2	2
chr10	3460000	3465000	2	2	2	2
chr10	3465000	3470000	2	2	2	2
chr10	3470000	3475000	2	2	2	2
chr10	3475000	3480000	2	2	2	2
chr10	3480000	3485000	2	2	2	2
chr10	3485000	3490000	2	1	2	1
chr10	3490000	3495000	2	1	2	1
chr10	3495000	3500000	2	2	2	2
chr10	3500000	3505000	2	2	2	2
chr10	3505000	3510000	2	2	2	2
chr10	3510000	3515000	2	2	2	2
chr10	3515000	3520000	2	2	2	2
chr10	3520000	3525000	2	2	2	2
chr10	3525000	3530000	2	2	2	2
chr10	3530000	3535000	2	2	2	2
chr10	3535000	3540000	2	2	2	2
chr10	3540000	3545000	2	2	2	2
chr10	3545000	3550000	2	2	2	2
chr10	3550000	3555000	2	2	2	2
chr10	3555000	3560000	2	2	2	2
chr10	3560000	3565000	2	2	2	2
chr10	3565000	3570000	2	2	2	2
chr10	3570000	3575000	2	2	2	2
chr10	3575000	3580000	2	2	2	2
chr10	3580000	3585000	2	2	2	2
chr10	3585000	3590000	2	2	2	2
chr10	3590000	3595000	2	2	2	2
chr10	3595000	3600000	2	2	2	2
chr10	3600000	3605000	2	2	2	2
chr10	3605000	3610000	2	2	2	2
chr10	3610000	3615000	2	2	2	2
chr10	3615000	3620000	2	2	2	2
chr10	3620000	3625000	2	2	2	2
chr10	3625000	3630000	2	2	2	2
chr10	3630000	3635000	2	2	2	2
chr10	3635000	3640000	2	2	2	2
chr10	3640000	3645000	2	2	2	2
chr10	3645000	3650000	2	2	2	2
chr10	3650000	3655000	2	2	2	2
chr10	3655000	3660000	2	2	2	2
chr10	3660000	3665000	2	2	2	2
chr10	3665000	3670000	2	2	2	2
chr10	3670000	3675000	2	2	2	2
chr10	3675000	3680000	2	2	2	2
chr10	3680000	3685000	2	2	2	2
chr10	3685000	3690000	2	2	2	2
chr10	3690000	3695000	2	2	2	2
chr10	3695000	3700000	2	2	2	2
chr10	3700000	3705000	2	2	2	2
chr10	3705000	3710000	2	2	2	2
chr10	3710000	3715000	2	2	2	2
chr10	3715000	3720000	2	2	2	2
chr10	3720000	3725000	2	2	2	2
chr10	3725000	3730000	2	2	2	2
chr10	3730000	3735000	2	2	2	2
chr10	3735000	3740000	2	2	2	2
chr10	3740000	3745000	2	2	2	2
chr10	3745000	3750000	2	2	2	2
chr10	3750000	3755000	2	2	2	2
chr10	3755000	3760000	2	2	2	2
chr10	3760000	3765000	2	2	2	2
chr10	3765000	3770000	1	1	1	2
chr10	3770000	3775000	1	1	1	2
chr10	3775000	3780000	2	2	2	2
chr10	3780000	3785000	2	2	2	2
chr10	3785000	3790000	2	2	2	2
chr10	3790000	3795000	2	2	2	2
chr10	3795000	3800000	2	2	2	2
chr10	3800000	3805000	2	2	2	2
chr10	3805000	3810000	2	2	2	2
chr10	3810000	3815000	2	2	2	2
chr10	3815000	3820000	2	2	2	2
chr10	3820000	3825000	2	2	2	2
chr10	3825000	3830000	2	2	2	2
chr10	3830000	3835000	2	2	2	2
chr10	3835000	3840000	2	2	2	2
chr10	3840000	3845000	2	2	2	2
chr10	3845000	3850000	2	2	2	2
chr10	3850000	3855000	2	2	2	2
chr10	3855000	3860000	2	2	2	2
chr10	3860000	3865000	2	2	2	2
chr10	3865000	3870000	2	2	2	2
chr10	3870000	3875000	2	2	2	2
chr10	3875000	3880000	2	2	2	2
chr10	3880000	3885000	2	2	2	2
chr10	3885000	3890000	2	2	2	2
chr10	3890000	3895000	2	2	2	2
chr10	3895000	3900000	2	2	2	2
chr10	3900000	3905000	2	2	2	2
chr10	3905000	3910000	2	2	2	2
chr10	3910000	3915000	2	2	2	2
chr10	3915000	3920000	2	2	2	2
chr10	3920000	3925000	2	1	2	2
chr10	3925000	3930000	2	1	2	2
chr10	3930000	3935000	2	2	2	2
chr10	3935000	3940000	2	2	2	2
chr10	3940000	3945000	2	2	2	2
chr10	3945000	3950000	2	2	2	2
chr10	3950000	3955000	2	2	2	2
chr10	3955000	3960000	2	2	2	2
chr10	3960000	3965000	2	2	2	2
chr10	3965000	3970000	2	2	2	2
chr10	3970000	3975000	2	2	2	2
chr10	3975000	3980000	2	2	2	2
chr10	3980000	3985000	2	2	2	2
chr10	3985000	3990000	2	2	2	2
chr10	3990000	3995000	2	2	2	2
chr10	3995000	4000000	2	2	2	2
chr10	4000000	4005000	2	2	2	2
chr10	4005000	4010000	2	2	2	2
chr10	4010000	4015000	2	2	2	2
chr10	4015000	4020000	2	2	2	2
chr10	4020000	4025000	2	2	2	2
chr10	4025000	4030000	2	2	2	2
chr10	4030000	4035000	2	2	2	2
chr10	4035000	4040000	2	2	2	2
chr10	4040000	4045000	2	2	2	2
chr10	4045000	4050000	2	2	2	2
chr10	4050000	4055000	2	2	2	2
chr10	4055000	4060000	2	2	2	2
chr10	4060000	4065000	2	2	2	2
chr10	4065000	4070000	2	2	2	2
chr10	4070000	4075000	2	2	2	2
chr10	4075000	4080000	2	2	2	2
chr10	4080000	4085000	2	2	2	2
chr10	4085000	4090000	2	2	2	2
chr10	4090000	4095000	2	2	2	2
chr10	4095000	4100000	2	2	2	2
chr10	4100000	4105000	2	2	2	2
chr10	4105000	4110000	2	2	2	2
chr10	4110000	4115000	2	2	2	2
chr10	4115000	4120000	2	2	2	2
chr10	4120000	4125000	2	2	2	2
chr10	4125000	4130000	2	2	2	2
chr10	4130000	4135000	2	2	2	2
chr10	4135000	4140000	2	2	2	2
chr10	4140000	4145000	2	2	2	2
chr10	4145000	4150000	2	2	2	2
chr10	4150000	4155000	2	2	2	2
chr10	4155000	4160000	3	2	2	2
chr10	4160000	4165000	3	2	2	2
chr10	4165000	4170000	3	2	2	2
chr10	4170000	4175000	3	2	2	2
chr10	4175000	4180000	3	2	2	2
chr10	4180000	4185000	3	2	2	2
chr10	4185000	4190000	3	2	2	2
chr10	4190000	4195000	3	2	2	2
chr10	4195000	4200000	3	2	2	2
chr10	4200000	4205000	3	2	2	2
chr10	4205000	4210000	3	2	2	2
chr10	4210000	4215000	3	2	2	2
chr10	4215000	4220000	3	4	4	4
chr10	4220000	4225000	3	2	2	2
chr10	4225000	4230000	2	2	2	2
chr10	4230000	4235000	2	2	2	2
chr10	4235000	4240000	2	2	2	2
chr10	4240000	4245000	2	2	2	2
chr10	4245000	4250000	2	2	2	2
chr10	4250000	4255000	2	2	2	2
chr10	4255000	4260000	2	2	2	2
chr10	4260000	4265000	2	2	2	2
chr10	4265000	4270000	2	2	2	2
chr10	4270000	4275000	2	2	2	2
chr10	4275000	4280000	2	2	2	2
chr10	4280000	4285000	2	2	2	2
chr10	4285000	4290000	2	2	2	2
chr10	4290000	4295000	2	2	2	2
chr10	4295000	4300000	2	2	2	2
chr10	4300000	4305000	2	2	2	2
chr10	4305000	4310000	2	2	2	2
chr10	4310000	4315000	2	2	2	2
chr10	4315000	4320000	2	2	2	2
chr10	4320000	4325000	2	2	2	2
chr10	4325000	4330000	2	2	2	2
chr10	4330000	4335000	2	2	2	2
chr10	4335000	4340000	1	1	1	2
chr10	4340000	4345000	1	1	1	2
chr10	4345000	4350000	2	1	1	2
chr10	4350000	4355000	2	2	1	2
chr10	4355000	4360000	2	2	1	2
chr10	4360000	4365000	2	2	2	2
chr10	4365000	4370000	2	2	2	2
chr10	4370000	4375000	2	2	2	2
chr10	4375000	4380000	2	2	2	2
chr10	4380000	4385000	2	2	2	2
chr10	4385000	4390000	2	2	2	2
chr10	4390000	4395000	2	2	2	2
chr10	4395000	4400000	2	2	2	2
chr10	4400000	4405000	2	2	2	2
chr10	4405000	4410000	2	2	2	2
chr10	4410000	4415000	2	2	2	2
chr10	4415000	4420000	2	2	2	2
chr10	4420000	4425000	2	2	2	2
chr10	4425000	4430000	2	2	2	2
chr10	4430000	4435000	2	2	2	2
chr10	4435000	4440000	2	2	2	2
chr10	4440000	4445000	2	2	2	2
chr10	4445000	4450000	2	2	2	2
chr10	4450000	4455000	2	2	2	2
chr10	4455000	4460000	2	2	2	2
chr10	4460000	4465000	2	2	2	2
chr10	4465000	4470000	2	2	2	2
chr10	4470000	4475000	2	2	2	2
chr10	4475000	4480000	2	2	2	2
chr10	4480000	4485000	2	2	2	2
chr10	4485000	4490000	2	2	2	2
chr10	4490000	4495000	2	2	2	2
chr10	4495000	4500000	2	2	2	2
chr10	4500000	4505000	2	2	2	2
chr10	4505000	4510000	2	2	2	2
chr10	4510000	4515000	2	2	2	2
chr10	4515000	4520000	2	2	2	2
chr10	4520000	4525000	2	2	2	2
chr10	4525000	4530000	2	2	2	2
chr10	4530000	4535000	2	2	2	2
chr10	4535000	4540000	1	1	1	1
chr10	4540000	4545000	1	1	1	1
chr10	4545000	4550000	1	1	1	1
chr10	4550000	4555000	1	1	1	1
chr10	4555000	4560000	1	1	1	1
chr10	4560000	4565000	1	1	1	1
chr10	4565000	4570000	1	1	1	1
chr10	4570000	4575000	1	1	1	1
chr10	4575000	4580000	1	1	1	1
chr10	4580000	4585000	1	1	1	1
chr10	4585000	4590000	1	1	2	1
chr10	4590000	4595000	1	1	2	1
chr10	4595000	4600000	2	1	2	1
chr10	4600000	4605000	2	1	2	2
chr10	4605000	4610000	2	1	2	2
chr10	4610000	4615000	2	1	2	2
chr10	4615000	4620000	1	1	1	2
chr10	4620000	4625000	1	1	1	2
chr10	4625000	4630000	2	1	2	2
chr10	4630000	4635000	2	1	2	2
chr10	4635000	4640000	2	1	2	2
chr10	4640000	4645000	2	1	2	2
chr10	4645000	4650000	2	1	2	2
chr10	4650000	4655000	2	1	2	2
chr10	4655000	4660000	2	1	2	2
chr10	4660000	4665000	2	1	1	1
chr10	4665000	4670000	2	1	1	2
chr10	4670000	4675000	2	1	1	2
chr10	4675000	4680000	2	1	1	1
chr10	4680000	4685000	1	1	1	1
chr10	4685000	4690000	1	1	1	1
chr10	4690000	4695000	2	1	1	1
chr10	4695000	4700000	2	1	2	2
chr10	4700000	4705000	2	1	2	2
chr10	4705000	4710000	2	1	2	2
chr10	4710000	4715000	2	1	2	2
chr10	4715000	4720000	2	1	2	2
chr10	4720000	4725000	2	1	1	2
chr10	4725000	4730000	2	1	1	1
chr10	4730000	4735000	2	1	1	1
chr10	4735000	4740000	2	1	2	2
chr10	4740000	4745000	2	1	2	2
chr10	4745000	4750000	2	1	2	2
chr10	4750000	4755000	2	1	2	2
chr10	4755000	4760000	2	1	2	2
chr10	4760000	4765000	2	2	2	2
chr10	4765000	4770000	2	2	2	2
chr10	4770000	4775000	2	2	2	2
chr10	4775000	4780000	2	2	2	2
chr10	4780000	4785000	2	2	2	2
chr10	4785000	4790000	2	2	2	2
chr10	4790000	4795000	2	2	2	2
chr10	4795000	4800000	2	2	2	2
chr10	4800000	4805000	2	2	2	2
chr10	4805000	4810000	2	2	2	2
chr10	4810000	4815000	2	2	2	2
chr10	4815000	4820000	2	1	2	2
chr10	4820000	4825000	2	1	2	2
chr10	4825000	4830000	2	1	2	2
chr10	4830000	4835000	2	2	2	2
chr10	4835000	4840000	2	2	2	2
chr10	4840000	4845000	2	2	2	2
chr10	4845000	4850000	2	2	2	2
chr10	4850000	4855000	2	2	2	2
chr10	4855000	4860000	2	2	2	2
chr10	4860000	4865000	2	2	2	2
chr10	4865000	4870000	2	2	2	2
chr10	4870000	4875000	2	2	2	2
chr10	4875000	4880000	2	2	2	2
chr10	4880000	4885000	2	2	2	2
chr10	4885000	4890000	2	2	2	2
chr10	4890000	4895000	2	2	2	2
chr10	4895000	4900000	2	2	2	2
chr10	4900000	4905000	2	2	2	2
chr10	4905000	4910000	2	2	2	2
chr10	4910000	4915000	2	2	2	2
chr10	4915000	4920000	2	2	2	2
chr10	4920000	4925000	2	2	2	2
chr10	4925000	4930000	2	2	2	2
chr10	4930000	4935000	2	2	2	2
chr10	4935000	4940000	2	2	2	2
chr10	4940000	4945000	2	2	2	2
chr10	4945000	4950000	2	2	2	2
chr10	4950000	4955000	2	2	2	2
chr10	4955000	4960000	2	2	2	2
chr10	4960000	4965000	2	2	2	2
chr10	4965000	4970000	2	2	2	2
chr10	4970000	4975000	2	2	2	2
chr10	4975000	4980000	2	2	2	2
chr10	4980000	4985000	2	2	2	2
chr10	4985000	4990000	2	2	2	2
chr10	4990000	4995000	2	2	2	2
chr10	4995000	5000000	2	2	2	2
chr10	5000000	5005000	2	2	2	2
chr10	5005000	5010000	2	2	2	2
chr10	5010000	5015000	2	2	2	2
chr10	5015000	5020000	2	2	2	2
chr10	5020000	5025000	2	2	2	2
chr10	5025000	5030000	2	2	2	2
chr10	5030000	5035000	2	2	2	2
chr10	5035000	5040000	2	2	2	2
chr10	5040000	5045000	2	2	2	2
chr10	5045000	5050000	2	2	2	2
chr10	5050000	5055000	2	2	2	2
chr10	5055000	5060000	2	2	2	2
chr10	5060000	5065000	2	1	2	2
chr10	5065000	5070000	2	1	2	2
chr10	5070000	5075000	2	2	2	2
chr10	5075000	5080000	2	2	2	2
chr10	5080000	5085000	2	2	2	2
chr10	5085000	5090000	2	2	2	2
chr10	5090000	5095000	2	2	2	2
chr10	5095000	5100000	2	2	2	2
chr10	5100000	5105000	2	2	2	2
chr10	5105000	5110000	2	2	2	2
chr10	5110000	5115000	2	2	2	2
chr10	5115000	5120000	2	2	2	2
chr10	5120000	5125000	2	2	2	2
chr10	5125000	5130000	2	2	2	2
chr10	5130000	5135000	2	2	2	2
chr10	5135000	5140000	2	1	2	2
chr10	5140000	5145000	1	1	2	2
chr10	5145000	5150000	1	1	2	2
chr10	5150000	5155000	1	1	2	2
chr10	5155000	5160000	1	1	2	2
chr10	5160000	5165000	1	1	2	2
chr10	5165000	5170000	2	1	2	2
chr10	5170000	5175000	2	2	2	2
chr10	5175000	5180000	2	2	2	2
chr10	5180000	5185000	2	2	2	2
chr10	5185000	5190000	2	2	2	2
chr10	5190000	5195000	2	2	2	2
chr10	5195000	5200000	2	2	2	2
chr10	5200000	5205000	2	2	2	2
chr10	5205000	5210000	2	2	2	2
chr10	5210000	5215000	2	2	2	2
chr10	5215000	5220000	1	2	2	2
chr10	5220000	5225000	1	2	2	2
chr10	5225000	5230000	2	2	2	2
chr10	5230000	5235000	2	2	2	2
chr10	5235000	5240000	2	2	2	2
chr10	5240000	5245000	2	2	2	2
chr10	5245000	5250000	2	2	2	2
chr10	5250000	5255000	2	2	2	2
chr10	5255000	5260000	2	2	2	2
chr10	5260000	5265000	2	2	2	2
chr10	5265000	5270000	2	2	2	2
chr10	5270000	5275000	2	2	2	2
chr10	5275000	5280000	2	2	2	2
chr10	5280000	5285000	2	2	2	2
chr10	5285000	5290000	2	2	2	2
chr10	5290000	5295000	2	2	2	2
chr10	5295000	5300000	2	2	2	2
chr10	5300000	5305000	2	2	2	2
chr10	5305000	5310000	2	2	2	2
chr10	5310000	5315000	2	2	2	2
chr10	5315000	5320000	2	2	2	2
chr10	5320000	5325000	2	2	2	2
chr10	5325000	5330000	2	2	2	2
chr10	5330000	5335000	2	2	2	2
chr10	5335000	5340000	2	2	2	2
chr10	5340000	5345000	2	2	2	2
chr10	5345000	5350000	2	2	2	2
chr10	5350000	5355000	1	2	2	2
chr10	5355000	5360000	1	2	2	2
chr10	5360000	5365000	1	2	2	2
chr10	5365000	5370000	1	2	2	2
chr10	5370000	5375000	1	2	2	2
chr10	5375000	5380000	2	2	2	2
chr10	5380000	5385000	2	2	2	2
chr10	5385000	5390000	2	2	2	2
chr10	5390000	5395000	2	2	2	2
chr10	5395000	5400000	2	2	2	2
chr10	5400000	5405000	2	2	2	2
chr10	5405000	5410000	2	2	2	2
chr10	5410000	5415000	2	2	2	2
chr10	5415000	5420000	2	2	2	2
chr10	5420000	5425000	2	2	2	2
chr10	5425000	5430000	2	2	2	2
chr10	5430000	5435000	2	2	2	2
chr10	5435000	5440000	2	2	2	2
chr10	5440000	5445000	2	2	2	2
chr10	5445000	5450000	2	2	2	2
chr10	5450000	5455000	2	2	2	2
chr10	5455000	5460000	2	2	2	2
chr10	5460000	5465000	2	2	2	2
chr10	5465000	5470000	2	2	2	2
chr10	5470000	5475000	2	2	2	2
chr10	5475000	5480000	2	2	2	2
chr10	5480000	5485000	2	2	2	2
chr10	5485000	5490000	2	2	2	2
chr10	5490000	5495000	3	2	2	3
chr10	5495000	5500000	3	3	4	3
chr10	5500000	5505000	3	3	4	3
chr10	5505000	5510000	3	3	3	3
chr10	5510000	5515000	3	3	3	3
chr10	5515000	5520000	3	3	3	3
chr10	5520000	5525000	3	3	3	3
chr10	5525000	5530000	3	3	3	3
chr10	5530000	5535000	3	3	3	3
chr10	5535000	5540000	3	3	3	3
chr10	5540000	5545000	3	3	3	3
chr10	5545000	5550000	3	3	3	3
chr10	5550000	5555000	3	3	3	3
chr10	5555000	5560000	3	3	3	3
chr10	5560000	5565000	3	3	3	3
chr10	5565000	5570000	3	3	3	3
chr10	5570000	5575000	3	3	3	3
chr10	5575000	5580000	3	3	3	3
chr10	5580000	5585000	3	3	3	3
chr10	5585000	5590000	3	3	3	3
chr10	5590000	5595000	3	3	3	3
chr10	5595000	5600000	3	3	3	3
chr10	5600000	5605000	3	3	3	2
chr10	5605000	5610000	3	3	3	2
chr10	5610000	5615000	3	3	3	2
chr10	5615000	5620000	3	3	3	2
chr10	5620000	5625000	3	3	3	2
chr10	5625000	5630000	3	3	3	2
chr10	5630000	5635000	3	3	3	2
chr10	5635000	5640000	3	3	3	2
chr10	5640000	5645000	3	3	3	2
chr10	5645000	5650000	3	3	3	2
chr10	5650000	5655000	3	3	3	2
chr10	5655000	5660000	3	3	3	2
chr10	5660000	5665000	3	3	3	2
chr10	5665000	5670000	3	3	3	2
chr10	5670000	5675000	3	3	3	2
chr10	5675000	5680000	3	3	3	2
chr10	5680000	5685000	3	3	3	2
chr10	5685000	5690000	3	3	3	3
chr10	5690000	5695000	3	3	3	3
chr10	5695000	5700000	3	3	3	3
chr10	5700000	5705000	3	3	3	3
chr10	5705000	5710000	3	3	2	2
chr10	5710000	5715000	3	3	2	2
chr10	5715000	5720000	3	3	2	2
chr10	5720000	5725000	3	3	2	2
chr10	5725000	5730000	3	3	2	2
chr10	5730000	5735000	3	3	2	2
chr10	5735000	5740000	3	2	2	2
chr10	5740000	5745000	3	2	2	2
chr10	5745000	5750000	2	2	2	2
chr10	5750000	5755000	2	2	2	2
chr10	5755000	5760000	2	2	2	2
chr10	5760000	5765000	2	2	2	2
chr10	5765000	5770000	2	2	2	2
chr10	5770000	5775000	2	2	2	2
chr10	5775000	5780000	2	2	2	2
chr10	5780000	5785000	2	2	2	2
chr10	5785000	5790000	2	2	2	2
chr10	5790000	5795000	2	3	2	3
chr10	5795000	5800000	2	3	2	3
chr10	5800000	5805000	2	3	3	3
chr10	5805000	5810000	2	3	3	3
chr10	5810000	5815000	2	3	3	3
chr10	5815000	5820000	2	3	3	3
chr10	5820000	5825000	2	3	3	3
chr10	5825000	5830000	2	3	3	3
chr10	5830000	5835000	2	3	3	3
chr10	5835000	5840000	2	3	3	3
chr10	5840000	5845000	2	3	3	3
chr10	5845000	5850000	2	3	3	3
chr10	5850000	5855000	2	3	3	3
chr10	5855000	5860000	3	3	3	3
chr10	5860000	5865000	3	3	3	3
chr10	5865000	5870000	3	3	3	3
chr10	5870000	5875000	3	3	3	3
chr10	5875000	5880000	3	3	3	3
chr10	5880000	5885000	2	3	3	2
chr10	5885000	5890000	2	2	3	2
chr10	5890000	5895000	2	2	3	2
chr10	5895000	5900000	2	2	3	2
chr10	5900000	5905000	2	2	3	2
chr10	5905000	5910000	2	2	3	2
chr10	5910000	5915000	2	2	3	2
chr10	5915000	5920000	2	2	3	2
chr10	5920000	5925000	2	2	3	2
chr10	5925000	5930000	2	2	3	2
chr10	5930000	5935000	2	2	3	2
chr10	5935000	5940000	2	2	3	2
chr10	5940000	5945000	2	2	3	2
chr10	5945000	5950000	2	2	3	2
chr10	5950000	5955000	2	2	3	2
chr10	5955000	5960000	2	2	3	2
chr10	5960000	5965000	2	2	3	2
chr10	5965000	5970000	2	2	3	2
chr10	5970000	5975000	2	2	3	2
chr10	5975000	5980000	2	2	3	2
chr10	5980000	5985000	2	2	3	2
chr10	5985000	5990000	2	2	3	2
chr10	5990000	5995000	2	2	3	2
chr10	5995000	6000000	2	2	3	2
chr10	6000000	6005000	2	2	3	2
chr10	6005000	6010000	2	2	3	2
chr10	6010000	6015000	2	2	3	2
chr10	6015000	6020000	2	2	3	2
chr10	6020000	6025000	2	2	3	2
chr10	6025000	6030000	2	2	3	2
chr10	6030000	6035000	2	2	3	2
chr10	6035000	6040000	2	2	3	2
chr10	6040000	6045000	2	2	3	2
chr10	6045000	6050000	2	2	3	2
chr10	6050000	6055000	2	2	2	2
chr10	6055000	6060000	2	2	2	2
chr10	6060000	6065000	2	2	2	2
chr10	6065000	6070000	2	2	2	2
chr10	6070000	6075000	2	2	2	2
chr10	6075000	6080000	2	2	2	2
chr10	6080000	6085000	2	2	2	2
chr10	6085000	6090000	2	2	2	2
chr10	6090000	6095000	2	2	2	2
chr10	6095000	6100000	2	2	2	2
chr10	6100000	6105000	2	2	2	2
chr10	6105000	6110000	2	2	2	2
chr10	6110000	6115000	2	2	2	2
chr10	6115000	6120000	2	2	2	2
chr10	6120000	6125000	2	2	2	2
chr10	6125000	6130000	2	2	2	2
chr10	6130000	6135000	2	2	2	2
chr10	6135000	6140000	2	2	2	2
chr10	6140000	6145000	2	2	2	2
chr10	6145000	6150000	2	2	2	2
chr10	6150000	6155000	2	2	2	2
chr10	6155000	6160000	2	2	2	2
chr10	6160000	6165000	2	2	2	2
chr10	6165000	6170000	2	2	2	2
chr10	6170000	6175000	2	2	2	2
chr10	6175000	6180000	2	2	2	2
chr10	6180000	6185000	2	2	2	2
chr10	6185000	6190000	2	2	2	2
chr10	6190000	6195000	2	2	2	2
chr10	6195000	6200000	2	2	2	2
chr10	6200000	6205000	2	2	2	2
chr10	6205000	6210000	2	2	2	2
chr10	6210000	6215000	2	2	2	2
chr10	6215000	6220000	2	2	2	2
chr10	6220000	6225000	2	2	2	2
chr10	6225000	6230000	2	2	2	2
chr10	6230000	6235000	2	2	2	2
chr10	6235000	6240000	2	2	2	2
chr10	6240000	6245000	2	2	2	2
chr10	6245000	6250000	2	2	2	2
chr10	6250000	6255000	2	2	2	2
chr10	6255000	6260000	2	2	2	2
chr10	6260000	6265000	2	2	2	2
chr10	6265000	6270000	2	2	2	2
chr10	6270000	6275000	2	2	2	2
chr10	6275000	6280000	2	2	2	2
chr10	6280000	6285000	2	2	2	2
chr10	6285000	6290000	2	2	2	2
chr10	6290000	6295000	2	2	2	2
chr10	6295000	6300000	2	2	2	2
chr10	6300000	6305000	2	2	2	2
chr10	6305000	6310000	2	2	2	2
chr10	6310000	6315000	2	2	2	2
chr10	6315000	6320000	2	2	2	2
chr10	6320000	6325000	2	2	2	2
chr10	6325000	6330000	2	2	3	2
chr10	6330000	6335000	2	2	3	2
chr10	6335000	6340000	2	2	3	2
chr10	6340000	6345000	2	2	3	2
chr10	6345000	6350000	2	2	3	2
chr10	6350000	6355000	2	2	3	2
chr10	6355000	6360000	2	2	3	2
chr10	6360000	6365000	2	2	3	2
chr10	6365000	6370000	2	2	3	2
chr10	6370000	6375000	2	2	3	2
chr10	6375000	6380000	2	2	3	2
chr10	6380000	6385000	2	2	3	2
chr10	6385000	6390000	2	2	3	2
chr10	6390000	6395000	2	2	3	2
chr10	6395000	6400000	2	2	3	2
chr10	6400000	6405000	2	2	3	2
chr10	6405000	6410000	2	2	3	2
chr10	6410000	6415000	2	2	3	2
chr10	6415000	6420000	2	2	3	2
chr10	6420000	6425000	2	2	3	2
chr10	6425000	6430000	2	2	3	2
chr10	6430000	6435000	2	2	3	2
chr10	6435000	6440000	2	2	3	2
chr10	6440000	6445000	2	2	3	2
chr10	6445000	6450000	2	2	3	2
chr10	6450000	6455000	2	2	3	2
chr10	6455000	6460000	2	2	3	2
chr10	6460000	6465000	2	2	3	2
chr10	6465000	6470000	2	2	3	2
chr10	6470000	6475000	2	2	3	2
chr10	6475000	6480000	2	2	3	2
chr10	6480000	6485000	2	2	3	2
chr10	6485000	6490000	2	2	3	2
chr10	6490000	6495000	2	2	3	2
chr10	6495000	6500000	2	2	3	2
chr10	6500000	6505000	2	2	3	2
chr10	6505000	6510000	2	2	3	2
chr10	6510000	6515000	2	2	3	2
chr10	6515000	6520000	2	2	3	2
chr10	6520000	6525000	2	2	3	2
chr10	6525000	6530000	2	2	3	2
chr10	6530000	6535000	2	2	3	2
chr10	6535000	6540000	2	2	3	2
chr10	6540000	6545000	2	2	3	2
chr10	6545000	6550000	2	2	3	2
chr10	6550000	6555000	2	2	3	2
chr10	6555000	6560000	2	2	3	2
chr10	6560000	6565000	2	2	3	2
chr10	6565000	6570000	2	2	3	2
chr10	6570000	6575000	2	2	3	2
chr10	6575000	6580000	2	2	3	2
chr10	6580000	6585000	2	2	3	2
chr10	6585000	6590000	2	2	3	2
chr10	6590000	6595000	2	2	3	2
chr10	6595000	6600000	2	2	3	2
chr10	6600000	6605000	2	2	3	2
chr10	6605000	6610000	2	2	3	2
chr10	6610000	6615000	2	2	3	2
chr10	6615000	6620000	2	2	3	2
chr10	6620000	6625000	2	2	3	2
chr10	6625000	6630000	2	2	3	2
chr10	6630000	6635000	2	2	3	2
chr10	6635000	6640000	2	2	3	2
chr10	6640000	6645000	2	2	3	2
chr10	6645000	6650000	2	2	3	2
chr10	6650000	6655000	2	2	3	2
chr10	6655000	6660000	2	2	3	2
chr10	6660000	6665000	2	2	3	2
chr10	6665000	6670000	2	2	3	2
chr10	6670000	6675000	2	2	3	2
chr10	6675000	6680000	2	2	3	2
chr10	6680000	6685000	2	2	3	2
chr10	6685000	6690000	2	2	3	2
chr10	6690000	6695000	2	2	3	2
chr10	6695000	6700000	2	2	3	2
chr10	6700000	6705000	2	2	3	2
chr10	6705000	6710000	2	2	3	2
chr10	6710000	6715000	2	2	3	2
chr10	6715000	6720000	2	2	3	2
chr10	6720000	6725000	2	2	3	2
chr10	6725000	6730000	2	2	3	2
chr10	6730000	6735000	2	2	3	2
chr10	6735000	6740000	2	2	3	2
chr10	6740000	6745000	2	2	3	2
chr10	6745000	6750000	2	2	3	2
chr10	6750000	6755000	2	2	3	2
chr10	6755000	6760000	2	2	3	2
chr10	6760000	6765000	2	2	3	2
chr10	6765000	6770000	2	2	3	2
chr10	6770000	6775000	2	2	3	2
chr10	6775000	6780000	2	2	3	2
chr10	6780000	6785000	2	2	3	2
chr10	6785000	6790000	2	2	3	2
chr10	6790000	6795000	2	2	2	2
chr10	6795000	6800000	2	2	2	2
chr10	6800000	6805000	2	2	2	2
chr10	6805000	6810000	2	2	2	2
chr10	6810000	6815000	2	2	2	2
chr10	6815000	6820000	2	2	2	2
chr10	6820000	6825000	2	2	2	2
chr10	6825000	6830000	2	2	2	2
chr10	6830000	6835000	2	2	2	2
chr10	6835000	6840000	2	2	2	2
chr10	6840000	6845000	2	2	2	2
chr10	6845000	6850000	2	2	2	2
chr10	6850000	6855000	2	2	2	2
chr10	6855000	6860000	2	2	2	2
chr10	6860000	6865000	2	2	2	2
chr10	6865000	6870000	2	2	2	2
chr10	6870000	6875000	2	2	2	2
chr10	6875000	6880000	2	2	2	2
chr10	6880000	6885000	2	2	2	2
chr10	6885000	6890000	2	2	2	2
chr10	6890000	6895000	2	2	2	2
chr10	6895000	6900000	2	2	2	2
chr10	6900000	6905000	2	2	2	2
chr10	6905000	6910000	2	2	2	2
chr10	6910000	6915000	2	2	2	2
chr10	6915000	6920000	2	2	2	2
chr10	6920000	6925000	2	2	2	2
chr10	6925000	6930000	2	2	2	2
chr10	6930000	6935000	2	2	2	2
chr10	6935000	6940000	2	2	2	2
chr10	6940000	6945000	2	2	2	2
chr10	6945000	6950000	2	2	2	2
chr10	6950000	6955000	2	2	2	2
chr10	6955000	6960000	2	2	2	2
chr10	6960000	6965000	2	2	2	2
chr10	6965000	6970000	2	2	2	2
chr10	6970000	6975000	2	2	2	2
chr10	6975000	6980000	2	2	2	2
chr10	6980000	6985000	2	2	2	2
chr10	6985000	6990000	2	2	2	2
chr10	6990000	6995000	2	2	2	2
chr10	6995000	7000000	2	2	2	2
chr10	7000000	7005000	2	2	2	2
chr10	7005000	7010000	2	2	3	2
chr10	7010000	7015000	2	2	3	2
chr10	7015000	7020000	2	2	3	2
chr10	7020000	7025000	2	2	3	2
chr10	7025000	7030000	2	2	2	2
chr10	7030000	7035000	2	2	2	2
chr10	7035000	7040000	2	2	2	2
chr10	7040000	7045000	2	2	2	2
chr10	7045000	7050000	2	2	2	2
chr10	7050000	7055000	2	2	2	2
chr10	7055000	7060000	2	2	2	2
chr10	7060000	7065000	2	2	2	2
chr10	7065000	7070000	2	2	2	2
chr10	7070000	7075000	2	2	2	2
chr10	7075000	7080000	2	2	2	2
chr10	7080000	7085000	2	2	2	2
chr10	7085000	7090000	1	2	2	2
chr10	7090000	7095000	1	2	2	2
chr10	7095000	7100000	1	2	2	2
chr10	7100000	7105000	1	2	2	2
chr10	7105000	7110000	1	1	1	1
chr10	7110000	7115000	1	1	1	1
chr10	7115000	7120000	1	1	1	1
chr10	7120000	7125000	1	1	1	1
chr10	7125000	7130000	1	1	1	1
chr10	7130000	7135000	1	1	1	1
chr10	7135000	7140000	2	2	1	2
chr10	7140000	7145000	1	2	1	1
chr10	7145000	7150000	1	2	1	1
chr10	7150000	7155000	1	2	1	1
chr10	7155000	7160000	1	1	1	1
chr10	7160000	7165000	1	1	1	1
chr10	7165000	7170000	2	2	2	2
chr10	7170000	7175000	2	2	2	2
chr10	7175000	7180000	2	2	2	2
chr10	7180000	7185000	2	2	2	2
chr10	7185000	7190000	2	2	2	2
chr10	7190000	7195000	2	2	2	2
chr10	7195000	7200000	2	2	2	2
chr10	7200000	7205000	2	2	2	2
chr10	7205000	7210000	2	2	2	2
chr10	7210000	7215000	2	2	2	2
chr10	7215000	7220000	2	2	2	2
chr10	7220000	7225000	2	2	2	2
chr10	7225000	7230000	2	2	2	2
chr10	7230000	7235000	2	2	2	2
chr10	7235000	7240000	2	2	2	2
chr10	7240000	7245000	2	2	2	2
chr10	7245000	7250000	2	2	2	2
chr10	7250000	7255000	2	2	2	2
chr10	7255000	7260000	2	2	2	2
chr10	7260000	7265000	2	2	2	2
chr10	7265000	7270000	2	2	2	2
chr10	7270000	7275000	2	2	2	2
chr10	7275000	7280000	2	2	2	2
chr10	7280000	7285000	2	2	2	2
chr10	7285000	7290000	2	2	2	2
chr10	7290000	7295000	2	2	2	2
chr10	7295000	7300000	2	2	2	2
chr10	7300000	7305000	2	2	2	2
chr10	7305000	7310000	2	2	2	2
chr10	7310000	7315000	2	2	2	2
chr10	7315000	7320000	2	2	2	2
chr10	7320000	7325000	2	2	2	2
chr10	7325000	7330000	2	2	2	2
chr10	7330000	7335000	2	2	2	2
chr10	7335000	7340000	4	4	2	2
chr10	7340000	7345000	4	4	4	4
chr10	7345000	7350000	3	2	3	3
chr10	7350000	7355000	3	2	3	3
chr10	7355000	7360000	3	2	3	3
chr10	7360000	7365000	3	2	3	3
chr10	7365000	7370000	3	2	3	3
chr10	7370000	7375000	3	3	3	3
chr10	7375000	7380000	3	3	3	3
chr10	7380000	7385000	3	3	3	3
chr10	7385000	7390000	3	3	3	3
chr10	7390000	7395000	3	3	3	3
chr10	7395000	7400000	3	3	3	3
chr10	7400000	7405000	3	3	3	3
chr10	7405000	7410000	3	3	3	3
chr10	7410000	7415000	3	3	3	3
chr10	7415000	7420000	3	3	3	3
chr10	7420000	7425000	3	3	3	3
chr10	7425000	7430000	3	3	3	3
chr10	7430000	7435000	3	3	3	3
chr10	7435000	7440000	3	3	3	3
chr10	7440000	7445000	3	3	3	3
chr10	7445000	7450000	3	3	3	3
chr10	7450000	7455000	3	3	3	3
chr10	7455000	7460000	4	4	3	4
chr10	7460000	7465000	4	2	4	4
chr10	7465000	7470000	2	2	2	4
chr10	7470000	7475000	2	2	2	2
chr10	7475000	7480000	2	2	2	2
chr10	7480000	7485000	2	2	2	2
chr10	7485000	7490000	2	2	2	2
chr10	7490000	7495000	2	2	2	2
chr10	7495000	7500000	2	2	2	2
chr10	7500000	7505000	2	2	2	2
chr10	7505000	7510000	2	2	2	2
chr10	7510000	7515000	2	2	2	2
chr10	7515000	7520000	2	2	2	2
chr10	7520000	7525000	2	2	2	2
chr10	7525000	7530000	2	2	1	2
chr10	7530000	7535000	1	2	1	1
chr10	7535000	7540000	1	1	1	1
chr10	7540000	7545000	1	1	1	1
chr10	7545000	7550000	1	1	1	1
chr10	7550000	7555000	1	1	1	1
chr10	7555000	7560000	1	1	1	1
chr10	7560000	7565000	1	1	1	2
chr10	7565000	7570000	2	2	2	2
chr10	7570000	7575000	2	2	2	2
chr10	7575000	7580000	2	2	2	2
chr10	7580000	7585000	2	2	2	2
chr10	7585000	7590000	2	2	2	2
chr10	7590000	7595000	2	2	2	2
chr10	7595000	7600000	2	2	2	2
chr10	7600000	7605000	1	2	2	2
chr10	7605000	7610000	1	2	2	2
chr10	7610000	7615000	1	2	2	2
chr10	7615000	7620000	2	2	2	2
chr10	7620000	7625000	2	2	2	2
chr10	7625000	7630000	2	2	2	2
chr10	7630000	7635000	2	2	2	2
chr10	7635000	7640000	2	2	2	2
chr10	7640000	7645000	2	2	2	2
chr10	7645000	7650000	2	2	1	2
chr10	7650000	7655000	1	1	1	1
chr10	7655000	7660000	1	1	1	1
chr10	7660000	7665000	1	1	1	1
chr10	7665000	7670000	1	1	1	1
chr10	7670000	7675000	2	2	2	2
chr10	7675000	7680000	2	2	2	2
chr10	7680000	7685000	2	2	2	2
chr10	7685000	7690000	2	2	2	2
chr10	7690000	7695000	2	2	2	2
chr10	7695000	7700000	2	2	2	2
chr10	7700000	7705000	2	2	2	2
chr10	7705000	7710000	1	1	1	1
chr10	7710000	7715000	1	1	1	1
chr10	7715000	7720000	1	1	1	1
chr10	7720000	7725000	1	1	2	2
chr10	7725000	7730000	2	1	2	2
chr10	7730000	7735000	2	1	2	2
chr10	7735000	7740000	2	1	2	2
chr10	7740000	7745000	2	1	2	1
chr10	7745000	7750000	2	2	2	2
chr10	7750000	7755000	2	2	2	2
chr10	7755000	7760000	2	2	2	2
chr10	7760000	7765000	2	2	2	2
chr10	7765000	7770000	2	2	2	2
chr10	7770000	7775000	2	2	2	2
chr10	7775000	7780000	2	2	2	2
chr10	7780000	7785000	2	2	2	2
chr10	7785000	7790000	2	2	2	2
chr10	7790000	7795000	2	2	2	2
chr10	7795000	7800000	2	2	2	2
chr10	7800000	7805000	1	2	2	2
chr10	7805000	7810000	1	2	1	2
chr10	7810000	7815000	1	2	1	2
chr10	7815000	7820000	1	2	1	2
chr10	7820000	7825000	1	2	1	2
chr10	7825000	7830000	1	1	1	1
chr10	7830000	7835000	1	1	1	1
chr10	7835000	7840000	1	1	2	2
chr10	7840000	7845000	1	1	2	2
chr10	7845000	7850000	1	1	2	2
chr10	7850000	7855000	1	1	2	2
chr10	7855000	7860000	2	1	2	2
chr10	7860000	7865000	2	2	2	2
chr10	7865000	7870000	2	2	2	2
chr10	7870000	7875000	2	2	2	2
chr10	7875000	7880000	2	2	2	2
chr10	7880000	7885000	2	2	2	2
chr10	7885000	7890000	2	2	2	2
chr10	7890000	7895000	2	2	2	2
chr10	7895000	7900000	2	2	2	2
chr10	7900000	7905000	2	2	2	2
chr10	7905000	7910000	2	2	2	2
chr10	7910000	7915000	2	2	1	2
chr10	7915000	7920000	2	1	1	2
chr10	7920000	7925000	2	1	1	2
chr10	7925000	7930000	2	1	1	2
chr10	7930000	7935000	1	1	1	2
chr10	7935000	7940000	1	1	1	2
chr10	7940000	7945000	1	1	1	2
chr10	7945000	7950000	1	1	1	2
chr10	7950000	7955000	1	1	1	2
chr10	7955000	7960000	1	1	1	2
chr10	7960000	7965000	1	1	1	2
chr10	7965000	7970000	1	1	1	2
chr10	7970000	7975000	1	1	1	2
chr10	7975000	7980000	2	1	1	2
chr10	7980000	7985000	2	1	1	2
chr10	7985000	7990000	2	1	1	2
chr10	7990000	7995000	2	1	1	2
chr10	7995000	8000000	1	1	1	2
chr10	8000000	8005000	1	1	1	2
chr10	8005000	8010000	1	1	1	2
chr10	8010000	8015000	1	1	1	1
chr10	8015000	8020000	2	2	2	2
chr10	8020000	8025000	2	2	2	2
chr10	8025000	8030000	2	2	2	2
chr10	8030000	8035000	2	2	2	2
chr10	8035000	8040000	2	2	2	2
chr10	8040000	8045000	2	2	2	2
chr10	8045000	8050000	2	2	2	2
chr10	8050000	8055000	2	2	1	2
chr10	8055000	8060000	2	1	1	2
chr10	8060000	8065000	1	1	1	2
chr10	8065000	8070000	1	1	1	2
chr10	8070000	8075000	1	1	1	2
chr10	8075000	8080000	2	2	2	2
chr10	8080000	8085000	2	2	2	2
chr10	8085000	8090000	2	2	2	2
chr10	8090000	8095000	2	2	2	2
chr10	8095000	8100000	1	2	2	2
chr10	8100000	8105000	1	1	1	2
chr10	8105000	8110000	1	1	1	2
chr10	8110000	8115000	1	2	1	2
chr10	8115000	8120000	2	2	2	2
chr10	8120000	8125000	2	2	2	2
chr10	8125000	8130000	2	2	2	2
chr10	8130000	8135000	2	2	4	2
chr10	8135000	8140000	2	2	2	2
chr10	8140000	8145000	2	2	2	2
chr10	8145000	8150000	2	2	2	2
chr10	8150000	8155000	2	2	2	2
chr10	8155000	8160000	3	2	2	2
chr10	8160000	8165000	3	3	2	2
chr10	8165000	8170000	3	3	2	2
chr10	8170000	8175000	3	3	2	2
chr10	8175000	8180000	2	3	2	2
chr10	8180000	8185000	2	3	2	2
chr10	8185000	8190000	2	3	2	2
chr10	8190000	8195000	2	3	2	2
chr10	8195000	8200000	2	3	2	2
chr10	8200000	8205000	2	3	2	2
chr10	8205000	8210000	2	3	2	2
chr10	8210000	8215000	2	3	2	2
chr10	8215000	8220000	2	3	2	2
chr10	8220000	8225000	2	3	2	2
chr10	8225000	8230000	2	3	2	2
chr10	8230000	8235000	2	3	2	2
chr10	8235000	8240000	2	3	2	2
chr10	8240000	8245000	2	3	2	2
chr10	8245000	8250000	2	3	2	2
chr10	8250000	8255000	2	3	2	2
chr10	8255000	8260000	2	2	2	2
chr10	8260000	8265000	2	2	2	2
chr10	8265000	8270000	2	2	2	2
chr10	8270000	8275000	2	2	2	2
chr10	8275000	8280000	2	2	2	2
chr10	8280000	8285000	2	2	2	2
chr10	8285000	8290000	2	2	2	2
chr10	8290000	8295000	2	2	2	2
chr10	8295000	8300000	2	2	2	2
chr10	8300000	8305000	2	2	2	2
chr10	8305000	8310000	2	2	2	2
chr10	8310000	8315000	2	2	2	2
chr10	8315000	8320000	2	2	2	2
chr10	8320000	8325000	2	2	2	2
chr10	8325000	8330000	2	2	2	2
chr10	8330000	8335000	2	2	2	2
chr10	8335000	8340000	2	2	2	2
chr10	8340000	8345000	2	2	2	2
chr10	8345000	8350000	2	2	2	2
chr10	8350000	8355000	2	2	2	2
chr10	8355000	8360000	2	2	2	2
chr10	8360000	8365000	2	2	2	2
chr10	8365000	8370000	2	2	2	2
chr10	8370000	8375000	2	2	2	2
chr10	8375000	8380000	2	2	2	2
chr10	8380000	8385000	2	2	2	2
chr10	8385000	8390000	2	2	2	2
chr10	8390000	8395000	4	4	4	4
chr10	8395000	8400000	4	4	4	4
chr10	8400000	8405000	2	2	2	2
chr10	8405000	8410000	2	2	2	2
chr10	8410000	8415000	2	2	2	2
chr10	8415000	8420000	2	2	2	2
chr10	8420000	8425000	2	2	2	2
chr10	8425000	8430000	2	2	2	2
chr10	8430000	8435000	2	2	2	2
chr10	8435000	8440000	2	2	2	2
chr10	8440000	8445000	2	2	2	2
chr10	8445000	8450000	2	2	2	2
chr10	8450000	8455000	2	2	2	2
chr10	8455000	8460000	2	2	2	2
chr10	8460000	8465000	2	2	2	2
chr10	8465000	8470000	2	2	2	2
chr10	8470000	8475000	2	2	2	2
chr10	8475000	8480000	2	2	2	2
chr10	8480000	8485000	2	2	2	2
chr10	8485000	8490000	2	2	2	2
chr10	8490000	8495000	2	2	2	2
chr10	8495000	8500000	2	2	2	2
chr10	8500000	8505000	2	2	2	2
chr10	8505000	8510000	2	2	2	2
chr10	8510000	8515000	2	2	2	2
chr10	8515000	8520000	2	2	2	2
chr10	8520000	8525000	2	2	2	2
chr10	8525000	8530000	2	2	2	2
chr10	8530000	8535000	2	2	2	2
chr10	8535000	8540000	2	2	2	2
chr10	8540000	8545000	2	2	2	2
chr10	8545000	8550000	2	2	2	2
chr10	8550000	8555000	2	2	2	2
chr10	8555000	8560000	2	2	2	2
chr10	8560000	8565000	2	2	2	2
chr10	8565000	8570000	2	2	2	2
chr10	8570000	8575000	2	2	2	2
chr10	8575000	8580000	2	2	2	2
chr10	8580000	8585000	2	2	2	2
chr10	8585000	8590000	2	2	2	2
chr10	8590000	8595000	2	2	2	2
chr10	8595000	8600000	2	2	2	2
chr10	8600000	8605000	2	2	2	2
chr10	8605000	8610000	2	2	2	2
chr10	8610000	8615000	2	2	2	2
chr10	8615000	8620000	2	2	2	2
chr10	8620000	8625000	2	2	2	2
chr10	8625000	8630000	2	2	2	2
chr10	8630000	8635000	2	2	2	2
chr10	8635000	8640000	2	2	2	2
chr10	8640000	8645000	2	2	2	2
chr10	8645000	8650000	1	1	1	1
chr10	8650000	8655000	1	1	1	1
chr10	8655000	8660000	1	1	1	1
chr10	8660000	8665000	1	1	1	1
chr10	8665000	8670000	1	1	1	2
chr10	8670000	8675000	2	1	2	2
chr10	8675000	8680000	2	1	2	2
chr10	8680000	8685000	2	1	2	2
chr10	8685000	8690000	2	1	2	2
chr10	8690000	8695000	1	1	1	1
chr10	8695000	8700000	1	1	1	1
chr10	8700000	8705000	1	1	2	2
chr10	8705000	8710000	1	1	2	2
chr10	8710000	8715000	2	1	2	2
chr10	8715000	8720000	2	1	2	2
chr10	8720000	8725000	2	1	2	2
chr10	8725000	8730000	2	1	2	2
chr10	8730000	8735000	2	1	2	2
chr10	8735000	8740000	2	1	1	2
chr10	8740000	8745000	1	1	1	2
chr10	8745000	8750000	1	1	1	1
chr10	8750000	8755000	1	1	1	1
chr10	8755000	8760000	1	1	1	1
chr10	8760000	8765000	1	1	1	1
chr10	8765000	8770000	2	1	2	2
chr10	8770000	8775000	2	1	2	2
chr10	8775000	8780000	2	1	2	2
chr10	8780000	8785000	2	1	2	2
chr10	8785000	8790000	2	1	1	2
chr10	8790000	8795000	2	1	1	2
chr10	8795000	8800000	2	1	1	2
chr10	8800000	8805000	1	1	1	1
chr10	8805000	8810000	1	1	1	1
chr10	8810000	8815000	1	1	1	1
chr10	8815000	8820000	1	1	1	1
chr10	8820000	8825000	1	1	1	1
chr10	8825000	8830000	1	1	1	2
chr10	8830000	8835000	2	1	2	2
chr10	8835000	8840000	2	2	2	2
chr10	8840000	8845000	2	2	2	2
chr10	8845000	8850000	2	2	2	2
chr10	8850000	8855000	2	2	2	2
chr10	8855000	8860000	1	1	2	2
chr10	8860000	8865000	1	1	2	2
chr10	8865000	8870000	2	2	2	2
chr10	8870000	8875000	2	2	2	2
chr10	8875000	8880000	2	2	2	2
chr10	8880000	8885000	2	2	2	2
chr10	8885000	8890000	2	2	2	2
chr10	8890000	8895000	2	3	2	2
chr10	8895000	8900000	2	3	2	2
chr10	8900000	8905000	2	3	2	2
chr10	8905000	8910000	2	3	2	2
chr10	8910000	8915000	2	3	2	2
chr10	8915000	8920000	2	3	2	2
chr10	8920000	8925000	3	3	2	2
chr10	8925000	8930000	3	3	2	2
chr10	8930000	8935000	3	3	2	2
chr10	8935000	8940000	3	3	2	2
chr10	8940000	8945000	3	3	2	2
chr10	8945000	8950000	3	3	2	2
chr10	8950000	8955000	3	3	2	2
chr10	8955000	8960000	3	3	2	2
chr10	8960000	8965000	3	3	2	2
chr10	8965000	8970000	3	3	2	2
chr10	8970000	8975000	3	3	2	2
chr10	8975000	8980000	3	3	2	2
chr10	8980000	8985000	3	3	2	2
chr10	8985000	8990000	3	3	2	2
chr10	8990000	8995000	3	3	2	2
chr10	8995000	9000000	3	3	2	2
chr10	9000000	9005000	3	3	2	2
chr10	9005000	9010000	3	3	2	2
chr10	9010000	9015000	3	3	2	2
chr10	9015000	9020000	3	3	2	2
chr10	9020000	9025000	3	3	2	2
chr10	9025000	9030000	3	3	2	2
chr10	9030000	9035000	3	3	3	2
chr10	9035000	9040000	3	3	3	2
chr10	9040000	9045000	3	3	3	2
chr10	9045000	9050000	3	3	3	2
chr10	9050000	9055000	2	3	2	2
chr10	9055000	9060000	2	3	2	2
chr10	9060000	9065000	2	3	2	2
chr10	9065000	9070000	2	3	2	2
chr10	9070000	9075000	2	3	2	2
chr10	9075000	9080000	2	3	2	2
chr10	9080000	9085000	2	3	2	2
chr10	9085000	9090000	2	3	2	2
chr10	9090000	9095000	2	3	2	2
chr10	9095000	9100000	2	3	2	2
chr10	9100000	9105000	2	3	2	2
chr10	9105000	9110000	2	3	2	2
chr10	9110000	9115000	2	3	2	2
chr10	9115000	9120000	2	3	2	2
chr10	9120000	9125000	2	3	2	2
chr10	9125000	9130000	2	3	2	2
chr10	9130000	9135000	2	3	2	2
chr10	9135000	9140000	2	3	2	2
chr10	9140000	9145000	2	3	2	2
chr10	9145000	9150000	2	3	2	2
chr10	9150000	9155000	2	3	2	2
chr10	9155000	9160000	2	3	2	2
chr10	9160000	9165000	2	2	2	2
chr10	9165000	9170000	2	2	2	2
chr10	9170000	9175000	2	2	2	2
chr10	9175000	9180000	2	2	2	2
chr10	9180000	9185000	2	2	2	2
chr10	9185000	9190000	2	2	2	2
chr10	9190000	9195000	2	2	2	2
chr10	9195000	9200000	2	2	2	2
chr10	9200000	9205000	2	2	2	2
chr10	9205000	9210000	2	2	2	2
chr10	9210000	9215000	2	2	2	2
chr10	9215000	9220000	2	2	2	2
chr10	9220000	9225000	2	2	2	2
chr10	9225000	9230000	2	2	2	2
chr10	9230000	9235000	2	2	2	2
chr10	9235000	9240000	2	2	2	2
chr10	9240000	9245000	2	2	2	2
chr10	9245000	9250000	2	3	2	2
chr10	9250000	9255000	2	3	2	2
chr10	9255000	9260000	2	3	3	2
chr10	9260000	9265000	2	3	3	2
chr10	9265000	9270000	2	3	3	2
chr10	9270000	9275000	2	3	3	2
chr10	9275000	9280000	2	3	3	2
chr10	9280000	9285000	2	3	3	2
chr10	9285000	9290000	2	3	3	2
chr10	9290000	9295000	2	3	3	2
chr10	9295000	9300000	2	3	3	2
chr10	9300000	9305000	2	2	3	2
chr10	9305000	9310000	2	2	3	2
chr10	9310000	9315000	2	2	3	2
chr10	9315000	9320000	2	2	3	2
chr10	9320000	9325000	2	2	3	2
chr10	9325000	9330000	2	3	3	2
chr10	9330000	9335000	2	3	3	2
chr10	9335000	9340000	2	3	3	2
chr10	9340000	9345000	2	3	3	2
chr10	9345000	9350000	2	3	3	2
chr10	9350000	9355000	2	3	3	2
chr10	9355000	9360000	2	3	3	2
chr10	9360000	9365000	2	3	3	2
chr10	9365000	9370000	2	3	3	2
chr10	9370000	9375000	2	3	3	2
chr10	9375000	9380000	2	3	3	2
chr10	9380000	9385000	2	3	3	2
chr10	9385000	9390000	2	3	3	2
chr10	9390000	9395000	2	3	3	2
chr10	9395000	9400000	2	3	3	2
chr10	9400000	9405000	2	3	3	2
chr10	9405000	9410000	2	3	3	2
chr10	9410000	9415000	2	3	3	2
chr10	9415000	9420000	2	3	3	2
chr10	9420000	9425000	2	3	3	2
chr10	9425000	9430000	2	3	3	2
chr10	9430000	9435000	2	3	3	2
chr10	9435000	9440000	2	3	3	2
chr10	9440000	9445000	2	3	3	2
chr10	9445000	9450000	3	3	3	2
chr10	9450000	9455000	3	3	3	2
chr10	9455000	9460000	3	3	3	2
chr10	9460000	9465000	3	3	3	2
chr10	9465000	9470000	2	3	3	2
chr10	9470000	9475000	2	3	3	2
chr10	9475000	9480000	2	3	3	2
chr10	9480000	9485000	2	3	3	2
chr10	9485000	9490000	2	3	3	2
chr10	9490000	9495000	2	2	3	2
chr10	9495000	9500000	2	2	3	2
chr10	9500000	9505000	2	2	3	2
chr10	9505000	9510000	2	2	3	2
chr10	9510000	9515000	2	2	3	2
chr10	9515000	9520000	2	2	3	2
chr10	9520000	9525000	2	2	3	2
chr10	9525000	9530000	2	2	3	2
chr10	9530000	9535000	2	2	3	2
chr10	9535000	9540000	2	2	3	3
chr10	9540000	9545000	4	2	3	3
chr10	9545000	9550000	4	4	4	4
chr10	9550000	9555000	4	4	4	4
chr10	9555000	9560000	2	2	2	3
chr10	9560000	9565000	2	2	2	3
chr10	9565000	9570000	2	2	2	3
chr10	9570000	9575000	2	2	2	3
chr10	9575000	9580000	2	2	2	2
chr10	9580000	9585000	2	2	2	2
chr10	9585000	9590000	2	2	2	2
chr10	9590000	9595000	2	2	2	2
chr10	9595000	9600000	2	2	2	2
chr10	9600000	9605000	2	2	2	2
chr10	9605000	9610000	2	2	2	2
chr10	9610000	9615000	2	2	2	2
chr10	9615000	9620000	2	2	2	2
chr10	9620000	9625000	2	2	2	2
chr10	9625000	9630000	2	2	2	2
chr10	9630000	9635000	2	2	2	2
chr10	9635000	9640000	2	2	2	2
chr10	9640000	9645000	2	2	2	2
chr10	9645000	9650000	2	2	2	2
chr10	9650000	9655000	2	2	2	2
chr10	9655000	9660000	2	2	2	2
chr10	9660000	9665000	2	2	2	2
chr10	9665000	9670000	2	2	2	2
chr10	9670000	9675000	2	2	2	2
chr10	9675000	9680000	2	2	2	2
chr10	9680000	9685000	2	2	2	2
chr10	9685000	9690000	2	2	2	2
chr10	9690000	9695000	2	2	2	2
chr10	9695000	9700000	2	2	2	2
chr10	9700000	9705000	2	2	2	2
chr10	9705000	9710000	2	2	2	2
chr10	9710000	9715000	2	2	2	2
chr10	9715000	9720000	2	2	2	2
chr10	9720000	9725000	2	2	2	2
chr10	9725000	9730000	2	2	2	2
chr10	9730000	9735000	2	2	2	2
chr10	9735000	9740000	2	2	2	2
chr10	9740000	9745000	2	2	2	2
chr10	9745000	9750000	2	2	2	2
chr10	9750000	9755000	2	2	2	2
chr10	9755000	9760000	2	2	2	2
chr10	9760000	9765000	2	2	2	2
chr10	9765000	9770000	2	2	2	2
chr10	9770000	9775000	2	2	2	2
chr10	9775000	9780000	2	2	2	2
chr10	9780000	9785000	2	2	2	2
chr10	9785000	9790000	2	2	2	2
chr10	9790000	9795000	2	2	2	2
chr10	9795000	9800000	2	2	2	2
chr10	9800000	9805000	2	2	2	2
chr10	9805000	9810000	2	2	2	2
chr10	9810000	9815000	2	2	2	2
chr10	9815000	9820000	3	2	3	2
chr10	9820000	9825000	3	2	3	2
chr10	9825000	9830000	3	2	3	3
chr10	9830000	9835000	3	2	3	3
chr10	9835000	9840000	3	2	3	3
chr10	9840000	9845000	3	2	3	3
chr10	9845000	9850000	3	2	3	3
chr10	9850000	9855000	3	2	3	2
chr10	9855000	9860000	3	2	3	2
chr10	9860000	9865000	3	2	3	2
chr10	9865000	9870000	3	2	3	2
chr10	9870000	9875000	3	2	3	2
chr10	9875000	9880000	3	2	3	2
chr10	9880000	9885000	3	2	3	2
chr10	9885000	9890000	3	2	3	2
chr10	9890000	9895000	2	2	3	2
chr10	9895000	9900000	2	2	3	2
chr10	9900000	9905000	2	2	3	2
chr10	9905000	9910000	2	2	3	2
chr10	9910000	9915000	2	2	3	2
chr10	9915000	9920000	2	2	3	2
chr10	9920000	9925000	2	2	3	2
chr10	9925000	9930000	2	2	3	2
chr10	9930000	9935000	2	2	3	2
chr10	9935000	9940000	2	2	3	2
chr10	9940000	9945000	2	2	3	2
chr10	9945000	9950000	2	2	3	2
chr10	9950000	9955000	2	2	3	2
chr10	9955000	9960000	2	2	3	2
chr10	9960000	9965000	2	2	3	2
chr10	9965000	9970000	2	2	3	2
chr10	9970000	9975000	2	2	3	2
chr10	9975000	9980000	2	2	3	2
chr10	9980000	9985000	2	2	3	2
chr10	9985000	9990000	2	2	3	2
chr10	9990000	9995000	2	2	3	2
[truncated: 542,674+ more rows]

## Sheet: Dataset EV1 Legends
DataSet EV1:Chromatin states of WT and Capn3-/- hepatocypes at 0h and 16h post-PHx categorized by ChromHMM (v1.24)
