# Supplementary material for: Protease-mediated PRC1 dissociation promotes H2AK119ub remodeling during stress responses
Source: EMBO J. 2026 Mar 11;45(8):2561–86. doi: 10.1038/s44318-026-00729-9 (PMC13083880; doi:10.1038/s44318-026-00729-9)
Supplement: Supplementary file 3 — Source data Fig. 1 [file 44318_2026_729_MOESM3_ESM.zip]

Archive with 4 entries (4 files):
- fig1/Fig1A_LBR.xlsx
- fig1/Fig1B_EdU.xlsx
- fig1/Fig1K_TPM.xlsx
- fig1/Fig1L_c4heatmap_TPM_panther.csv
