# Supplementary material for: Protease-mediated PRC1 dissociation promotes H2AK119ub remodeling during stress responses
Source: EMBO J. 2026 Mar 11;45(8):2561–86. doi: 10.1038/s44318-026-00729-9 (PMC13083880; doi:10.1038/s44318-026-00729-9)
Supplement: Supplementary file 3 — Source data Fig. 1 [file 44318_2026_729_MOESM3_ESM.zip › fig1/Fig1A_LBR.xlsx]

## Sheet: Sheet1
Day After PH	WT			Capn3 KO
0	0.067	0.064	0.061	0.057	0.062	0.054
1	0.0387	0.0425	0.0394	0.0371	0.0327	0.0361
3	0.0453	0.0474	0.0447	0.0367	0.0391	0.0316
5	0.0586	0.0579	0.0529	0.0479	0.0464	0.0487
7	0.066	0.059	0.062	0.0548	0.05112	0.0507
