# Supplementary material for: Protease-mediated PRC1 dissociation promotes H2AK119ub remodeling during stress responses
Source: EMBO J. 2026 Mar 11;45(8):2561–86. doi: 10.1038/s44318-026-00729-9 (PMC13083880; doi:10.1038/s44318-026-00729-9)
Supplement: Supplementary file 3 — Source data Fig. 1 [file 44318_2026_729_MOESM3_ESM.zip › fig1/Fig1B_EdU.xlsx]

## Sheet: Sheet1
	WT1	WT2	WT3	Capn3 KO1	Capn3 KO2	Capn3 KO3
0	0	0	0	0	0	0
16	0	0	0	0	0	0
24	0.0514706	0.0720721	0.0673077	0	0	0.00819672
38	0.253456	0.429348	0.238095	0.0241546	0.0432692	0.0772727
