# Supplementary material for: Protease-mediated PRC1 dissociation promotes H2AK119ub remodeling during stress responses
Source: EMBO J. 2026 Mar 11;45(8):2561–86. doi: 10.1038/s44318-026-00729-9 (PMC13083880; doi:10.1038/s44318-026-00729-9)
Supplement: Supplementary file 3 — Source data Fig. 1 [file 44318_2026_729_MOESM3_ESM.zip › fig1/Fig1K_TPM.xlsx]

## Sheet: Sheet1
Adgr1	WT 0h	WT 16h	capn3-/-0h	capn3-/-16h
1	0.456853	5.02031	0.731041	1.94601
2	3.04854	4.14761	1.2081	1.49426
3	2.9631	3.03789	0.346265	3.20921
