# Supplementary material for: Protease-mediated PRC1 dissociation promotes H2AK119ub remodeling during stress responses
Source: EMBO J. 2026 Mar 11;45(8):2561–86. doi: 10.1038/s44318-026-00729-9 (PMC13083880; doi:10.1038/s44318-026-00729-9)
Supplement: Supplementary file 3 — Source data Fig. 1 [file 44318_2026_729_MOESM3_ESM.zip › fig1/Fig1L_c4heatmap_TPM_panther.csv]

Gene symble	w16h_1	w16h_2	w16h_3	w24h_1	w24h_2	w24h_3	w36h_1	w36h_2	w36h_3	c16h_1	c16h_2	c16h_3	c24h_1	c24h_2	c24h_3	c36h_1	c36h_2	c36h_3	Gene Name	PANTHER Family/Subfamily	PANTHER Protein Class
Etv5	0.965966546	2.197681785	0.587377182	2.606182469	3.977740689	3.128091841	5.21077044	1.673510044	3.930765132	1.39983192	4.78507316	1.707818968	1.233279703	1.543448322	2.987221734	4.866192965	2.949003875	5.080791904	ETS translocation variant 5;Etv5;PTN000219585;orthologs	ETS TRANSLOCATION VARIANT 5 (PTHR11849:SF160)	winged helix/forkhead transcription factor(PC00246)
Tcf20	1.329933055	1.065236905	0.893137064	3.783976504	3.428990522	3.17748719	4.24469284	1.234837011	2.598382939	1.592240594	2.281308239	1.15758206	1.563532555	1.138868045	1.566899711	4.629021189	4.134476058	5.304943543	Transcription factor 20;Tcf20;PTN000383934;orthologs	TRANSCRIPTION FACTOR 20 (PTHR14955:SF7)	zinc finger transcription factor(PC00244)
Phtf2	0.17159882	0.253510702	0.270522603	0.925948911	0.964421861	0.744737674	1.297111111	0.392969751	0.799026318	0.202998119	0.495362936	0.12205142	0.625958801	0.362428958	0.334653007	1.078116362	1.578340909	2.325655077	Protein PHTF2;Phtf2;PTN000293604;orthologs	PROTEIN PHTF2 (PTHR12680:SF2)	homeodomain transcription factor(PC00119)
Gtf2e1	2.059980653	2.161365962	1.512513117	5.424396401	7.68806111	5.115761271	4.918406056	2.825451283	4.844947248	2.834781796	5.417519217	4.8825173	3.853049478	4.707925969	2.494761659	5.770048826	9.126098632	7.752914847	General transcription factor IIE subunit 1;Gtf2e1;PTN000318261;orthologs	GENERAL TRANSCRIPTION FACTOR IIE SUBUNIT 1 (PTHR13097:SF8)	general transcription factor(PC00259)
Zfp664	2.479630696	0.927031756	1.025710153	5.10789371	4.922467299	4.426269883	4.242491227	1.602267534	2.627829872	2.110220138	3.278105976	1.681392769	3.230430682	2.927603328	4.04627333	6.347196087	6.551027637	7.168646446	Zinc finger protein 664;Znf664;PTN001226577;orthologs	ZINC FINGER PROTEIN 664 (PTHR24384:SF30)	DNA-binding transcription factor(PC00218)
Bach1	1.218706166	1.042365658	1.213433316	5.700687656	5.282625035	4.41121579	5.002780719	2.60568888	3.700915926	1.669343868	2.333056013	1.290449746	2.300793399	2.491532369	3.002182472	3.429098118	5.328583323	6.851018163	Transcription regulator protein BACH1;Bach1;PTN000697480;orthologs	TRANSCRIPTION REGULATOR PROTEIN BACH1 (PTHR46105:SF1)	C2H2 zinc finger transcription factor(PC00248)
Sall1	5.946923042	1.089866504	1.856395759	9.031935647	11.27659191	7.262877939	9.492300845	3.957456399	5.920729258	3.940544354	7.588373089	7.962445183	3.752833382	3.795057238	2.83127068	12.48591847	7.270111028	13.28722445	Sal-like protein 1;Sall1;PTN000579582;orthologs	SAL-LIKE PROTEIN 1 (PTHR23233:SF51)	C2H2 zinc finger transcription factor(PC00248)
Yy1	5.557844598	4.306137475	4.255754212	14.56386053	13.37553042	10.88537733	11.66989053	6.95414087	9.47033799	4.711957043	9.626465589	6.927291484	8.766595706	6.515753972	7.139937046	15.51235627	16.2243327	15.60297345	Transcriptional repressor protein YY1;Yy1;PTN000360860;orthologs	TRANSCRIPTIONAL REPRESSOR PROTEIN YY1 (PTHR14003:SF10)	C2H2 zinc finger transcription factor(PC00248)
Zbtb43	3.615697514	1.792995884	1.4349865	6.597078901	6.074980977	5.216632032	3.987575706	2.560318505	4.215398227	2.422806834	3.54732954	2.543441461	2.766997469	3.761419975	3.275604069	5.094989407	5.544425768	6.119261803	Zinc finger and BTB domain-containing protein 43;Zbtb43;PTN002400411;orthologs	ZINC FINGER AND BTB DOMAIN-CONTAINING PROTEIN 43 (PTHR46105:SF15)	C2H2 zinc finger transcription factor(PC00248)
Lmo4	5.763527417	7.265157102	3.944615863	10.94085042	11.10348724	8.433679464	9.644264411	5.734865694	7.160088709	3.486550203	9.33449007	6.36580887	8.976248222	6.495464381	8.007763873	9.811580781	10.1182916	13.83993269	LIM domain transcription factor LMO4;Lmo4;PTN000654332;orthologs	LIM DOMAIN TRANSCRIPTION FACTOR LMO4 (PTHR45787:SF5)
Thap1	0.951750434	1.084677935	0.505242888	3.064130092	2.645129598	2.224163959	2.662809526	1.624513328	2.518634161	1.005270131	1.931075969	1.94793587	2.397194348	2.359758758	1.401551832	5.684532848	4.150862059	3.071176678	THAP domain-containing protein 1;Thap1;PTN000555042;orthologs	THAP DOMAIN-CONTAINING PROTEIN 1 (PTHR46600:SF1)	zinc finger transcription factor(PC00244)
Tle4	1.11213209	0.657201227	0.56354696	2.162152255	1.622704899	1.183456342	2.02999757	1.204211103	1.456450374	0.760599158	0.650115638	0.889892269	0.845174896	0.670203124	1.781585268	2.2391034	1.999596572	2.085936367	Transducin-like enhancer protein 4;Tle4;PTN000087824;orthologs	TRANSDUCIN-LIKE ENHANCER PROTEIN 4 (PTHR10814:SF31)	transcription cofactor(PC00217)
Alkbh5	11.80556759	5.202929952	5.479020296	32.98965733	30.50135153	23.603221	25.0199958	14.43495547	17.44955197	9.808662627	20.82239363	20.17930005	18.03069894	14.07905996	6.768661641	34.66471268	26.5645692	29.2869076	RNA demethylase ALKBH5;Alkbh5;PTN000787756;orthologs	RNA DEMETHYLASE ALKBH5 (PTHR32074:SF2)	RNA processing factor(PC00147)
Thoc3	10.22943188	10.56260485	8.216439637	28.65258827	27.25792614	26.26682823	24.22918856	12.287222	19.38214725	9.944887332	20.80909524	21.44588357	21.68435782	16.81854943	7.230934715	36.19337704	28.5109576	27.0744571	THO complex subunit 3;Thoc3;PTN000520045;orthologs	THO COMPLEX SUBUNIT 3 (PTHR22839:SF0)	RNA metabolism protein(PC00031)
Tnrc6c	0.93608925	0.647392206	0.500404075	3.134518995	2.921800996	2.050198314	2.937088899	1.871248227	1.780577708	1.08607998	1.528704756	1.335787017	1.48219183	1.224226076	1.702333738	2.464126205	2.618031581	3.674558822	Trinucleotide repeat-containing gene 6C protein;Tnrc6c;PTN000776348;orthologs	TRINUCLEOTIDE REPEAT-CONTAINING GENE 6C PROTEIN (PTHR13020:SF9)	RNA metabolism protein(PC00031)
Utp6	3.919196655	2.048106808	2.104526221	12.75565598	12.83100621	8.817098311	10.61197891	3.302343924	7.220927988	3.321553167	6.322186544	2.728132362	6.268037446	5.752974946	3.104556936	11.39626733	19.42069538	16.62008846	U3 small nucleolar RNA-associated protein 6 homolog;Utp6;PTN000588445;orthologs	U3 SMALL NUCLEOLAR RNA-ASSOCIATED PROTEIN 6 HOMOLOG (PTHR23271:SF1)	RNA metabolism protein(PC00031)
Ago2	1.760740403	0.859655014	0.935154857	4.025734474	3.599466944	2.574443118	5.250642455	2.370934421	2.907936289	1.42852819	2.397350432	2.617582118	1.820375773	1.19838872	1.172583132	5.159553181	3.988411618	5.806255303	Protein argonaute-2;Ago2;PTN000527375;orthologs	PROTEIN ARGONAUTE-2 (PTHR22891:SF59)	translation initiation factor(PC00224)
Eif1ax	2.609124678	2.801981676	2.161146232	8.409094228	10.61555405	7.965034947	6.904531447	3.259785278	4.79967967	3.494621359	7.508716281	3.946053312	5.05621147	5.66040373	3.438816421	10.11064172	12.52696099	8.500265873	Eukaryotic translation initiation factor 1A, X-chromosomal;Eif1ax;PTN000494918;orthologs	EUKARYOTIC TRANSLATION INITIATION FACTOR 1A, X-CHROMOSOMAL (PTHR21668:SF4)	translation initiation factor(PC00224)
Psmd14	9.369647131	14.45126071	6.884382262	41.22021694	41.37814375	34.62713273	23.71025306	14.39948163	22.15093502	11.59675346	26.38786417	13.19522999	24.43772262	22.45662576	11.98169656	38.00155812	41.17417954	35.87341284	26S proteasome non-ATPase regulatory subunit 14;Psmd14;PTN000823535;orthologs	26S PROTEASOME NON-ATPASE REGULATORY SUBUNIT 14 (PTHR10410:SF43)	translation initiation factor(PC00224)
Ncbp3	0.360166192	0.339631797	0.372777815	1.255100769	1.274656347	1.059134471	0.805687667	0.439485508	0.774924748	0.278758375	0.692844945	0.490541929	0.538105306	0.550994936	0.88386884	1.394471086	1.626384782	1.602366327	Nuclear cap-binding protein subunit 3;Ncbp3;PTN000418385;orthologs	NUCLEAR CAP-BINDING PROTEIN SUBUNIT 3 (PTHR16291:SF0)
Nmd3	0.71552549	1.441470257	0.698782508	2.539576757	2.733430822	2.48864367	1.931018212	1.177452219	1.56447208	0.796435284	1.243832675	0.60674416	1.269456023	1.72030587	1.511405057	2.75524867	4.170277711	4.168630352	60S ribosomal export protein NMD3;Nmd3;PTN000297357;orthologs	60S RIBOSOMAL EXPORT PROTEIN NMD3 (PTHR12746:SF2)
Ddx20	1.786159675	1.300538873	0.840445075	5.983338068	4.033364965	3.513919991	4.405533512	1.914990195	2.673323687	1.867734626	3.049522166	1.92508184	2.268810998	2.636061399	2.239315004	6.722290484	7.724424279	5.557861638	Probable ATP-dependent RNA helicase DDX20;Ddx20;PTN002777100;orthologs	ATP-DEPENDENT RNA HELICASE DDX20-RELATED (PTHR47958:SF89)	RNA helicase(PC00032)
Tars	7.097019451	9.466040645	5.785763119	32.19131686	33.01473765	22.13098869	23.30770778	10.27179144	18.05059282	9.196799229	21.42831773	9.23349851	25.0718605	20.96379535	7.522227033	24.35193982	25.47301902	29.47532579	Threonine--tRNA ligase 1, cytoplasmic	THREONINE--TRNA LIGASE 1, CYTOPLASMIC (PTHR11451:SF36)	aminoacyl-tRNA synthetase(PC00047 )
Ranbp6	1.15507781	0.614321541	0.526777831	2.227313404	2.134797855	1.908807423	2.232410057	0.543413024	1.446922949	0.742998999	1.050342667	0.237665841	0.684693272	0.811434437	0.796468932	1.721909825	3.712831827	2.93523935	Ran-binding protein 6;Ranbp6;PTN000055456;orthologs	RAN-BINDING PROTEIN 6 (PTHR10527:SF16)	transporter(PC00227)
Gapvd1	2.094880808	1.626932161	1.509517867	4.767444107	4.898081728	3.253017915	4.100762553	1.696401115	2.766440747	2.225267951	2.406753327	1.696028484	2.401180733	2.311101832	3.413464615	3.793719437	4.459792088	4.493170797	GTPase-activating protein and VPS9 domain-containing protein 1;Gapvd1;PTN000559657;orthologs	GTPASE-ACTIVATING PROTEIN AND VPS9 DOMAIN-CONTAINING PROTEIN 1 (PTHR23101:SF25)	guanyl-nucleotide exchange factor(PC00113)
Stx17	1.780785504	0.927369344	0.879812173	5.214369395	4.547082514	4.102101271	3.418765798	1.476090017	2.899940771	2.251466334	2.914767266	2.178102987	2.476583174	2.998696394	2.28839182	4.325283611	6.018124571	6.098331556	Syntaxin-17;Stx17;PTN000461400;orthologs	SYNTAXIN-17 (PTHR19957:SF139)	SNARE protein(PC00034)
Stx18	2.991432735	5.456233258	2.740169899	9.860375765	10.63215783	7.432459283	5.959412086	3.582780496	5.00507668	3.011389219	7.56272202	4.024485265	7.213566819	6.34717441	3.461880283	12.24270555	9.524340658	7.935855199	Syntaxin-18;Stx18;PTN000409696;orthologs	SYNTAXIN-18 (PTHR15959:SF0)	SNARE protein(PC00034)
Pitpnb	7.745981895	2.115311716	3.330383977	32.11172349	30.90005358	27.70113931	22.70288972	9.500360313	18.81813915	8.816251795	17.6446371	8.908070442	18.90856712	17.52402411	7.324246569	28.95842546	34.41739123	33.2513112	Phosphatidylinositol transfer protein beta isoform;Pitpnb;PTN000069773;orthologs	PHOSPHATIDYLINOSITOL TRANSFER PROTEIN BETA ISOFORM (PTHR10658:SF27)	transporter(PC00227)
Osbpl2	4.606724524	3.468121667	2.110508267	14.99287758	11.66312418	11.15529405	9.984796546	5.513577671	8.824888526	4.05925534	9.410939848	6.925061538	9.898497831	8.840205353	5.327143639	11.51592694	12.33739672	13.50095932	Oxysterol-binding protein-related protein 2;Osbpl2;PTN000104422;orthologs	OXYSTEROL-BINDING PROTEIN-RELATED PROTEIN 2 (PTHR10972:SF153)	transfer/carrier protein(PC00219)
Pdzd8	3.158144351	2.525334443	2.014383631	6.89786746	6.015142031	5.485478918	7.193570087	2.948775478	4.989753434	1.861480649	3.44269788	1.635889506	1.873054225	2.591836203	2.196577604	4.472942613	7.059984333	9.962878369	PDZ domain-containing protein 8;Pdzd8;PTN000487983;orthologs	PDZ DOMAIN-CONTAINING PROTEIN 8 (PTHR21519:SF1)	scaffold/adaptor protein(PC00226)
Pja2	1.865484499	1.477666167	1.649230578	6.141751128	7.200531236	4.909391592	5.298159305	2.13404973	3.887171631	2.306609456	3.691718142	1.306680156	3.547246142	3.526350846	3.16811406	4.835521269	6.973292135	8.645284251	E3 ubiquitin-protein ligase Praja-2;Pja2;PTN000403770;orthologs	E3 UBIQUITIN-PROTEIN LIGASE PRAJA-2 (PTHR15710:SF5)	ubiquitin-protein ligase(PC00234)
Rnf7	13.03213495	12.60995576	10.18285083	40.16568628	37.1592905	37.66196739	20.91875809	21.48428051	29.001851	11.65083859	25.94954266	30.38531535	25.94667839	28.52968759	21.45199216	44.18340488	46.25720293	33.89923587	RING-box protein 2;Rnf7;PTN000129826;orthologs	RING-BOX PROTEIN 2 (PTHR11210:SF60)	ubiquitin-protein ligase(PC00234)
Ube2v2	0.314905274	0.476170256	0.375460924	1.446405046	1.531587648	1.298661554	1.164722073	0.746969769	1.299430943	0.230090152	0.750770733	0.067758536	0.962891453	0.826700198	0.944418529	1.314048107	1.973865502	1.793221701	Ubiquitin-conjugating enzyme E2 variant 2;Ube2v2;PTN000629561;orthologs	UBIQUITIN-CONJUGATING ENZYME E2 VARIANT 2 (PTHR24068:SF177)	ubiquitin-protein ligase(PC00234)
Mfsd4a	0.992632437	0.260704146	0.335328868	1.802922215	1.519866857	1.436005939	1.837925464	0.576530445	1.021541475	0.66867878	0.725922092	0.470679998	0.553197369	0.683644753	0.430186111	2.77807009	2.136829188	2.793812961	Major facilitator superfamily domain-containing protein 4A;Mfsd4a;PTN000563832;orthologs	MAJOR FACILITATOR SUPERFAMILY DOMAIN-CONTAINING PROTEIN 4A (PTHR23121:SF10)	transporter(PC00227)
Slc47a1	29.71837147	13.18859641	14.36649117	34.174402	31.94686613	34.41834254	33.0882368	17.63723027	22.05786657	32.53455896	22.23988936	26.24827077	19.33800385	23.14103473	40.63622462	37.21784691	41.26888822	48.50315385	Multidrug and toxin extrusion protein 1;Slc47a1;PTN000129188;orthologs	MULTIDRUG AND TOXIN EXTRUSION PROTEIN 1 (PTHR11206:SF73)	transporter(PC00227)
Oat	63.42496772	33.49402733	31.48669397	952.4167939	921.6179786	662.1359572	1533.607061	810.0941166	1222.140459	222.3598747	274.0078253	212.5497987	428.5196806	564.4343604	149.5810687	1228.968479	1678.704067	1851.0824	Ornithine aminotransferase, mitochondrial;Oat;PTN000241173;orthologs	ORNITHINE AMINOTRANSFERASE, MITOCHONDRIAL (PTHR11986:SF18)	transaminase(PC00216)
Fem1b	1.927647816	1.622383804	1.558918182	4.023437803	3.503935799	3.081176048	3.151037747	1.046895288	1.898050396	1.675726785	2.306795317	0.961522085	1.740163417	1.174731527	1.464666188	4.724280328	4.698337729	3.600218304	Protein fem-1 homolog B;Fem1b;PTN000652618;orthologs	PROTEIN FEM-1 HOMOLOG B (PTHR24173:SF78)	scaffold/adaptor protein(PC00226)
Spry4	1.528109643	0.689577544	1.069988619	2.169455475	3.999866145	3.255701792	2.806592497	1.219965096	3.670213215	1.059983887	2.598639586	0.86386077	0.684111756	1.10218966	3.204605426	2.256576592	1.492529194	4.760669861	Protein sprouty homolog 4;Spry4;PTN000271103;orthologs	PROTEIN SPROUTY HOMOLOG 4 (PTHR12365:SF6)	scaffold/adaptor protein(PC00226)
Traf3	2.588317216	0.892228904	1.293353053	4.142050954	4.633325365	3.924446678	4.668926176	2.367728175	3.340539735	1.977496281	3.156846225	2.482018215	3.294750472	2.050016533	2.208391131	6.892789275	4.194711105	5.446309515	TNF receptor-associated factor 3;Traf3;PTN000014988;orthologs	TNF RECEPTOR-ASSOCIATED FACTOR 3 (PTHR10131:SF76)	scaffold/adaptor protein(PC00226)
Cpm	0.310122123	0.157082554	0.291844693	0.864835747	1.271301738	1.175838059	1.118825228	0.913107781	1.150299774	0.314458745	0.391350009	0.162056968	0.68683923	0.659068389	0.444344292	1.024821877	0.624246138	1.887080199	Carboxypeptidase M;Cpm;PTN000164043;orthologs	CARBOXYPEPTIDASE M (PTHR11532:SF84)	protease(PC00190)
Txnl1	13.7710338	13.70994712	9.980617709	30.54579005	31.83912143	31.02221327	18.15412707	14.35430629	20.25195756	12.56258067	28.87734556	23.35552687	20.77557142	20.01005426	6.660010369	30.35328192	33.26938186	24.34824555	Thioredoxin-like protein 1;Txnl1;PTN000047256;orthologs	THIOREDOXIN-LIKE PROTEIN 1 (PTHR46115:SF8)	oxidoreductase(PC00176)
Camk1d	0.836039471	0.331116994	0.486739311	5.149292592	5.883012308	3.527451445	5.573961505	1.817160442	3.289701006	2.067469927	3.974468852	0.683205294	4.83411136	3.866410315	1.93275109	4.60851097	6.156340716	8.816614609	Calcium_calmodulin-dependent protein kinase type 1D;Camk1d;PTN000681085;orthologs	CALCIUM_CALMODULIN-DEPENDENT PROTEIN KINASE TYPE 1D (PTHR24347:SF252)	non-receptor serine/threonine protein kinase(PC00167)
Map3k21	0.765799545	0.637670184	0.352773666	1.679421925	1.512404228	1.115602122	1.483044939	0.998163995	0.951360561	0.926515436	1.374636064	0.403206731	0.888836575	0.51783118	0.523683124	1.264469023	1.634904255	1.662401248	Mitogen-activated protein kinase kinase kinase 21;Map3k21;PTN000584415;orthologs	MITOGEN-ACTIVATED PROTEIN KINASE KINASE KINASE 21 (PTHR44329:SF30)	non-receptor serine/threonine protein kinase(PC00167)
Fign	0.304802544	0.070481519	0.20145857	0.65620443	0.502744438	0.610541956	0.669342327	0.285010915	0.422561827	0.399768573	0.647292125	0.206021565	0.157110629	0.460005803	0.420899102	0.544981681	0.630210573	1.128954389	Fidgetin;Fign;PTN000553677;orthologs	FIDGETIN (PTHR23074:SF14)	non-motor microtubule binding protein(PC00166)
Dynll2	30.66196476	8.003890048	17.61702176	182.3576669	170.0304645	147.7421449	138.416767	56.77009075	105.4889329	30.41750478	69.70119346	43.40630133	117.2651285	87.83539643	52.34435849	192.1677862	153.2966615	155.8456996	Dynein light chain 2, cytoplasmic;Dynll2;PTN000223382;orthologs	DYNEIN LIGHT CHAIN 2, CYTOPLASMIC (PTHR11886:SF113)	microtubule or microtubule-binding cytoskeletal protein(PC00157)
Dynlt3	1.538571714	1.909321365	1.507294874	8.546328859	8.530696979	7.036942245	10.99565947	4.274043484	7.942859424	2.275126112	4.423706401	0.609695304	7.249359715	6.315475082	6.472574936	8.278035843	15.98824977	11.71686604	Dynein light chain Tctex-type 3;Dynlt3;PTN000478872;orthologs	DYNEIN LIGHT CHAIN TCTEX-TYPE 3 (PTHR21255:SF20)	microtubule or microtubule-binding cytoskeletal protein(PC00157)
Setd6	6.942302919	7.01522595	4.291776819	18.31168846	15.80197364	16.478544	20.03655479	10.26471752	11.70056285	5.851485677	11.11056116	10.6021279	7.723868175	10.38497374	9.109758473	20.84095289	18.58567405	19.22084892	N-lysine methyltransferase SETD6;Setd6;PTN000328077;orthologs	N-LYSINE METHYLTRANSFERASE SETD6 (PTHR13271:SF34)	methyltransferase(PC00155)
Syt1	0.39611425	0.533700127	0.272981436	0.829828237	0.924748474	1.110824443	1.584213277	0.425952538	0.664002561	0.351446682	0.411653848	0.057958009	0.447933572	0.864266463	0.304587407	1.22172337	0.516277685	2.362131931	Synaptotagmin-1;Syt1;PTN000001890;orthologs	SYNAPTOTAGMIN-1 (PTHR10024:SF239)	membrane trafficking regulatory protein(PC00151)
Itpka	0	0.064414215	0.220939547	3.044711923	2.474049755	1.310050099	2.396955133	2.409404359	2.91294719	0.451320947	0.453118124	0.664540536	1.457949941	1.020988049	0.546631468	6.200942757	4.031718407	2.74357002	Inositol-trisphosphate 3-kinase A;Itpka;PTN000274067;orthologs	INOSITOL-TRISPHOSPHATE 3-KINASE A (PTHR12400:SF55)	kinase(PC00137)
Pkp1	0	0.04661825	0.07994986	0.651045179	0.434844073	0.553068523	0.89447481	0.63623269	0.527043988	0.023330911	0.10931114	0.192378136	0.263789111	0.456389118	0.175827319	0.567731737	1.088408057	0.840058691	Plakophilin-1;Pkp1;PTN000042900;orthologs	PLAKOPHILIN-1 (PTHR10372:SF3)	intermediate filament binding protein(PC00130)
Sned1	0.334073184	0.234432181	0.098748873	0.569959363	0.568684748	0.418233253	0.731748782	0.336785696	0.418481034	0.469302592	0.520768359	0.254585332	0.317352443	0.12654539	0.570072518	0.68691464	0.478075133	0.943259932	Sushi, nidogen and EGF-like domain-containing protein 1;Sned1;PTN000620557;orthologs	SUSHI, NIDOGEN AND EGF-LIKE DOMAIN-CONTAINING PROTEIN 1 (PTHR24044:SF411)	intercellular signal molecule(PC00207)
Bbox1	6.421070464	4.069287233	2.797597459	48.25789503	35.49107494	38.31517182	21.80440484	20.2733028	32.39242624	15.7333109	21.01673619	13.06091561	21.9178344	37.59379181	4.188068576	40.16389357	65.76877186	42.66958615	Gamma-butyrobetaine dioxygenase;Bbox1;PTN000075539;orthologs	GAMMA-BUTYROBETAINE DIOXYGENASE (PTHR10696:SF33)	hydroxylase(PC00122)
Cmah	1.16496532	0.571244116	1.055038151	10.53856951	11.36812269	13.59146255	16.36423586	3.109586722	6.311439403	3.804523083	6.053335083	0.940667726	6.543877632	4.455512521	2.434202231	7.147911477	12.19100444	23.6949183	Cytidine monophosphate-N-acetylneuraminic acid hydroxylase;Cmah;PTN000385730;orthologs	INACTIVE CYTIDINE MONOPHOSPHATE-N-ACETYLNEURAMINIC ACID HYDROXYLASE (PTHR46522:SF1)	hydroxylase(PC00122)
Jarid2	0.775129737	0.759404812	0.289416024	1.70930096	1.785768785	1.04871432	1.177444069	0.755528291	1.511439749	0.832506466	0.890331638	0.53473795	0.694478864	0.696810202	1.170685983	1.370114238	1.01793405	1.685048809	Protein Jumonji;Jarid2;PTN000075034;orthologs	PROTEIN JUMONJI (PTHR10694:SF113)	histone modifying enzyme(PC00261)
Gjd3	0	0	0	0	0.153535499	0.632330036	0.162696551	0	0.43138954	0	0	0	0	0	0	0.649094669	0	0.763993857	Gap junction delta-3 protein;Gjd3;PTN000240724;orthologs	GAP JUNCTION DELTA-3 PROTEIN (PTHR11984:SF5)	gap junction(PC00105)
Col4a5	0.078661521	0.087157669	0.099649721	0.749044125	0.841679871	0.728737306	0.486491266	0.229089508	0.465808235	0.3315087	0.143057985	0.323703848	0.35867723	0.568844628	0.164363734	0.90980019	1.039093844	0.342671374	Col4a5 protein;Col4a5;PTN000614397;orthologs	COLLAGEN ALPHA-5(IV) CHAIN (PTHR24023:SF1029)	extracellular matrix structural protein(PC00103)
Pcbd1	89.58391873	129.8618967	99.14695966	511.3688027	499.0939201	591.4499379	462.3684644	484.9930357	486.5868084	173.7414397	291.2262834	249.907911	461.4209587	485.2547649	58.65616589	686.9288636	567.478994	430.0133347	Pterin-4-alpha-carbinolamine dehydratase;Pcbd1;PTN000287902;orthologs	PTERIN-4-ALPHA-CARBINOLAMINE DEHYDRATASE (PTHR12599:SF13)	dehydratase(PC00091)
Ercc6	0.678499231	0.373613477	0.208371902	0.812509746	0.919994366	0.89575988	0.709972757	0.294791462	0.627497056	0.529020375	0.534179408	0.27263175	0.346879481	0.220903217	1.220105597	0.581298597	1.258407789	1.413177588	DNA excision repair protein ERCC-6;Ercc6;PTN002246111;orthologs	DNA EXCISION REPAIR PROTEIN ERCC-6-RELATED (PTHR45629:SF7)	damaged DNA-binding protein(PC00086)
Tbca	47.40394469	39.99765364	26.90994643	126.422439	106.0082164	90.87483161	59.44101452	80.43268956	88.00506191	47.98423317	87.01544119	57.94875413	75.02125664	83.87505321	33.90193536	93.2841481	144.1745911	73.48697707	Tubulin-specific chaperone A;Tbca;PTN000487203;orthologs	TUBULIN-SPECIFIC CHAPERONE A (PTHR21500:SF0)	chaperonin(PC00073)
Ppia	102.9630203	128.2213435	85.15027769	262.6851091	252.5125442	280.0191008	165.8347211	309.0263241	276.1570637	129.9784477	227.82012	220.7910925	214.6860002	253.9780534	112.4340524	374.6362381	431.1820714	212.1456313	Peptidyl-prolyl cis-trans isomerase A;Ppia;PTN000117154;orthologs	PEPTIDYL-PROLYL CIS-TRANS ISOMERASE A (PTHR11071:SF490)	chaperone(PC00072)
Mtss1	10.66677959	10.94150254	4.224979533	17.34281769	17.46683177	12.6075434	20.04544844	10.19510986	16.43314666	5.475864572	9.439395093	4.919860984	8.092156656	9.470135968	9.470095064	16.37778275	17.29006361	23.21117718	Protein MTSS 1;Mtss1;PTN000403697;orthologs	PROTEIN MTSS 1 (PTHR15708:SF10)	actin or actin-binding cytoskeletal protein(PC00041)
Apc	0.704990948	0.617642636	0.307390576	1.108456095	1.515062699	0.960589602	1.495615003	0.514212498	1.015676638	0.661858976	0.707090326	0.142433353	0.605538235	0.481023957	1.041435381	0.81750042	1.429392347	1.983937883	Adenomatous polyposis coli protein;Apc;PTN000288642;orthologs	ADENOMATOUS POLYPOSIS COLI PROTEIN (PTHR12607:SF11)
Arl14ep	0.547047721	0.661236836	0.252003323	1.25494145	1.886640055	1.51914524	1.230283577	0.356518453	0.838176966	1.301647909	0.671873627	0.204652969	0.498880669	1.089185046	1.517151821	1.610550112	2.080306425	2.238661616	ARL14 effector protein;Arl14ep;PTN000555117;orthologs	ARL14 EFFECTOR PROTEIN (PTHR46536:SF1)
Cdc5l	2.482104704	1.809805221	1.906909143	7.967457518	8.489396493	5.773748074	7.675431669	3.1569709	5.944940032	1.9890945	5.1589558	2.672540384	5.293804185	5.293850335	5.085991695	8.437493086	8.32034978	11.39406548	Cell division cycle 5-like protein;Cdc5l;PTN000067741;orthologs	CELL DIVISION CYCLE 5-LIKE PROTEIN (PTHR45885:SF1)
Cfap20	4.92711662	2.867771234	2.225974621	9.440093217	7.910924366	8.442479678	7.1897547	3.404506925	5.218834544	4.002831631	6.601007722	5.48288493	4.168472465	3.973955837	5.234447636	11.22958568	10.22027741	9.252169868	Cilia- and flagella-associated protein 20;Cfap20;PTN000279048;orthologs	CILIA- AND FLAGELLA-ASSOCIATED PROTEIN 20 (PTHR12458:SF8)
Cgnl1	14.36659318	1.955731862	6.452088234	23.97678881	20.54443563	15.14774655	16.45790525	7.485933038	12.55132376	6.201429931	11.42956385	3.973721967	12.7330005	9.019927298	7.517088626	23.96470095	15.60348744	24.31002351	Cingulin-like protein 1;Cgnl1;PTN000321512;orthologs	CINGULIN-LIKE PROTEIN 1 (PTHR46349:SF2)
Dpf3	0.062538236	0.194020191	0.063379581	0.952819585	1.216655271	0.688977827	1.160324849	0.532388584	0.769149681	0.305173839	0.357453895	0.343138848	0.513286217	0.387641408	0.4181569	1.02871903	0.936258395	0.817301642	Zinc finger protein DPF3;Dpf3;PTN000064959;orthologs	ZINC FINGER PROTEIN DPF3 (PTHR23057:SF4)
Drc1	0.147721235	0	0.049902857	1.031547945	1.197439554	0.887689557	0.558310529	0.220623199	0.493453037	0.174751394	0.153516353	0.180116988	0.179619354	0.44764901	0.288086804	1.468083758	1.127447158	0.667348492	Dynein regulatory complex protein 1;Drc1;PTN000492861;orthologs	DYNEIN REGULATORY COMPLEX PROTEIN 1 (PTHR21625:SF1)
Fbxl4	3.687170775	2.096667449	1.938892863	7.154613885	6.327336183	6.270855926	3.370363156	1.371511845	3.073906034	2.901043377	3.940266527	2.767449141	2.283975004	3.076057388	1.569946301	6.222541427	8.148359793	6.566364265	F-box_LRR-repeat protein 4;Fbxl4;PTN000565386;orthologs	F-BOX_LRR-REPEAT PROTEIN 4 (PTHR13318:SF152)
Fhip2b	1.605129978	0.522660746	0.630770628	3.056928381	2.963391224	1.837253499	2.397363738	1.643847977	1.76074962	1.191617751	1.70214222	2.276673364	1.643040536	1.055849458	2.327216044	2.660555838	2.394381737	2.695479443	FHF complex subunit HOOK-interacting protein 2B;Fhip2b;PTN000496104;orthologs	FHF COMPLEX SUBUNIT HOOK-INTERACTING PROTEIN 2B (PTHR21705:SF9)
Gm32461	0.458722307	0.174263458	0	1.248035325	1.593616232	1.509546816	1.958895531	0.939574673	1.492530774	0.290710559	0.340512876	0.059927316	0.776902708	1.516467544	0.054771605	1.482196085	4.674530654	2.347234699
Mfap3l	0	0	0	0.147201358	0.131572984	0.096763975	0	0	0.070415493	0	0	0	0	0	0.016150293	0.099329428	0.102100811	0.093529744	Microfibrillar-associated protein 3-like;Mfap3l;PTN000371826;orthologs	MICROFIBRILLAR-ASSOCIATED PROTEIN 3-LIKE (PTHR14340:SF2)
Mid1ip1	7.139512605	8.309615413	4.718845114	26.89844557	23.91430843	34.3223276	18.36597879	4.673147715	10.1240719	7.380988082	10.77454425	12.8307538	22.58994027	12.00631822	8.198444517	40.0192943	22.68924235	26.86465204	Mid1-interacting protein 1;Mid1ip1;PTN000371218;orthologs	MID1-INTERACTING PROTEIN 1 (PTHR14315:SF16)
Mllt3	0.022011334	0.048777509	0.089229834	0.230560075	0.299754912	0.187383874	0.192853151	0.078897973	0.140370505	0.165998538	0.114374201	0.100644343	0.090329651	0.1364366	0.220765525	0.475222301	0.523372976	0.191774933	Protein AF-9;Mllt3;PTN000574215;orthologs	PROTEIN AF-9 (PTHR47827:SF5)
Ndufb4c	0	0.300269343	0	2.257983912	2.306575617	1.357077539	0.349171829	1.214219577	1.5430472	0.601099986	1.408151707	1.239112507	2.162455821	1.119852956	0.566254136	2.78611404	1.789905755	1.967578026	NADH:ubiquinone oxidoreductase subunit B4C
Norad	4.892042415	5.956512904	3.459603133	18.88949076	20.02808894	14.56407884	13.82549944	5.708561318	9.746156112	7.178344595	9.665106377	4.694887621	8.554915326	7.57524133	6.852078279	16.4148316	15.26791429	18.47481707	Long Intergenic Non-Protein Coding RNA 657
Odf2	0.958974268	0.566694435	0.161979271	1.242926924	1.334453971	0.720336046	0.713903085	0.787730918	0.66737297	1.051728023	0.968911725	0.645540264	0.595171327	0.517363259	1.469440615	2.410006902	1.536550812	1.263582218	Outer dense fiber protein 2;Odf2;PTN000570494;orthologs	OUTER DENSE FIBER PROTEIN 2 (PTHR23162:SF8)
Pag1	0.344759981	0.183358628	0.18168703	0.840430636	0.912173954	0.690579645	0.838668455	0.506664171	0.54022759	0.48941335	0.702238495	0.453996336	0.364708848	0.410301031	0.760719283	1.034977384	0.680089452	1.001246647	Phosphoprotein associated with glycosphingolipid-enriched microdomains 1;Pag1;PTN000419065;orthologs	PHOSPHOPROTEIN ASSOCIATED WITH GLYCOSPHINGOLIPID-ENRICHED MICRODOMAINS 1 (PTHR16322:SF0)
Pex2	22.52306322	14.28991062	12.32725875	41.73078259	36.51473232	42.78381236	19.6766786	11.16065704	18.02714174	19.93162817	28.54763946	16.71164291	24.94513228	25.01169376	12.25803006	40.56741599	61.55462235	35.55075451	Peroxisome biogenesis factor 2;Pex2;PTN007753229;orthologs	PEROXISOME BIOGENESIS FACTOR 2 (PTHR48178:SF1)
Ppp1r15b	21.13697926	9.58779228	10.33968642	37.98346654	34.20633145	32.35734754	26.46128238	14.62370548	21.40791799	17.16100702	18.84919554	16.11134218	20.07276781	20.80656363	12.41578496	27.24230831	35.2525682	35.00241817	Protein phosphatase 1 regulatory subunit 15B;Ppp1r15b;PTN000420791;orthologs	PROTEIN PHOSPHATASE 1 REGULATORY SUBUNIT 15B (PTHR16489:SF11)
Rbm28	3.289386449	3.515425998	1.371284335	5.19824454	6.762448431	3.995386768	5.194108231	2.466819042	4.038135177	2.670081256	3.588138643	2.645394704	3.106133408	3.25841022	7.818866708	5.588340605	5.999013106	8.220536128	RNA-binding protein 28;Rbm28;PTN000611980;orthologs	RNA-BINDING PROTEIN 28 (PTHR48039:SF5)
Snhg6	10.95169488	12.16012234	4.556444371	13.8316292	18.61477256	12.00764943	9.625076869	7.954409664	11.23758458	7.671105844	12.10015178	9.593390678	16.82089793	9.718095674	6.648297906	20.38531084	23.45151388	7.253941675	Small Nucleolar RNA Host Gene 6
Sprtn	1.906944952	1.143458291	0.653673403	2.803907002	3.0279182	1.629011565	1.965620233	1.055450895	1.941664998	0.995240903	2.040041478	1.23095872	1.790188432	1.413781671	2.203234624	2.623625219	2.321444313	3.149127216	DNA-dependent metalloprotease SPRTN;Sprtn;PTN000476770;orthologs	DNA-DEPENDENT METALLOPROTEASE SPRTN (PTHR21220:SF0)
Thap12	3.042579959	5.47909659	3.245802797	9.667690079	11.2153495	8.468163842	8.35219016	3.702265874	7.440293046	3.892942092	3.994030297	3.719590452	6.308754229	6.193804892	4.871844676	12.80852609	17.74067801	13.2698232	52 kDa repressor of the inhibitor of the protein kinase;Thap12;PTN000192306;orthologs	52 KDA REPRESSOR OF THE INHIBITOR OF THE PROTEIN KINASE (PTHR46289:SF16)
Tmem170	4.360582553	1.570258451	1.484590694	6.131142494	5.534048109	4.09432883	4.705446056	2.716965028	3.66225024	3.264354231	4.921087161	4.423804192	4.131974635	3.772789805	1.452139604	9.456479125	5.700189806	5.639409427	Transmembrane protein 170A;Tmem170a;PTN000512770;orthologs	TRANSMEMBRANE PROTEIN 170A (PTHR22779:SF2)
Wwc1	17.6326936	8.381510184	11.39139359	42.68643146	45.15958835	32.09173734	39.34307668	26.01636806	27.15327535	11.29607454	22.1166408	23.38325214	27.90950685	20.75848394	16.9191256	43.51266965	33.42540736	49.09424526	Protein KIBRA;Wwc1;PTN000381613;orthologs	PROTEIN KIBRA (PTHR14791:SF22)
Zfyve16	0.503674762	0.297640608	0.170150281	1.243453439	0.562522677	0.523132121	0.384572193	0.25074783	0.373887178	0.479980291	0.465274639	0.238829225	0.374266167	0.200425532	0.498930501	0.364393975	0.755693054	1.101588093	Zinc finger FYVE domain-containing protein 16;Zfyve16;PTN000519210;orthologs	ZINC FINGER FYVE DOMAIN-CONTAINING PROTEIN 16 (PTHR46319:SF1)
