# Supplementary material for: Protease-mediated PRC1 dissociation promotes H2AK119ub remodeling during stress responses
Source: EMBO J. 2026 Mar 11;45(8):2561–86. doi: 10.1038/s44318-026-00729-9 (PMC13083880; doi:10.1038/s44318-026-00729-9)
Supplement: Supplementary file 4 — Source data Fig. 2 [file 44318_2026_729_MOESM4_ESM.zip]

Archive with 8 entries (7 files):
- fig2/
- fig2/2A.tif
- fig2/2C.tif
- fig2/2D.tif
- fig2/2E.tif
- fig2/2G.tif
- fig2/2H.tif
- fig2/Fig.2B_MS.xlsx
