# Supplementary material for: Protease-mediated PRC1 dissociation promotes H2AK119ub remodeling during stress responses
Source: EMBO J. 2026 Mar 11;45(8):2561–86. doi: 10.1038/s44318-026-00729-9 (PMC13083880; doi:10.1038/s44318-026-00729-9)
Supplement: Supplementary file 4 — Source data Fig. 2 [file 44318_2026_729_MOESM4_ESM.zip › fig2/Fig.2B_MS.xlsx]

## Sheet: Sheet1
Uniprot	Gene	Majority protein IDs	Protein names	Gene Ontology (cellular component)	Gene Ontology (biological process)	Gene Ontology (molecular function)	Peptides_Ctrl_1	Peptides_Ctrl_2	Peptides_Ctrl_3	Peptides_CAPN3_1	Peptides_CAPN3_2	Peptides_CAPN3_3	Peptides_C129S_1	Peptides_C129S_2	Peptides_C129S_3	Sequence coverage [%]	LFQ_Log_Ctrl_1	LFQ_Log_Ctrl_2	LFQ_Log_Ctrl_3	LFQ_Log_CAPN3_1	LFQ_Log_CAPN3_2	LFQ_Log_CAPN3_3	LFQ_Log_C129S_1	LFQ_Log_C129S_2	LFQ_Log_C129S_3	OverallAve	OverallStd	Ctrl_1_LFQ_Log	Ctrl_2_LFQ_Log	Ctrl_3_LFQ_Log	CAPN3_1_LFQ_Log	CAPN3_2_LFQ_Log	CAPN3_3_LFQ_Log	C129S_1_LFQ_Log	C129S_2_LFQ_Log	C129S_3_LFQ_Log	CAPN3vCtrl	pvalue	CAPN3vC129S	pvalue	C129SvCtrl	pvalue
Q06587	RING1	sp|Q06587|RING1_HUMAN	E3 ubiquitin-protein ligase RING1 (EC 2.3.2.27) (Polycomb complex protein RING1) (RING finger protein 1) (RING-type E3 ubiquitin transferase RING1) (Really interesting new gene 1 protein)	cytosol [GO:0005829]; nuclear speck [GO:0016607]; nucleoplasm [GO:0005654]; nucleus [GO:0005634]; PcG protein complex [GO:0031519]; PRC1 complex [GO:0035102]; sex chromatin [GO:0001739]; ubiquitin ligase complex [GO:0000151]	anterior/posterior pattern specification [GO:0009952]; camera-type eye morphogenesis [GO:0048593]; chromatin remodeling [GO:0006338]; negative regulation of DNA-templated transcription [GO:0045892]; protein ubiquitination [GO:0016567]	chromatin binding [GO:0003682]; ubiquitin protein ligase activity [GO:0061630]; ubiquitin-protein transferase activator activity [GO:0097027]; zinc ion binding [GO:0008270]	12	9	7	11	10	11	10	9	9	59.4	28.4415	27.2534	27.5137	27.6077	27.8274	27.6659	27.8142	27.339	27.3921	27.6505	0.358137	28.4415	27.2534	27.5137	27.6077	27.8274	27.6659	27.8142	27.339	27.3921	-0.0358887	0.463355	0.185197	0.161058	-0.221085	0.300843
P35226	BMI1	sp|P35226|BMI1_HUMAN;tr|R4GMX3|R4GMX3_HUMAN;tr|Q5T8Z4|Q5T8Z4_HUMAN;tr|Q5T8Z2|Q5T8Z2_HUMAN	Polycomb complex protein BMI-1 (Polycomb group RING finger protein 4) (RING finger protein 51)	cytosol [GO:0005829]; heterochromatin [GO:0000792]; nuclear body [GO:0016604]; nucleoplasm [GO:0005654]; nucleus [GO:0005634]; PcG protein complex [GO:0031519]; PRC1 complex [GO:0035102]; ubiquitin ligase complex [GO:0000151]	apoptotic signaling pathway [GO:0097190]; brain development [GO:0007420]; cellular response to dexamethasone stimulus [GO:0071549]; cellular response to interleukin-1 [GO:0071347]; chromatin remodeling [GO:0006338]; DNA methylation-dependent constitutive heterochromatin formation [GO:0006346]; embryonic skeletal system morphogenesis [GO:0048704]; hemopoiesis [GO:0030097]; humoral immune response …	promoter-specific chromatin binding [GO:1990841]; RING-like zinc finger domain binding [GO:0071535]; ubiquitin-protein transferase activator activity [GO:0097027]; zinc ion binding [GO:0008270]	7	7	7	7	7	7	7	5	5	25.5	26.72	25.0304	25.775	25.7582	25.9292	25.961	26.3691	25.7525	25.5224	25.8686	0.480176	26.72	25.0304	25.775	25.7582	25.9292	25.961	26.3691	25.7525	25.5224	0.0410296	0.468832	0.00148807	0.497858	0.0395415	0.473087
Q9BSM1	PCGF1	sp|Q9BSM1|PCGF1_HUMAN	Polycomb group RING finger protein 1 (Nervous system Polycomb-1) (NSPc1) (RING finger protein 68)	nucleoplasm [GO:0005654]; nucleus [GO:0005634]; PcG protein complex [GO:0031519]; PRC1 complex [GO:0035102]	chromatin remodeling [GO:0006338]; negative regulation of transcription by RNA polymerase II [GO:0000122]; regulation of DNA-templated transcription [GO:0006355]	promoter-specific chromatin binding [GO:1990841]; zinc ion binding [GO:0008270]	4	3	2	4	4	2	5	4	3	26.6	24.0701			22.4967	21.6824	21.9761	23.0921	22.7018		22.6699	0.851611	24.0701	21.062	20.8933	22.4967	21.6824	21.9761	23.0921	22.7018	21.4578	0.0432762	0.484682	-0.365524	0.270374	0.4088	0.369399
P35227	PCGF2	sp|P35227|PCGF2_HUMAN;tr|J3KT13|J3KT13_HUMAN;tr|A0A087X259|A0A087X259_HUMAN	Polycomb group RING finger protein 2 (DNA-binding protein Mel-18) (RING finger protein 110) (Zinc finger protein 144)	chromatin [GO:0000785]; nuclear body [GO:0016604]; nucleoplasm [GO:0005654]; nucleus [GO:0005634]; PcG protein complex [GO:0031519]; PRC1 complex [GO:0035102]; sex chromatin [GO:0001739]	anterior/posterior pattern specification [GO:0009952]; apoptotic signaling pathway [GO:0097190]; cellular response to hydrogen peroxide [GO:0070301]; chromatin remodeling [GO:0006338]; embryonic skeletal system morphogenesis [GO:0048704]; in utero embryonic development [GO:0001701]; negative regulation of apoptotic signaling pathway [GO:2001234]; negative regulation of transcription by RNA polyme…	DNA binding [GO:0003677]; promoter-specific chromatin binding [GO:1990841]; zinc ion binding [GO:0008270]	7	6	5	5	6	4	6	2	3	33.4	24.6939	23.7044	23.8111	24.3992	24.18	22.9681	24.6825	23.9956	23.652	24.0096	0.553091	24.6939	23.7044	23.8111	24.3992	24.18	22.9681	24.6825	23.9956	23.652	-0.220664	0.352989	-0.260895	0.326647	0.0402318	0.465458
Q14781	CBX2	sp|Q14781|CBX2_HUMAN	Chromobox protein homolog 2	euchromatin [GO:0000791]; heterochromatin [GO:0000792]; nucleoplasm [GO:0005654]; nucleus [GO:0005634]; PcG protein complex [GO:0031519]; PRC1 complex [GO:0035102]	cell differentiation [GO:0030154]; chromatin organization [GO:0006325]; development of primary sexual characteristics [GO:0045137]; negative regulation of transcription by RNA polymerase II [GO:0000122]	chromatin binding [GO:0003682]; DNA binding [GO:0003677]; methylated histone binding [GO:0035064]	4	3	3	3	1	2	4	2	2	13.9	24.2971	22.133	23.482	23.1145		22.4405	23.7918	22.2932		23.0789	0.824169	24.2971	22.133	23.482	23.1145	21.5888	22.4405	23.7918	22.2932	21.4703	-0.92272	0.148488	-0.137165	0.436901	-0.785555	0.22233
O00257	CBX4	sp|O00257|CBX4_HUMAN	E3 SUMO-protein ligase CBX4 (EC 2.3.2.-) (Chromobox protein homolog 4) (Polycomb 2 homolog) (Pc2) (hPc2)	nuclear body [GO:0016604]; nuclear speck [GO:0016607]; nucleoplasm [GO:0005654]; nucleus [GO:0005634]; PcG protein complex [GO:0031519]; PRC1 complex [GO:0035102]	chromatin organization [GO:0006325]; negative regulation of apoptotic process [GO:0043066]; negative regulation of DNA-templated transcription [GO:0045892]; negative regulation of transcription by RNA polymerase II [GO:0000122]; protein sumoylation [GO:0016925]	chromatin binding [GO:0003682]; enzyme binding [GO:0019899]; methylated histone binding [GO:0035064]; phosphoprotein binding [GO:0051219]; single-stranded RNA binding [GO:0003727]; SUMO binding [GO:0032183]; SUMO ligase activity [GO:0061665]; SUMO transferase activity [GO:0019789]; transcription cis-regulatory region binding [GO:0000976]; transcription corepressor activity [GO:0003714]	12	7	9	11	8	8	12	7	6	30.2	24.9005	23.5418	24.2409	24.2758	23.3108	23.9118	24.9231	24.0132	23.9474	24.1184	0.543922	24.9005	23.5418	24.2409	24.2758	23.3108	23.9118	24.9231	24.0132	23.9474	-0.394947	0.229618	-0.461779	0.167783	0.0668321	0.450358
Q9HC52	CBX8	sp|Q9HC52|CBX8_HUMAN;tr|C9J6K3|C9J6K3_HUMAN	Chromobox protein homolog 8 (Polycomb 3 homolog) (Pc3) (hPc3) (Rectachrome 1)	chromatin [GO:0000785]; heterochromatin [GO:0000792]; nucleoplasm [GO:0005654]; nucleus [GO:0005634]; PcG protein complex [GO:0031519]; PRC1 complex [GO:0035102]	cellular response to hydrogen peroxide [GO:0070301]; chromatin organization [GO:0006325]; negative regulation of transcription by RNA polymerase II [GO:0000122]; positive regulation of cell population proliferation [GO:0008284]; positive regulation of collagen biosynthetic process [GO:0032967]; positive regulation of DNA repair [GO:0045739]	chromatin binding [GO:0003682]; methylated histone binding [GO:0035064]; single-stranded RNA binding [GO:0003727]; ubiquitin-protein transferase activator activity [GO:0097027]	11	12	12	10	11	13	14	12	11	46.8	26.1496	25.5163	25.6112	24.8626	25.1264	24.8196	25.9289	25.6482	25.5995	25.4736	0.454557	26.1496	25.5163	25.6112	24.8626	25.1264	24.8196	25.9289	25.6482	25.5995	-0.822827	0.00995652	-0.789326	0.0024659	-0.0335006	0.443761
P78364	PHC1	sp|P78364|PHC1_HUMAN;tr|J3KQH6|J3KQH6_HUMAN	Polyhomeotic-like protein 1 (hPH1) (Early development regulatory protein 1)	nuclear body [GO:0016604]; nucleoplasm [GO:0005654]; nucleus [GO:0005634]; PcG protein complex [GO:0031519]; PRC1 complex [GO:0035102]; sex chromatin [GO:0001739]	cellular response to leukemia inhibitory factor [GO:1990830]; cellular response to retinoic acid [GO:0071300]; chromatin remodeling [GO:0006338]; negative regulation of DNA-templated transcription [GO:0045892]	chromatin binding [GO:0003682]; DNA binding [GO:0003677]; histone binding [GO:0042393]; zinc ion binding [GO:0008270]	6	4	4	3	4	3	7	6	2	16.9	23.3251	23.0256	23.2261	22.5242	23.3148	23.5296	23.5063	23.5097		23.2452	0.337785	23.3251	23.0256	23.2261	22.5242	23.3148	23.5296	23.5063	23.5097	22.6739	-0.0694293	0.418963	-0.107108	0.404134	0.0376788	0.45172
Q8IXK0	PHC2	tr|A0A0A0MSI2|A0A0A0MSI2_HUMAN;sp|Q8IXK0|PHC2_HUMAN;tr|A0A994J5J9|A0A994J5J9_HUMAN	Polyhomeotic-like protein 2 (hPH2) (Early development regulatory protein 2)	heterochromatin [GO:0000792]; nucleoplasm [GO:0005654]; nucleus [GO:0005634]; PcG protein complex [GO:0031519]; PRC1 complex [GO:0035102]	negative regulation of DNA-templated transcription [GO:0045892]; spermatogenesis [GO:0007283]	chromatin binding [GO:0003682]; DNA binding [GO:0003677]; histone binding [GO:0042393]; identical protein binding [GO:0042802]; zinc ion binding [GO:0008270]	12	12	11	13	13	12	12	10	11	19.8	26.2579	24.7343	25.4046	25.4912	25.6184	25.5603	25.7949	25.1102	25.0548	25.4474	0.447187	26.2579	24.7343	25.4046	25.4912	25.6184	25.5603	25.7949	25.1102	25.0548	0.0910611	0.423488	0.23671	0.190656	-0.145649	0.392865
Q8NDX5	PHC3	sp|Q8NDX5|PHC3_HUMAN;tr|E7EX82|E7EX82_HUMAN	Polyhomeotic-like protein 3 (Early development regulatory protein 3) (Homolog of polyhomeotic 3) (hPH3)	nucleoplasm [GO:0005654]; nucleus [GO:0005634]; PcG protein complex [GO:0031519]; PRC1 complex [GO:0035102]	negative regulation of DNA-templated transcription [GO:0045892]	chromatin binding [GO:0003682]; DNA binding [GO:0003677]; histone binding [GO:0042393]; zinc ion binding [GO:0008270]	11	10	10	8	11	9	13	10	8	20.3	26.156	24.7247	25.2386	25.3349	25.5801	25.449	26.0299	25.2279	25.4824	25.4693	0.430509	26.156	24.7247	25.2386	25.3349	25.5801	25.449	26.0299	25.2279	25.4824	0.0816024	0.428474	-0.125415	0.319165	0.207017	0.344501
Q8N488	RYBP	sp|Q8N488|RYBP_HUMAN	RING1 and YY1-binding protein (Apoptin-associating protein 1) (APAP-1) (Death effector domain-associated factor) (DED-associated factor) (YY1 and E4TF1-associated factor 1)	cytoplasm [GO:0005737]; nucleoplasm [GO:0005654]; nucleus [GO:0005634]; PcG protein complex [GO:0031519]	apoptotic process [GO:0006915]; chromatin remodeling [GO:0006338]; negative regulation of proteasomal ubiquitin-dependent protein catabolic process [GO:0032435]; negative regulation of transcription by RNA polymerase II [GO:0000122]; positive regulation of apoptotic process [GO:0043065]; positive regulation of DNA-templated transcription [GO:0045893]; regulation of DNA-templated transcription [GO…	DNA binding [GO:0003677]; nucleic acid binding [GO:0003676]; transcription coregulator activity [GO:0003712]; transcription corepressor activity [GO:0003714]; zinc ion binding [GO:0008270]	2	4	3	1	3	1	4	3	2	39	24.267	23.6176	23.8372				23.7464	24.0941		23.9125	0.26403	24.267	23.6176	23.8372	23.3165	23.4286	23.3338	23.7464	24.0941	23.4864	-0.547674	0.0237904	-0.41603	0.0406464	-0.131644	0.319342
Q8IY57	YAF2	sp|Q8IY57|YAF2_HUMAN;tr|G3V1X5|G3V1X5_HUMAN;tr|A0A0B4J255|A0A0B4J255_HUMAN;tr|F8VRE5|F8VRE5_HUMAN;tr|G3V219|G3V219_HUMAN;tr|G3V212|G3V212_HUMAN	YY1-associated factor 2	cytosol [GO:0005829]; nucleoplasm [GO:0005654]; nucleus [GO:0005634]	negative regulation of DNA-templated transcription [GO:0045892]; positive regulation of DNA-templated transcription [GO:0045893]; regulation of DNA-templated transcription [GO:0006355]	DNA binding [GO:0003677]; transcription coactivator activity [GO:0003713]; transcription coregulator activity [GO:0003712]; transcription corepressor activity [GO:0003714]; zinc ion binding [GO:0008270]	2	2	2	2	1	1	2	2	1	20.6	25.8699	25.9027	26.4825	24.6621		24.5685	26.1766	26.5088	26.3312	25.8128	0.77623	25.8699	25.9027	26.4825	24.6621	24.5449	24.5685	26.1766	26.5088	26.3312	-1.49319	0.000895281	-1.74702	3.46862e-05	0.253824	0.157283
Q9NY61	AATF	tr|A0A7P0TAR0|A0A7P0TAR0_HUMAN;sp|Q9NY61|AATF_HUMAN;tr|A0A087WTH8|A0A087WTH8_HUMAN;tr|A0A7P0T868|A0A7P0T868_HUMAN;tr|A0A7P0Z4N2|A0A7P0Z4N2_HUMAN;tr|A0A7P0Z434|A0A7P0Z434_HUMAN;tr|A0A7P0TBG4|A0A7P0TBG4_HUMAN;tr|A0A7P0TBI0|A0A7P0TBI0_HUMAN;tr|A0A7P0Z4P2|A0A7P0Z4P2_HUMAN	Protein AATF (Apoptosis-antagonizing transcription factor) (Rb-binding protein Che-1)	cytoplasm [GO:0005737]; nucleolus [GO:0005730]; nucleoplasm [GO:0005654]; nucleus [GO:0005634]; small-subunit processome [GO:0032040]; transcription regulator complex [GO:0005667]	cell adhesion [GO:0007155]; embryonic cleavage [GO:0040016]; negative regulation of amyloid precursor protein biosynthetic process [GO:0042985]; negative regulation of apoptotic signaling pathway [GO:2001234]; positive regulation of DNA-templated transcription [GO:0045893]; regulation of mitotic cell cycle [GO:0007346]; ribosomal small subunit biogenesis [GO:0042274]	leucine zipper domain binding [GO:0043522]; protein kinase binding [GO:0019901]; RNA binding [GO:0003723]; tau protein binding [GO:0048156]	0	1	1	5	4	2	1	1	0	16.8				21.854	22.2803	22.5355				22.2233	0.344326	21.7101	21.7479	21.8026	21.854	22.2803	22.5355	21.7401	21.6369	21.648	0.469735	0.0396192	0.548268	0.0264575	-0.0785332	0.0685978
Q9UG63	ABCF2	sp|Q9UG63|ABCF2_HUMAN;tr|C9JHK9|C9JHK9_HUMAN;tr|C9JZV3|C9JZV3_HUMAN	ATP-binding cassette sub-family F member 2 (Iron-inhibited ABC transporter 2)	membrane [GO:0016020]; plasma membrane [GO:0005886]		ATP binding [GO:0005524]; ATP hydrolysis activity [GO:0016887]	0	6	4	1	10	8	1	7	2	22.8		22.9321	22.8806		23.5908	23.2109		23.3109		23.1851	0.290612	22.7016	22.9321	22.8806	22.5249	23.5908	23.2109	22.6417	23.3109	22.6372	0.270766	0.222308	0.245601	0.278563	0.025165	0.459849
Q9UKV3	ACIN1	tr|G3V3B0|G3V3B0_HUMAN;tr|S4R3H4|S4R3H4_HUMAN;tr|E7EQT4|E7EQT4_HUMAN;sp|Q9UKV3|ACINU_HUMAN	Apoptotic chromatin condensation inducer in the nucleus (Acinus)	ASAP complex [GO:0061574]; cytosol [GO:0005829]; nuclear speck [GO:0016607]; nucleoplasm [GO:0005654]; nucleus [GO:0005634]; plasma membrane [GO:0005886]	apoptotic chromosome condensation [GO:0030263]; erythrocyte differentiation [GO:0030218]; mRNA processing [GO:0006397]; negative regulation of mRNA splicing, via spliceosome [GO:0048025]; positive regulation of apoptotic process [GO:0043065]; positive regulation of monocyte differentiation [GO:0045657]; RNA splicing [GO:0008380]	ATP hydrolysis activity [GO:0016887]; enzyme binding [GO:0019899]; nucleic acid binding [GO:0003676]; RNA binding [GO:0003723]	0	2	1	4	5	6	1	3	1	17.7		22.1026		22.466	22.4448	23.104		22.0641		22.4363	0.417363	21.571	22.1026	21.8253	22.466	22.4448	23.104	21.6662	22.0641	21.5434	0.838642	0.0170615	0.913709	0.0134213	-0.0750675	0.37488
A0A2R8YEA7	ACTB	tr|A0A2R8YEA7|A0A2R8YEA7_HUMAN	Actin beta				7	6	6	9	6	7	7	6	7	77.7				29.5612		28.1077	26.5444			28.0711	1.50874	25.8746	25.2109	25.6669	29.5612	24.9132	28.1077	26.5444	24.9875	25.3111	1.94325	0.116863	1.91306	0.129086	0.0301913	0.477956
P12814	ACTN1	tr|A0A804HKE2|A0A804HKE2_HUMAN;tr|A0A804HII9|A0A804HII9_HUMAN;sp|P12814|ACTN1_HUMAN;tr|A0A804HJU8|A0A804HJU8_HUMAN;tr|A0A804HLD0|A0A804HLD0_HUMAN;tr|A0A7I2V4Y4|A0A7I2V4Y4_HUMAN;tr|A0A804HK61|A0A804HK61_HUMAN;tr|A0A804HL31|A0A804HL31_HUMAN;tr|A0A804HLF4|A0A804HLF4_HUMAN;tr|H9KV75|H9KV75_HUMAN;tr|A0A804HIN7|A0A804HIN7_HUMAN	Alpha-actinin-1 (Alpha-actinin cytoskeletal isoform) (F-actin cross-linking protein) (Non-muscle alpha-actinin-1)	brush border [GO:0005903]; cell junction [GO:0030054]; cell projection [GO:0042995]; cell-cell junction [GO:0005911]; cortical actin cytoskeleton [GO:0030864]; cytoplasm [GO:0005737]; cytosol [GO:0005829]; extracellular exosome [GO:0070062]; extracellular region [GO:0005576]; extracellular space [GO:0005615]; fascia adherens [GO:0005916]; focal adhesion [GO:0005925]; glutamatergic synapse [GO:009…	actin cytoskeleton organization [GO:0030036]; actin filament bundle assembly [GO:0051017]; actin filament network formation [GO:0051639]; actin filament organization [GO:0007015]; focal adhesion assembly [GO:0048041]; muscle cell development [GO:0055001]; platelet formation [GO:0030220]; platelet morphogenesis [GO:0036344]; regulation of apoptotic process [GO:0042981]	actin filament binding [GO:0051015]; calcium ion binding [GO:0005509]; double-stranded RNA binding [GO:0003725]; integrin binding [GO:0005178]; protein homodimerization activity [GO:0042803]; structural constituent of postsynapse [GO:0099186]; transcription coactivator activity [GO:0003713]; transmembrane transporter binding [GO:0044325]; vinculin binding [GO:0017166]	2	2	1	22	4	10	3	4	0	33.7				23.3069		20.6387		20.3846		21.4434	1.61882	18.8724	17.9695	19.0434	23.3069	18.6053	20.6387	19.0084	20.3846	18.5396	2.22189	0.0940346	1.53943	0.176995	0.682464	0.175222
O43707	ACTN4	sp|O43707|ACTN4_HUMAN;tr|A0A8V8TL71|A0A8V8TL71_HUMAN;tr|F5GXS2|F5GXS2_HUMAN;tr|H7C144|H7C144_HUMAN	Alpha-actinin-4 (Non-muscle alpha-actinin 4)	actin cytoskeleton [GO:0015629]; cell junction [GO:0030054]; cell projection [GO:0042995]; cortical actin cytoskeleton [GO:0030864]; cytoplasm [GO:0005737]; extracellular exosome [GO:0070062]; extracellular region [GO:0005576]; extracellular space [GO:0005615]; focal adhesion [GO:0005925]; nucleus [GO:0005634]; perinuclear region of cytoplasm [GO:0048471]; plasma membrane [GO:0005886]; platelet a…	actin cytoskeleton organization [GO:0030036]; muscle cell development [GO:0055001]; negative regulation of substrate adhesion-dependent cell spreading [GO:1900025]; peroxisome proliferator activated receptor signaling pathway [GO:0035357]; positive regulation of cell migration [GO:0030335]; positive regulation of non-canonical NF-kappaB signal transduction [GO:1901224]; positive regulation of sod…	actin binding [GO:0003779]; actin filament binding [GO:0051015]; calcium ion binding [GO:0005509]; chromatin DNA binding [GO:0031490]; integrin binding [GO:0005178]; nuclear receptor binding [GO:0016922]; nuclear retinoic acid receptor binding [GO:0042974]; nucleoside binding [GO:0001882]; protein homodimerization activity [GO:0042803]; RNA binding [GO:0003723]; RNA polymerase II transcription re…	2	6	2	37	9	22	4	8	3	52.7		21.2978	20.8779	26.069	22.7224	24.4531	21.1606	22.5214		22.7289	1.91946	20.6871	21.2978	20.8779	26.069	22.7224	24.4531	21.1606	22.5214	19.1727	3.46056	0.0122192	3.46324	0.0324548	-0.00268624	0.498981
P61160	ACTR2	sp|P61160|ARP2_HUMAN	Actin-related protein 2 (Actin-like protein 2)	actin cap [GO:0030478]; actin cytoskeleton [GO:0015629]; Arp2/3 protein complex [GO:0005885]; azurophil granule lumen [GO:0035578]; cell cortex [GO:0005938]; cell projection [GO:0042995]; cytoplasm [GO:0005737]; cytosol [GO:0005829]; extracellular exosome [GO:0070062]; extracellular region [GO:0005576]; ficolin-1-rich granule lumen [GO:1904813]; focal adhesion [GO:0005925]; membrane [GO:0016020];…	Arp2/3 complex-mediated actin nucleation [GO:0034314]; asymmetric cell division [GO:0008356]; cellular response to type II interferon [GO:0071346]; cilium assembly [GO:0060271]; cytosolic transport [GO:0016482]; establishment or maintenance of cell polarity [GO:0007163]; meiotic chromosome movement towards spindle pole [GO:0016344]; meiotic cytokinesis [GO:0033206]; positive regulation of double-…	actin binding [GO:0003779]; ATP binding [GO:0005524]; structural constituent of cytoskeleton [GO:0005200]	2	0	0	10	0	8	3	0	0	31.2	21.3592			24.939		23.134	21.7248			22.7893	1.62468	21.3592	19.8586	20.094	24.939	20.0623	23.134	21.7248	20.2602	19.9078	2.27453	0.101748	2.0809	0.122498	0.193624	0.401397
P61158	ACTR3	sp|P61158|ARP3_HUMAN;tr|B4DXW1|B4DXW1_HUMAN	Actin-related protein 3 (Actin-like protein 3)	actin cytoskeleton [GO:0015629]; Arp2/3 protein complex [GO:0005885]; brush border [GO:0005903]; cell-cell junction [GO:0005911]; cytoplasm [GO:0005737]; cytosol [GO:0005829]; extracellular exosome [GO:0070062]; focal adhesion [GO:0005925]; lamellipodium [GO:0030027]; membrane [GO:0016020]; nucleus [GO:0005634]; site of double-strand break [GO:0035861]	actin polymerization-dependent cell motility [GO:0070358]; Arp2/3 complex-mediated actin nucleation [GO:0034314]; asymmetric cell division [GO:0008356]; cellular response to type II interferon [GO:0071346]; cilium assembly [GO:0060271]; establishment or maintenance of cell polarity [GO:0007163]; meiotic chromosome movement towards spindle pole [GO:0016344]; meiotic cytokinesis [GO:0033206]; posit…	actin binding [GO:0003779]; ATP binding [GO:0005524]; structural constituent of cytoskeleton [GO:0005200]	2	0	0	18	0	14	6	0	0	57.9				26.5754		24.8559	23.0633			24.8315	1.75619	21.8359	20.6044	21.0249	26.5754	21.3597	24.8559	23.0633	22.2512	22.6025	3.10861	0.0599554	1.62468	0.177186	1.48393	0.0131276
P55265	ADAR	tr|A0A7P0Z4F9|A0A7P0Z4F9_HUMAN;tr|A0AAQ5BGJ4|A0AAQ5BGJ4_HUMAN;tr|A0AAG2U823|A0AAG2U823_HUMAN;tr|A0AAG2U5V6|A0AAG2U5V6_HUMAN;tr|A0AAQ5BGL3|A0AAQ5BGL3_HUMAN;sp|P55265|DSRAD_HUMAN;tr|A0AAG2TPY2|A0AAG2TPY2_HUMAN;tr|A0AAQ5BGK3|A0AAQ5BGK3_HUMAN;tr|A0A7P0Z4K3|A0A7P0Z4K3_HUMAN;tr|A0AAQ5BGH8|A0AAQ5BGH8_HUMAN;tr|A0A3B3IRQ9|A0A3B3IRQ9_HUMAN;tr|A0AAQ5BGJ0|A0AAQ5BGJ0_HUMAN;tr|A0A3B3ISU1|A0A3B3ISU1_HUMAN	Double-stranded RNA-specific adenosine deaminase (DRADA) (EC 3.5.4.37) (136 kDa double-stranded RNA-binding protein) (p136) (Interferon-inducible protein 4) (IFI-4) (K88DSRBP)	cytoplasm [GO:0005737]; cytosol [GO:0005829]; membrane [GO:0016020]; mitochondrion [GO:0005739]; nucleolus [GO:0005730]; nucleoplasm [GO:0005654]; nucleus [GO:0005634]; supraspliceosomal complex [GO:0044530]	adenosine to inosine editing [GO:0006382]; base conversion or substitution editing [GO:0016553]; cellular response to virus [GO:0098586]; defense response to virus [GO:0051607]; definitive hemopoiesis [GO:0060216]; erythrocyte differentiation [GO:0030218]; hematopoietic progenitor cell differentiation [GO:0002244]; hematopoietic stem cell homeostasis [GO:0061484]; hepatocyte apoptotic process [GO…	adenosine deaminase activity [GO:0004000]; DNA binding [GO:0003677]; double-stranded RNA adenosine deaminase activity [GO:0003726]; double-stranded RNA binding [GO:0003725]; metal ion binding [GO:0046872]; RNA binding [GO:0003723]; tRNA-specific adenosine deaminase activity [GO:0008251]	5	7	5	12	9	10	8	8	4	18.3	22.5573	21.9297	22.9565	23.4461	23.1888	23.3056	23.0086	22.9113	21.7676	22.7857	0.590023	22.5573	21.9297	22.9565	23.4461	23.1888	23.3056	23.0086	22.9113	21.7676	0.832377	0.0269638	0.750989	0.0687714	0.0813889	0.439059
Q9H2P0	ADNP	sp|Q9H2P0|ADNP_HUMAN;tr|A0A669KBJ7|A0A669KBJ7_HUMAN;tr|A0A2R8Y6X0|A0A2R8Y6X0_HUMAN	Activity-dependent neuroprotector homeobox protein (Activity-dependent neuroprotective protein)	axon [GO:0030424]; chromatin [GO:0000785]; dendrite [GO:0030425]; extracellular space [GO:0005615]; neuronal cell body [GO:0043025]; nucleus [GO:0005634]; RNA polymerase II transcription regulator complex [GO:0090575]	cGMP-mediated signaling [GO:0019934]; estrous cycle [GO:0044849]; intracellular nitric oxide homeostasis [GO:0033484]; negative regulation of gene expression [GO:0010629]; negative regulation of neuron apoptotic process [GO:0043524]; negative regulation of synaptic transmission [GO:0050805]; neuron apoptotic process [GO:0051402]; neuron differentiation [GO:0030182]; positive regulation of axon ex…	beta-catenin binding [GO:0008013]; beta-tubulin binding [GO:0048487]; chromatin binding [GO:0003682]; copper ion binding [GO:0005507]; DNA-binding transcription factor activity, RNA polymerase II-specific [GO:0000981]; peptide binding [GO:0042277]; RNA polymerase II transcription regulatory region sequence-specific DNA binding [GO:0000977]; zinc ion binding [GO:0008270]	10	18	17	7	25	18	18	27	14	37.2	24.0289	24.6577	24.2465	21.4306	24.9667	24.2041	24.4266	24.9659	23.6256	24.0614	1.07781	24.0289	24.6577	24.2465	21.4306	24.9667	24.2041	24.4266	24.9659	23.6256	-0.777231	0.257621	-0.805527	0.259881	0.0282964	0.475391
Q8WYP5	AHCTF1	sp|Q8WYP5|ELYS_HUMAN	Protein ELYS (Embryonic large molecule derived from yolk sac) (Protein MEL-28) (Putative AT-hook-containing transcription factor 1)	chromatin [GO:0000785]; cytosol [GO:0005829]; extracellular exosome [GO:0070062]; kinetochore [GO:0000776]; nuclear body [GO:0016604]; nuclear envelope [GO:0005635]; nuclear matrix [GO:0016363]; nuclear membrane [GO:0031965]; nuclear pore [GO:0005643]; nucleoplasm [GO:0005654]; nucleus [GO:0005634]	cell division [GO:0051301]; mRNA transport [GO:0051028]; nuclear pore complex assembly [GO:0051292]; nucleocytoplasmic transport [GO:0006913]; protein transport [GO:0015031]; regulation of cytokinesis [GO:0032465]	DNA binding [GO:0003677]	6	9	5	3	12	6	8	17	11	13	23.1642	22.954	23.122	21.9722	23.2647	23.2251	23.055	23.4933	23.0788	23.0366	0.427422	23.1642	22.954	23.122	21.9722	23.2647	23.2251	23.055	23.4933	23.0788	-0.259364	0.289126	-0.388387	0.21725	0.129024	0.227457
Q5TGY3	AHDC1	sp|Q5TGY3|AHDC1_HUMAN	Transcription factor Gibbin (AT-hook DNA-binding motif-containing protein 1)	chromosome [GO:0005694]; nucleus [GO:0005634]	cell differentiation [GO:0030154]; mesoderm formation [GO:0001707]; skin morphogenesis [GO:0043589]	DNA-binding transcription factor activity [GO:0003700]; promoter-enhancer loop anchoring activity [GO:0140585]	1	4	2	0	1	0	2	10	1	12		22.2819	23.1735				21.9273	23.903		22.8214	0.891499	21.8737	22.2819	23.1735	21.4163	20.9564	21.5467	21.9273	23.903	21.04	-1.13656	0.0275063	-0.983581	0.159469	-0.152979	0.438603
Q09666	AHNAK	sp|Q09666|AHNK_HUMAN	Neuroblast differentiation-associated protein AHNAK (Desmoyokin)	actin cytoskeleton [GO:0015629]; cell-cell contact zone [GO:0044291]; costamere [GO:0043034]; cytoplasm [GO:0005737]; cytosol [GO:0005829]; extracellular exosome [GO:0070062]; focal adhesion [GO:0005925]; lysosomal membrane [GO:0005765]; membrane [GO:0016020]; nucleus [GO:0005634]; plasma membrane [GO:0005886]; plasma membrane protein complex [GO:0098797]; sarcolemma [GO:0042383]; T-tubule [GO:00…	positive regulation of plasma membrane repair [GO:1905686]; regulation of RNA splicing [GO:0043484]; regulation of voltage-gated calcium channel activity [GO:1901385]	cadherin binding [GO:0045296]; identical protein binding [GO:0042802]; RNA binding [GO:0003723]; S100 protein binding [GO:0044548]; structural molecule activity conferring elasticity [GO:0097493]	0	8	2	1	6	3	0	8	2	5		23.9087	22.6611		23.7382	23.1882		24.1776		23.5348	0.607808	22.5091	23.9087	22.6611	22.4826	23.7382	23.1882	22.565	24.1776	22.3638	0.110033	0.428569	0.10086	0.444581	0.00917274	0.495258
O43823	AKAP8	tr|A0A7P0T893|A0A7P0T893_HUMAN;sp|O43823|AKAP8_HUMAN	A-kinase anchor protein 8 (AKAP-8) (A-kinase anchor protein 95 kDa) (AKAP 95)	condensed chromosome [GO:0000793]; cytoplasm [GO:0005737]; female pronucleus [GO:0001939]; membrane [GO:0016020]; nuclear matrix [GO:0016363]; nucleolus [GO:0005730]; nucleoplasm [GO:0005654]; nucleus [GO:0005634]	cell cycle G2/M phase transition [GO:0044839]; cellular response to lipopolysaccharide [GO:0071222]; cellular response to prostaglandin E stimulus [GO:0071380]; innate immune response [GO:0045087]; mitotic cell cycle [GO:0000278]; mitotic chromosome condensation [GO:0007076]; negative regulation of tumor necrosis factor production [GO:0032720]; protein transport [GO:0015031]; signal transduction …	double-stranded DNA binding [GO:0003690]; histone deacetylase binding [GO:0042826]; NF-kappaB binding [GO:0051059]; protein kinase A regulatory subunit binding [GO:0034237]; RNA binding [GO:0003723]; zinc ion binding [GO:0008270]	2	5	5	3	6	3	3	4	2	24.3		23.8711	23.7842	22.7925	23.9053	23.5013		24.1036		23.6597	0.467891	22.8229	23.8711	23.7842	22.7925	23.9053	23.5013	22.7686	24.1036	22.7453	-0.0930133	0.426001	0.193855	0.372099	-0.286868	0.317916
Q9ULX6	AKAP8L	tr|A0A7P0TAE3|A0A7P0TAE3_HUMAN;sp|Q9ULX6|AKP8L_HUMAN;tr|A0A7P0TAJ5|A0A7P0TAJ5_HUMAN	A-kinase anchor protein 8-like (AKAP8-like protein) (Helicase A-binding protein 95) (HAP95) (Homologous to AKAP95 protein) (HA95) (Neighbor of A-kinase-anchoring protein 95) (Neighbor of AKAP95)	chromatin [GO:0000785]; cytoplasm [GO:0005737]; nuclear matrix [GO:0016363]; nuclear speck [GO:0016607]; nucleoplasm [GO:0005654]; nucleus [GO:0005634]; PML body [GO:0016605]; ribonucleoprotein complex [GO:1990904]	cell cycle G2/M phase transition [GO:0044839]; mitotic chromosome condensation [GO:0007076]; mRNA processing [GO:0006397]; nuclear membrane disassembly [GO:0051081]; positive regulation of transcription by RNA polymerase II [GO:0045944]; regulation of mRNA export from nucleus [GO:0010793]; RNA splicing [GO:0008380]	DEAD/H-box RNA helicase binding [GO:0017151]; DNA binding [GO:0003677]; histone deacetylase binding [GO:0042826]; lamin binding [GO:0005521]; protein kinase A regulatory subunit binding [GO:0034237]; RNA binding [GO:0003723]; zinc ion binding [GO:0008270]	0	2	2	1	5	2	1	2	1	14.4			22.4927		23.1447					22.8187	0.461038	21.9776	21.9966	22.4927	22.0839	23.1447	21.8293	21.9092	22.1034	22.1204	0.196978	0.337655	0.308263	0.246221	-0.111285	0.286695
P54886	ALDH18A1	sp|P54886|P5CS_HUMAN	Delta-1-pyrroline-5-carboxylate synthase (P5CS) (Aldehyde dehydrogenase family 18 member A1) [Includes: Glutamate 5-kinase (GK) (EC 2.7.2.11) (Gamma-glutamyl kinase); Gamma-glutamyl phosphate reductase (GPR) (EC 1.2.1.41) (Glutamate-5-semialdehyde dehydrogenase) (Glutamyl-gamma-semialdehyde dehydrogenase)]	mitochondrial inner membrane [GO:0005743]; mitochondrial matrix [GO:0005759]; mitochondrion [GO:0005739]	citrulline biosynthetic process [GO:0019240]; glutamate metabolic process [GO:0006536]; L-proline biosynthetic process [GO:0055129]; ornithine biosynthetic process [GO:0006592]; proline biosynthetic process [GO:0006561]; response to temperature stimulus [GO:0009266]	ATP binding [GO:0005524]; glutamate 5-kinase activity [GO:0004349]; glutamate-5-semialdehyde dehydrogenase activity [GO:0004350]; identical protein binding [GO:0042802]; RNA binding [GO:0003723]	2	2	1	0	5	2	1	1	1	10.2					21.4505	21.2987				21.3746	0.107336	21.2321	21.1495	21.2252	21.2012	21.4505	21.2987	21.1396	21.1998	21.1695	0.11448	0.106152	0.147147	0.0598783	-0.0326678	0.180279
P09923	ALPI	sp|P09923|PPBI_HUMAN	Intestinal-type alkaline phosphatase (IAP) (Intestinal alkaline phosphatase) (EC 3.1.3.1)	extracellular region [GO:0005576]; plasma membrane [GO:0005886]; side of membrane [GO:0098552]	dephosphorylation [GO:0016311]	alkaline phosphatase activity [GO:0004035]; magnesium ion binding [GO:0000287]; protease binding [GO:0002020]; zinc ion binding [GO:0008270]	5	1	2	12	1	10	14	2	5	37.7	22.8171			25.0858		23.8338	24.4908			24.0569	0.971915	22.8171	22.1869	21.7121	25.0858	21.8707	23.8338	24.4908	22.6226	21.979	1.35808	0.120799	0.565964	0.331035	0.792113	0.193961
Q86V81	ALYREF	sp|Q86V81|THOC4_HUMAN;tr|E9PB61|E9PB61_HUMAN	THO complex subunit 4 (Tho4) (Ally of AML-1 and LEF-1) (Aly/REF export factor) (Transcriptional coactivator Aly/REF) (bZIP-enhancing factor BEF)	catalytic step 2 spliceosome [GO:0071013]; cytoplasm [GO:0005737]; cytosol [GO:0005829]; extracellular exosome [GO:0070062]; membrane [GO:0016020]; nuclear speck [GO:0016607]; nucleoplasm [GO:0005654]; nucleus [GO:0005634]; transcription export complex [GO:0000346]	mRNA export from nucleus [GO:0006406]; mRNA processing [GO:0006397]; osteoblast differentiation [GO:0001649]; RNA export from nucleus [GO:0006405]; RNA splicing [GO:0008380]	C5-methylcytidine-containing RNA reader activity [GO:0062153]; mRNA binding [GO:0003729]; RNA binding [GO:0003723]	2	1	2	5	5	4	3	3	0	29.2	22.4886	22.0696	22.0029	24.8473	23.0168	23.805	22.8524	22.0803		22.8954	0.997317	22.4886	22.0696	22.0029	24.8473	23.0168	23.805	22.8524	22.0803	21.2058	1.70271	0.0183313	1.84354	0.0303903	-0.140824	0.395955
P10398	ARAF	sp|P10398|ARAF_HUMAN	Serine/threonine-protein kinase A-Raf (EC 2.7.11.1) (Proto-oncogene A-Raf) (Proto-oncogene A-Raf-1) (Proto-oncogene Pks)	cytoplasm [GO:0005737]; cytosol [GO:0005829]; mitochondrion [GO:0005739]	MAPK cascade [GO:0000165]; negative regulation of apoptotic process [GO:0043066]; positive regulation of peptidyl-serine phosphorylation [GO:0033138]; protein modification process [GO:0036211]; regulation of proteasomal ubiquitin-dependent protein catabolic process [GO:0032434]; regulation of TOR signaling [GO:0032006]	3-phosphoinositide-dependent protein kinase activity [GO:0004676]; AMP-activated protein kinase activity [GO:0004679]; ATP binding [GO:0005524]; DNA-dependent protein kinase activity [GO:0004677]; eukaryotic translation initiation factor 2alpha kinase activity [GO:0004694]; histone H2AS1 kinase activity [GO:0044024]; histone H2AS121 kinase activity [GO:0072371]; histone H2AT120 kinase activity [G…	0	2	0	0	5	1	0	2	0	11.6		20.6187			21.0897					20.8542	0.333042	20.3638	20.6187	20.2641	20.078	21.0897	20.2783	20.254	20.2646	20.3688	0.0664561	0.424399	0.186201	0.29108	-0.119744	0.172141
P84077	ARF1	tr|A0A8V8TNZ0|A0A8V8TNZ0_HUMAN;tr|A0A8V8TQP8|A0A8V8TQP8_HUMAN;tr|A0A8V8TNZ5|A0A8V8TNZ5_HUMAN;tr|A0A8V8TQC0|A0A8V8TQC0_HUMAN;sp|P84077|ARF1_HUMAN;sp|P61204|ARF3_HUMAN;tr|C9J1Z8|C9J1Z8_HUMAN;sp|P84085|ARF5_HUMAN;tr|F5H423|F5H423_HUMAN	ADP-ribosylation factor 1 (EC 3.6.5.2)	cell leading edge [GO:0031252]; cytoplasm [GO:0005737]; cytosol [GO:0005829]; extracellular exosome [GO:0070062]; focal adhesion [GO:0005925]; Golgi membrane [GO:0000139]; neuron projection [GO:0043005]; plasma membrane [GO:0005886]; postsynaptic density [GO:0014069]; protein-containing complex [GO:0032991]; sarcomere [GO:0030017]	cellular response to virus [GO:0098586]; dendritic spine organization [GO:0097061]; intracellular copper ion homeostasis [GO:0006878]; intracellular protein transport [GO:0006886]; long-term synaptic depression [GO:0060292]; mitotic cleavage furrow ingression [GO:1990386]; regulation of Arp2/3 complex-mediated actin nucleation [GO:0034315]; regulation of receptor internalization [GO:0002090]; ves…	GTP binding [GO:0005525]; GTPase activity [GO:0003924]; magnesium ion binding [GO:0000287]; protein domain specific binding [GO:0019904]; RNA binding [GO:0003723]	0	0	0	2	3	3	1	2	0	25.4				22.0305		21.9436				21.9871	0.0614408	21.8684	21.872	21.8541	22.0305	21.8797	21.9436	21.8836	21.9071	21.8739	0.0864361	0.0606547	0.0630462	0.116113	0.0233899	0.0533397
P18085	ARF4	sp|P18085|ARF4_HUMAN;tr|C9JPM4|C9JPM4_HUMAN;tr|C9JAK5|C9JAK5_HUMAN;tr|U3KQF2|U3KQF2_HUMAN	ADP-ribosylation factor 4	cytoplasm [GO:0005737]; cytosol [GO:0005829]; dendritic spine [GO:0043197]; extracellular exosome [GO:0070062]; glutamatergic synapse [GO:0098978]; Golgi membrane [GO:0000139]; membrane [GO:0016020]; plasma membrane [GO:0005886]; ruffle membrane [GO:0032587]	apical protein localization [GO:0045176]; cell migration [GO:0016477]; cilium assembly [GO:0060271]; dendritic spine development [GO:0060996]; endoplasmic reticulum to Golgi vesicle-mediated transport [GO:0006888]; establishment or maintenance of epithelial cell apical/basal polarity [GO:0045197]; intracellular protein transport [GO:0006886]; learning [GO:0007612]; negative regulation of apoptoti…	epidermal growth factor receptor binding [GO:0005154]; GTP binding [GO:0005525]; GTPase activity [GO:0003924]; guanyl-nucleotide exchange factor activity [GO:0005085]; NAD+-protein-arginine ADP-ribosyltransferase activity [GO:0106274]; phospholipase D activator activity [GO:1990583]	0	0	0	2	3	4	0	2	0	30					21.4011	21.5455		20.873		21.2732	0.354045	20.6001	20.6318	20.6005	20.683	21.4011	21.5455	20.7423	20.873	20.6821	0.599061	0.0441049	0.444095	0.0893223	0.154967	0.0269579
O15144	ARPC2	sp|O15144|ARPC2_HUMAN	Actin-related protein 2/3 complex subunit 2 (Arp2/3 complex 34 kDa subunit) (p34-ARC)	actin cytoskeleton [GO:0015629]; Arp2/3 protein complex [GO:0005885]; cytosol [GO:0005829]; endosome [GO:0005768]; extracellular exosome [GO:0070062]; focal adhesion [GO:0005925]; glutamatergic synapse [GO:0098978]; lamellipodium [GO:0030027]; muscle cell projection membrane [GO:0036195]; neuron projection [GO:0043005]; nucleoplasm [GO:0005654]; nucleus [GO:0005634]; postsynapse [GO:0098794]; sit…	actin filament polymerization [GO:0030041]; actin polymerization-dependent cell motility [GO:0070358]; Arp2/3 complex-mediated actin nucleation [GO:0034314]; positive regulation of actin filament polymerization [GO:0030838]; positive regulation of lamellipodium assembly [GO:0010592]; positive regulation of substrate adhesion-dependent cell spreading [GO:1900026]	actin binding [GO:0003779]; structural constituent of cytoskeleton [GO:0005200]	3	0	0	9	0	6	2	0	0	29	23.3158			25.7939		23.3305	23.273			23.9283	1.244	23.3158	21.9155	21.5099	25.7939	22.0361	23.3305	23.273	21.9822	22.135	1.47308	0.148662	1.25675	0.172523	0.216333	0.383466
O15145	ARPC3	sp|O15145|ARPC3_HUMAN;tr|C9JZD1|C9JZD1_HUMAN	Actin-related protein 2/3 complex subunit 3 (Arp2/3 complex 21 kDa subunit) (p21-ARC)	actin cytoskeleton [GO:0015629]; Arp2/3 protein complex [GO:0005885]; cytosol [GO:0005829]; extracellular exosome [GO:0070062]; filamentous actin [GO:0031941]; focal adhesion [GO:0005925]; growth cone leading edge [GO:0061850]; lamellipodium [GO:0030027]; membrane [GO:0016020]; nucleus [GO:0005634]; site of double-strand break [GO:0035861]	actin polymerization-dependent cell motility [GO:0070358]; Arp2/3 complex-mediated actin nucleation [GO:0034314]; cellular response to nerve growth factor stimulus [GO:1990090]; regulation of actin filament polymerization [GO:0030833]; regulation of synaptic vesicle endocytosis [GO:1900242]	actin binding [GO:0003779]; structural constituent of cytoskeleton [GO:0005200]	0	0	0	5	0	2	1	0	0	28.7				24.888		23.3701				24.1291	1.0733	21.6997	22.6042	22.3931	24.888	22.2809	23.3701	22.1269	22.2395	21.6297	1.28065	0.0931717	1.5143	0.0618842	-0.233651	0.259753
O15511	ARPC5	sp|O15511|ARPC5_HUMAN;tr|B1ALC0|B1ALC0_HUMAN	Actin-related protein 2/3 complex subunit 5 (Arp2/3 complex 16 kDa subunit) (p16-ARC)	actin cytoskeleton [GO:0015629]; Arp2/3 protein complex [GO:0005885]; cytoplasm [GO:0005737]; cytosol [GO:0005829]; extracellular exosome [GO:0070062]; extracellular region [GO:0005576]; ficolin-1-rich granule lumen [GO:1904813]; focal adhesion [GO:0005925]; lamellipodium [GO:0030027]; nucleus [GO:0005634]; secretory granule lumen [GO:0034774]; site of double-strand break [GO:0035861]	actin cytoskeleton organization [GO:0030036]; Arp2/3 complex-mediated actin nucleation [GO:0034314]; cell migration [GO:0016477]; regulation of actin filament polymerization [GO:0030833]	actin binding [GO:0003779]; structural constituent of cytoskeleton [GO:0005200]	1	0	0	4	0	4	2	0	0	51.7				26.4371		24.7991	23.656			24.9641	1.39787	22.2094	23.2594	21.8116	26.4371	23.1714	24.7991	23.656	22.0527	22.6754	2.37571	0.0418778	2.00782	0.0644665	0.367886	0.296937
Q9BPX5	ARPC5L	sp|Q9BPX5|ARP5L_HUMAN	Actin-related protein 2/3 complex subunit 5-like protein (Arp2/3 complex 16 kDa subunit 2) (ARC16-2)	Arp2/3 protein complex [GO:0005885]; cytoplasm [GO:0005737]; extracellular exosome [GO:0070062]; focal adhesion [GO:0005925]; glutamatergic synapse [GO:0098978]	Arp2/3 complex-mediated actin nucleation [GO:0034314]; cell migration [GO:0016477]; regulation of actin filament polymerization [GO:0030833]	actin filament binding [GO:0051015]	0	0	0	6	0	2	2	0	0	53.6				25.2572		23.641	22.1651			23.6878	1.54656	21.3123	19.5667	21.4741	25.2572	20.5973	23.641	22.1651	20.8727	20.8059	2.38081	0.0933982	1.88393	0.129871	0.496883	0.272959
Q9NR48	ASH1L	tr|A0A7I2YQU9|A0A7I2YQU9_HUMAN;tr|A0A7I2V4K0|A0A7I2V4K0_HUMAN;tr|A0A7I2V4H9|A0A7I2V4H9_HUMAN;sp|Q9NR48|ASH1L_HUMAN;tr|A0A7I2V3D6|A0A7I2V3D6_HUMAN;tr|A0A7I2V316|A0A7I2V316_HUMAN;tr|A0A7I2V542|A0A7I2V542_HUMAN	Histone-lysine N-methyltransferase ASH1L (EC 2.1.1.359) (EC 2.1.1.367) (ASH1-like protein) (huASH1) (Absent small and homeotic disks protein 1 homolog) (Lysine N-methyltransferase 2H)	bicellular tight junction [GO:0005923]; chromosome [GO:0005694]; Golgi apparatus [GO:0005794]; nucleoplasm [GO:0005654]; nucleus [GO:0005634]	decidualization [GO:0046697]; flagellated sperm motility [GO:0030317]; inflammatory response [GO:0006954]; MAPK cascade [GO:0000165]; methylation [GO:0032259]; negative regulation of acute inflammatory response [GO:0002674]; negative regulation of MAPK cascade [GO:0043409]; positive regulation of transcription by RNA polymerase II [GO:0045944]; post-embryonic development [GO:0009791]; regulation …	chromatin binding [GO:0003682]; DNA binding [GO:0003677]; histone H3 methyltransferase activity [GO:0140938]; histone H3K36 methyltransferase activity [GO:0046975]; histone H3K36 trimethyltransferase activity [GO:0140955]; histone H3K4 methyltransferase activity [GO:0042800]; histone H3K9 methyltransferase activity [GO:0046974]; histone H3K9 monomethyltransferase activity [GO:0140948]; histone H3…	0	6	1	0	8	2	1	9	2	7.1		21.0044			21.1695			21.8303		21.3347	0.43704	20.541	21.0044	20.4277	20.5158	21.1695	20.4941	20.5921	21.8303	20.5017	0.0687782	0.410049	-0.248225	0.317031	0.317003	0.265793
Q6PL18	ATAD2	sp|Q6PL18|ATAD2_HUMAN	ATPase family AAA domain-containing protein 2 (EC 3.6.1.-) (AAA nuclear coregulator cancer-associated protein) (ANCCA)	extracellular exosome [GO:0070062]; nucleoplasm [GO:0005654]; nucleus [GO:0005634]	nucleosome assembly [GO:0006334]; nucleosome disassembly [GO:0006337]; positive regulation of DNA-templated transcription [GO:0045893]; transcription initiation-coupled chromatin remodeling [GO:0045815]	ATP binding [GO:0005524]; ATP hydrolysis activity [GO:0016887]; chromatin binding [GO:0003682]; histone binding [GO:0042393]	2	4	1	8	11	8	2	3	2	14.6	20.7792	21.7674		22.6323	22.8013	22.7574	21.2621	21.2683		21.8954	0.833002	20.7792	21.7674	20.638	22.6323	22.8013	22.7574	21.2621	21.2683	20.4963	1.6688	0.00482948	1.72143	0.00137373	-0.0526309	0.455082
Q9NVI7	ATAD3A	sp|Q9NVI7|ATD3A_HUMAN	ATPase family AAA domain-containing protein 3A (EC 3.6.1.-)	mitochondria-associated endoplasmic reticulum membrane contact site [GO:0044233]; mitochondrial inner membrane [GO:0005743]; mitochondrial nucleoid [GO:0042645]; mitochondrion [GO:0005739]	antiviral innate immune response [GO:0140374]; DNA damage response [GO:0006974]; HRI-mediated signaling [GO:0140468]; mitochondrion organization [GO:0007005]; negative regulation of apoptotic process [GO:0043066]; negative regulation of PERK-mediated unfolded protein response [GO:1903898]; regulation of cell growth [GO:0001558]	ATP binding [GO:0005524]; ATP hydrolysis activity [GO:0016887]; identical protein binding [GO:0042802]; protein serine/threonine kinase inhibitor activity [GO:0030291]	2	13	14	1	16	14	9	16	15	32.2		23.4854	23.399		24.3823	23.981	22.7478	24.0138	23.8938	23.7004	0.535998	22.8067	23.4854	23.399	22.8155	24.3823	23.981	22.7478	24.0138	23.8938	0.495908	0.195485	0.174452	0.396082	0.321456	0.260035
Q5T9A4	ATAD3B	sp|Q5T9A4|ATD3B_HUMAN;tr|A0A5K1VW56|A0A5K1VW56_HUMAN	ATPase family AAA domain-containing protein 3B (AAA-TOB3)	ficolin-1-rich granule membrane [GO:0101003]; mitochondrial inner membrane [GO:0005743]; mitochondrion [GO:0005739]; plasma membrane [GO:0005886]; secretory granule membrane [GO:0030667]	mitochondrion organization [GO:0007005]	ATP binding [GO:0005524]; ATP hydrolysis activity [GO:0016887]	3	12	14	2	17	12	8	18	9	33.6	21.0804	23.6195	23.3627		24.7828	23.5284	22.6067	24.2656	23.4021	23.331	1.11477	21.0804	23.6195	23.3627	21.0832	24.7828	23.5284	22.6067	24.2656	23.4021	0.443924	0.379661	-0.293321	0.408507	0.737245	0.238008
Q96GD4	AURKB	sp|Q96GD4|AURKB_HUMAN;tr|J3KT86|J3KT86_HUMAN;tr|J3KTD6|J3KTD6_HUMAN;tr|J3QLN8|J3QLN8_HUMAN	Aurora kinase B (EC 2.7.11.1) (Aurora 1) (Aurora- and IPL1-like midbody-associated protein 1) (AIM-1) (Aurora/IPL1-related kinase 2) (ARK-2) (Aurora-related kinase 2) (STK-1) (Serine/threonine-protein kinase 12) (Serine/threonine-protein kinase 5) (Serine/threonine-protein kinase aurora-B)	centrosome [GO:0005813]; chromocenter [GO:0010369]; chromosome passenger complex [GO:0032133]; condensed chromosome, centromeric region [GO:0000779]; cytosol [GO:0005829]; kinetochore [GO:0000776]; microtubule cytoskeleton [GO:0015630]; midbody [GO:0030496]; mitotic spindle midzone [GO:1990023]; mitotic spindle pole [GO:0097431]; nucleoplasm [GO:0005654]; nucleus [GO:0005634]; spindle [GO:0005819…	cell cycle G2/M phase transition [GO:0044839]; cellular response to UV [GO:0034644]; cleavage furrow formation [GO:0036089]; midbody abscission [GO:0061952]; mitotic cell cycle [GO:0000278]; mitotic cytokinesis [GO:0000281]; mitotic cytokinesis checkpoint signaling [GO:0044878]; mitotic sister chromatid biorientation [GO:1990758]; mitotic spindle assembly [GO:0090307]; mitotic spindle midzone ass…	ATP binding [GO:0005524]; kinase binding [GO:0019900]; protein serine kinase activity [GO:0106310]; protein serine/threonine kinase activity [GO:0004674]; protein serine/threonine/tyrosine kinase activity [GO:0004712]	6	9	7	0	8	3	6	8	5	42.2	23.4794	23.276	23.3418		23.0562	22.9105	23.467	23.6494	23.1003	23.2851	0.248923	23.4794	23.276	23.3418	22.8958	23.0562	22.9105	23.467	23.6494	23.1003	-0.411542	0.00321164	-0.451417	0.0280486	0.0398753	0.414133
O95816	BAG2	sp|O95816|BAG2_HUMAN	BAG family molecular chaperone regulator 2 (BAG-2) (Bcl-2-associated athanogene 2)	axon [GO:0030424]; cytosol [GO:0005829]; dendrite [GO:0030425]; dendritic microtubule [GO:1901588]; protein folding chaperone complex [GO:0101031]	negative regulation of protein ubiquitination [GO:0031397]; positive regulation of proteasomal protein catabolic process [GO:1901800]; positive regulation of protein processing [GO:0010954]; protein folding [GO:0006457]; protein metabolic process [GO:0019538]; protein stabilization [GO:0050821]	adenyl-nucleotide exchange factor activity [GO:0000774]; heat shock protein binding [GO:0031072]; identical protein binding [GO:0042802]; protein-folding chaperone binding [GO:0051087]; tau protein binding [GO:0048156]; transmembrane transporter binding [GO:0044325]; ubiquitin protein ligase binding [GO:0031625]	7	6	5	7	5	6	7	6	4	49.3	24.3552	23.9058	23.665	24.119	23.3152	23.2981	24.2865	23.8996	23.6989	23.8382	0.382444	24.3552	23.9058	23.665	24.119	23.3152	23.2981	24.2865	23.8996	23.6989	-0.397915	0.152189	-0.384221	0.148755	-0.0136936	0.48069
O95817	BAG3	sp|O95817|BAG3_HUMAN;tr|C9JFK9|C9JFK9_HUMAN	BAG family molecular chaperone regulator 3 (BAG-3) (Bcl-2-associated athanogene 3) (Bcl-2-binding protein Bis) (Docking protein CAIR-1)	aggresome [GO:0016235]; ciliary basal body [GO:0036064]; cytoplasm [GO:0005737]; cytosol [GO:0005829]; membrane [GO:0016020]; mitochondrion [GO:0005739]; nucleoplasm [GO:0005654]; nucleus [GO:0005634]; protein folding chaperone complex [GO:0101031]; Z disc [GO:0030018]	aggresome assembly [GO:0070842]; cellular response to heat [GO:0034605]; cellular response to mechanical stimulus [GO:0071260]; cellular response to unfolded protein [GO:0034620]; extrinsic apoptotic signaling pathway in absence of ligand [GO:0097192]; extrinsic apoptotic signaling pathway via death domain receptors [GO:0008625]; muscle cell cellular homeostasis [GO:0046716]; negative regulation …	adenyl-nucleotide exchange factor activity [GO:0000774]; cadherin binding [GO:0045296]; dynein intermediate chain binding [GO:0045505]; protein carrier chaperone [GO:0140597]; protein-containing complex binding [GO:0044877]; protein-folding chaperone binding [GO:0051087]	0	4	3	0	3	3	2	5	0	30.1		22.2419	21.8282		22.087	21.4227	22.2334			21.9626	0.345104	21.5275	22.2419	21.8282	21.5561	22.087	21.4227	22.2334	21.3492	21.5077	-0.177226	0.287023	-0.0081207	0.491031	-0.169105	0.323467
O75531	BANF1	sp|O75531|BAF_HUMAN	Barrier-to-autointegration factor (Breakpoint cluster region protein 1) [Cleaved into: Barrier-to-autointegration factor, N-terminally processed]	chromatin [GO:0000785]; condensed chromosome [GO:0000793]; cytoplasm [GO:0005737]; cytosol [GO:0005829]; nuclear envelope [GO:0005635]; nucleoplasm [GO:0005654]; nucleus [GO:0005634]	chromatin organization [GO:0006325]; chromosome organization [GO:0051276]; DNA integration [GO:0015074]; mitotic nuclear membrane reassembly [GO:0007084]; negative regulation of cGAS/STING signaling pathway [GO:0160049]; negative regulation of innate immune response [GO:0045824]; negative regulation of protein ADP-ribosylation [GO:0010836]; negative regulation of type I interferon production [GO:…	DNA binding [GO:0003677]; double-stranded DNA binding [GO:0003690]; identical protein binding [GO:0042802]; protein homodimerization activity [GO:0042803]	1	2	2	5	3	3	4	2	2	50.6		24.787	24.8866	25.8943	25.0257	25.6499	25.1684	24.2269	24.5399	25.0223	0.549646	23.9013	24.787	24.8866	25.8943	25.0257	25.6499	25.1684	24.2269	24.5399	0.998322	0.0349156	0.878251	0.040641	0.120072	0.394087
P80723	BASP1	sp|P80723|BASP1_HUMAN	Brain acid soluble protein 1 (22 kDa neuronal tissue-enriched acidic protein) (Neuronal axonal membrane protein NAP-22)	cell junction [GO:0030054]; chromatin [GO:0000785]; cytoplasm [GO:0005737]; cytoskeleton [GO:0005856]; extracellular exosome [GO:0070062]; growth cone [GO:0030426]; nuclear matrix [GO:0016363]; nuclear speck [GO:0016607]; nucleus [GO:0005634]; plasma membrane [GO:0005886]; PML body [GO:0016605]; vesicle [GO:0031982]	diaphragm development [GO:0060539]; gonad development [GO:0008406]; mesenchymal to epithelial transition [GO:0060231]; metanephric mesenchyme development [GO:0072075]; negative regulation of DNA-templated transcription [GO:0045892]; podocyte differentiation [GO:0072112]; positive regulation of heart growth [GO:0060421]; positive regulation of metanephric ureteric bud development [GO:2001076]; pro…	calmodulin binding [GO:0005516]; protein domain specific binding [GO:0019904]; transcription cis-regulatory region binding [GO:0000976]; transcription corepressor activity [GO:0003714]	1	1	0	6	2	3	4	1	2	41.9				26.0392	22.5659	22.9315	24.4441		23.791	23.9543	1.37721	21.5473	22.0007	21.2235	26.0392	22.5659	22.9315	24.4441	20.942	23.791	2.25503	0.0577268	0.786475	0.318178	1.46856	0.126125
Q9UIG0	BAZ1B	sp|Q9UIG0|BAZ1B_HUMAN	Tyrosine-protein kinase BAZ1B (EC 2.7.10.2) (Bromodomain adjacent to zinc finger domain protein 1B) (Williams syndrome transcription factor) (Williams-Beuren syndrome chromosomal region 10 protein) (Williams-Beuren syndrome chromosomal region 9 protein) (hWALp2)	B-WICH complex [GO:0110016]; condensed chromosome [GO:0000793]; nucleolus [GO:0005730]; nucleoplasm [GO:0005654]; nucleus [GO:0005634]; pericentric heterochromatin [GO:0005721]; WICH complex [GO:0090535]	chromatin remodeling [GO:0006338]; DNA damage response [GO:0006974]; negative regulation of mitotic chromosome condensation [GO:1905213]; positive regulation of transcription by RNA polymerase I [GO:0045943]; positive regulation of transcription by RNA polymerase II [GO:0045944]; positive regulation of transcription by RNA polymerase III [GO:0045945]; post-translational protein modification [GO:0…	ATP binding [GO:0005524]; histone binding [GO:0042393]; histone H2AXY142 kinase activity [GO:0140801]; histone kinase activity [GO:0035173]; non-membrane spanning protein tyrosine kinase activity [GO:0004715]; zinc ion binding [GO:0008270]	0	11	1	17	24	20	1	14	6	25.4		22.0709		23.0234	23.3454	23.3823		22.2024		22.8049	0.627501	21.6684	22.0709	21.892	23.0234	23.3454	23.3823	21.7463	22.2024	21.6811	1.37329	0.000542777	1.37378	0.00117008	-0.000492694	0.499081
O75934	BCAS2	sp|O75934|SPF27_HUMAN	Pre-mRNA-splicing factor SPF27 (Breast carcinoma-amplified sequence 2) (DNA amplified in mammary carcinoma 1 protein) (Spliceosome-associated protein SPF 27)	catalytic step 2 spliceosome [GO:0071013]; centrosome [GO:0005813]; nuclear speck [GO:0016607]; nucleolus [GO:0005730]; nucleoplasm [GO:0005654]; nucleus [GO:0005634]; Prp19 complex [GO:0000974]; spliceosomal complex [GO:0005681]; U2-type catalytic step 2 spliceosome [GO:0071007]	alternative mRNA splicing, via spliceosome [GO:0000380]; mRNA splicing, via spliceosome [GO:0000398]; oocyte development [GO:0048599]; ovarian follicle development [GO:0001541]; protein catabolic process [GO:0030163]; RNA splicing [GO:0008380]; RNA splicing, via transesterification reactions [GO:0000375]; spindle assembly [GO:0051225]		0	3	3	0	5	2	0	3	0	32.4		21.9475			21.5892					21.7684	0.253371	21.2571	21.9475	21.3895	21.4153	21.5892	21.3617	21.3304	21.104	21.2843	-0.0759757	0.374928	0.215828	0.0455186	-0.291803	0.13
Q9NYF8	BCLAF1	tr|A0A1W2PQ43|A0A1W2PQ43_HUMAN;tr|E9PK09|E9PK09_HUMAN;tr|E9PQN2|E9PQN2_HUMAN;tr|E9PKI6|E9PKI6_HUMAN;tr|E9PK91|E9PK91_HUMAN;sp|Q9NYF8|BCLF1_HUMAN;tr|E9PJA7|E9PJA7_HUMAN	Bcl-2-associated transcription factor 1 (Btf) (BCLAF1 and THRAP3 family member 1)	cytoplasm [GO:0005737]; mediator complex [GO:0016592]; nuclear speck [GO:0016607]; nucleoplasm [GO:0005654]; nucleus [GO:0005634]	apoptotic process [GO:0006915]; cellular response to leukemia inhibitory factor [GO:1990830]; DNA damage response [GO:0006974]; negative regulation of DNA-templated transcription [GO:0045892]; positive regulation of apoptotic process [GO:0043065]; positive regulation of DNA-templated transcription initiation [GO:2000144]; positive regulation of intrinsic apoptotic signaling pathway [GO:2001244]; …	DNA binding [GO:0003677]; RNA binding [GO:0003723]; transcription coregulator activity [GO:0003712]	1	2	2	5	5	4	0	1	1	12.5				22.9142	22.1231	22.5991				22.5455	0.398251	21.8925	22.0081	21.6176	22.9142	22.1231	22.5991	21.9207	21.7172	21.8603	0.706095	0.0258814	0.71275	0.020004	-0.00665453	0.480901
Q6W2J9	BCOR	tr|H7C231|H7C231_HUMAN;sp|Q6W2J9|BCOR_HUMAN;tr|H7BZ37|H7BZ37_HUMAN;tr|H7C2V9|H7C2V9_HUMAN;tr|H7BYY2|H7BYY2_HUMAN	BCL-6 corepressor (BCoR)	BCOR complex [GO:0140261]; nucleoplasm [GO:0005654]; nucleus [GO:0005634]	blastocyst hatching [GO:0001835]; chromatin remodeling [GO:0006338]; heart development [GO:0007507]; negative regulation of bone mineralization [GO:0030502]; negative regulation of DNA-templated transcription [GO:0045892]; negative regulation of tooth mineralization [GO:0070171]; negative regulation of transcription by RNA polymerase II [GO:0000122]; odontogenesis [GO:0042476]; roof of mouth deve…	DNA-binding transcription factor binding [GO:0140297]; heat shock protein binding [GO:0031072]; histone deacetylase binding [GO:0042826]; RNA polymerase II transcription regulatory region sequence-specific DNA binding [GO:0000977]; transcription cis-regulatory region binding [GO:0000976]; transcription corepressor activity [GO:0003714]	19	0	4	6	0	1	13	1	0	20.3	24.3176		21.4728	21.4672			23.0972			22.5887	1.3845	24.3176	20.2025	21.4728	21.4672	19.7767	20.1779	23.0972	20.2692	19.7626	-1.52366	0.156184	-0.569082	0.32416	-0.95458	0.291317
Q14692	BMS1	sp|Q14692|BMS1_HUMAN	Ribosome biogenesis protein BMS1 homolog (EC 3.6.5.-) (Ribosome assembly protein BMS1 homolog)	chromosome [GO:0005694]; nucleolus [GO:0005730]; nucleoplasm [GO:0005654]; small-subunit processome [GO:0032040]	endonucleolytic cleavage of tricistronic rRNA transcript (SSU-rRNA, 5.8S rRNA, LSU-rRNA) [GO:0000479]; maturation of SSU-rRNA from tricistronic rRNA transcript (SSU-rRNA, 5.8S rRNA, LSU-rRNA) [GO:0000462]; ribosomal small subunit biogenesis [GO:0042274]	ATP binding [GO:0005524]; GTP binding [GO:0005525]; GTPase activity [GO:0003924]; RNA binding [GO:0003723]; U3 snoRNA binding [GO:0034511]	2	1	2	11	13	9	6	4	1	14	20.9123		20.4672	23.1009	22.8573	22.978	22.1671	21.1768		21.9514	1.08973	20.9123	20.3187	20.4672	23.1009	22.8573	22.978	22.1671	21.1768	19.9971	2.41268	0.000114722	1.86509	0.0208784	0.547591	0.224148
Q14137	BOP1	sp|Q14137|BOP1_HUMAN	Ribosome biogenesis protein BOP1 (Block of proliferation 1 protein)	chromosome [GO:0005694]; nucleolus [GO:0005730]; nucleoplasm [GO:0005654]; PeBoW complex [GO:0070545]; preribosome, large subunit precursor [GO:0030687]; ribonucleoprotein complex [GO:1990904]	cell population proliferation [GO:0008283]; cleavage in ITS2 between 5.8S rRNA and LSU-rRNA of tricistronic rRNA transcript (SSU-rRNA, 5.8S rRNA, LSU-rRNA) [GO:0000448]; maturation of LSU-rRNA from tricistronic rRNA transcript (SSU-rRNA, 5.8S rRNA, LSU-rRNA) [GO:0000463]; regulation of cell cycle [GO:0051726]; regulation of signal transduction by p53 class mediator [GO:1901796]; ribosomal large s…	ribonucleoprotein complex binding [GO:0043021]; RNA binding [GO:0003723]	5	3	4	9	6	8	6	2	1	18.2	23.9402	22.9595	23.3113	24.7899	23.7437	24.0757	23.7885	22.8305		23.6799	0.63794	23.9402	22.9595	23.3113	24.7899	23.7437	24.0757	23.7885	22.8305	22.539	0.79943	0.0653347	1.15046	0.0388493	-0.35103	0.250055
Q8TDN6	BRIX1	sp|Q8TDN6|BRX1_HUMAN	Ribosome biogenesis protein BRX1 homolog (Brix domain-containing protein 2)	chromosome [GO:0005694]; nucleolus [GO:0005730]	ribosomal large subunit assembly [GO:0000027]; rRNA processing [GO:0006364]	RNA binding [GO:0003723]; rRNA binding [GO:0019843]	3	4	3	9	5	7	5	4	2	43.1	23.9228	23.3577	23.7528	25.4811	23.9744	24.6869	24.2253	23.748	23.6735	24.0914	0.64143	23.9228	23.3577	23.7528	25.4811	23.9744	24.6869	24.2253	23.748	23.6735	1.03637	0.0451621	0.83188	0.0751353	0.204491	0.221651
Q10589	BST2	sp|Q10589|BST2_HUMAN	Bone marrow stromal antigen 2 (BST-2) (HM1.24 antigen) (Tetherin) (CD antigen CD317)	apical plasma membrane [GO:0016324]; azurophil granule membrane [GO:0035577]; cell surface [GO:0009986]; extracellular exosome [GO:0070062]; Golgi apparatus [GO:0005794]; intracellular membrane-bounded organelle [GO:0043231]; membrane [GO:0016020]; membrane raft [GO:0045121]; multivesicular body [GO:0005771]; plasma membrane [GO:0005886]; side of membrane [GO:0098552]	B cell activation [GO:0042113]; defense response to virus [GO:0051607]; innate immune response [GO:0045087]; negative regulation of cell growth [GO:0030308]; negative regulation of cell migration [GO:0030336]; negative regulation of intracellular transport of viral material [GO:1901253]; negative regulation of plasmacytoid dendritic cell cytokine production [GO:0002737]; negative regulation of vi…	identical protein binding [GO:0042802]; metalloendopeptidase inhibitor activity [GO:0008191]; protein homodimerization activity [GO:0042803]; RNA binding [GO:0003723]	0	0	0	2	0	2	2	0	0	8.3				23.8276		21.7421	22.426			22.6652	1.06315	20.864	20.9712	20.3922	23.8276	21.2152	21.7421	22.426	20.8148	20.651	1.51917	0.0682835	0.964393	0.190011	0.55478	0.201449
P0DP25	CALM3	sp|P0DP25|CALM3_HUMAN;sp|P0DP24|CALM2_HUMAN;sp|P0DP23|CALM1_HUMAN;tr|E7EMB3|E7EMB3_HUMAN;tr|Q96HY3|Q96HY3_HUMAN;tr|G3V361|G3V361_HUMAN;tr|A0A590UJI2|A0A590UJI2_HUMAN	Calmodulin-3	calcium channel complex [GO:0034704]; calyx of Held [GO:0044305]; catalytic complex [GO:1902494]; centrosome [GO:0005813]; cytoplasm [GO:0005737]; myelin sheath [GO:0043209]; nucleus [GO:0005634]; plasma membrane [GO:0005886]; presynaptic cytosol [GO:0099523]; protein-containing complex [GO:0032991]; sarcomere [GO:0030017]; sperm midpiece [GO:0097225]; spindle microtubule [GO:0005876]; spindle po…	calcineurin-mediated signaling [GO:0097720]; detection of calcium ion [GO:0005513]; G protein-coupled receptor signaling pathway [GO:0007186]; G2/M transition of mitotic cell cycle [GO:0000086]; long-term synaptic potentiation [GO:0060291]; negative regulation of calcium ion export across plasma membrane [GO:1905913]; negative regulation of high voltage-gated calcium channel activity [GO:1901842]…	adenylate cyclase activator activity [GO:0010856]; adenylate cyclase binding [GO:0008179]; calcium ion binding [GO:0005509]; calcium-dependent protein binding [GO:0048306]; protein kinase binding [GO:0019901]; protein phosphatase activator activity [GO:0072542]; protein serine/threonine kinase activator activity [GO:0043539]; titin binding [GO:0031432]; transmembrane transporter binding [GO:00443…	2	2	3	6	3	5	3	3	2	53	25.0558	24.715	24.6222	29.0524	24.8861	27.652	25.4531	25.2141	25.1921	25.7603	1.53216	25.0558	24.715	24.6222	29.0524	24.8861	27.652	25.4531	25.2141	25.1921	2.39914	0.0615667	1.91036	0.0972216	0.488778	0.017565
O43852	CALU	sp|O43852|CALU_HUMAN;tr|H0Y875|H0Y875_HUMAN	Calumenin (Crocalbin) (IEF SSP 9302)	endoplasmic reticulum [GO:0005783]; endoplasmic reticulum lumen [GO:0005788]; endoplasmic reticulum membrane [GO:0005789]; extracellular region [GO:0005576]; Golgi apparatus [GO:0005794]; melanosome [GO:0042470]; membrane [GO:0016020]; sarcoplasmic reticulum lumen [GO:0033018]		calcium ion binding [GO:0005509]	0	6	0	0	7	3	0	4	0	35.9		22.2439			23.4179	22.8315		22.4256		22.7297	0.520395	22.0753	22.2439	22.0681	21.7319	23.4179	22.8315	21.9975	22.4256	21.7498	0.531306	0.172858	0.602811	0.160299	-0.0715051	0.372755
P20807	CAPN3	tr|F8W8F5|F8W8F5_HUMAN;sp|P20807|CAN3_HUMAN	Calpain-3 (EC 3.4.22.54) (Calcium-activated neutral proteinase 3) (CANP 3) (Calpain L3) (Calpain p94) (Muscle-specific calcium-activated neutral protease 3) (New calpain 1) (nCL-1)	cytoplasm [GO:0005737]; cytosol [GO:0005829]; myofibril [GO:0030016]; nucleolus [GO:0005730]; nucleus [GO:0005634]; plasma membrane [GO:0005886]; protein-containing complex [GO:0032991]; T-tubule [GO:0030315]; Z disc [GO:0030018]	apoptotic process [GO:0006915]; calcium-dependent self proteolysis [GO:1990092]; cellular response to calcium ion [GO:0071277]; cellular response to salt stress [GO:0071472]; G1 to G0 transition involved in cell differentiation [GO:0070315]; muscle cell cellular homeostasis [GO:0046716]; muscle organ development [GO:0007517]; muscle structure development [GO:0061061]; myofibril assembly [GO:00302…	calcium ion binding [GO:0005509]; calcium-dependent cysteine-type endopeptidase activity [GO:0004198]; catalytic activity [GO:0003824]; cysteine-type peptidase activity [GO:0008234]; identical protein binding [GO:0042802]; ligase regulator activity [GO:0055103]; molecular adaptor activity [GO:0060090]; peptidase activity [GO:0008233]; sodium ion binding [GO:0031402]; structural constituent of mus…	0	0	0	5	11	7	3	9	1	26.6				22.0536	22.6747	22.8375	22.0522	22.2548		22.3746	0.362527	21.562	21.7141	21.9577	22.0536	22.6747	22.8375	22.0522	22.2548	21.7706	0.77734	0.0213816	0.496063	0.0739289	0.281277	0.0982007
P52907	CAPZA1	sp|P52907|CAZA1_HUMAN	F-actin-capping protein subunit alpha-1 (CapZ alpha-1)	actin cytoskeleton [GO:0015629]; cortical cytoskeleton [GO:0030863]; cytoskeleton [GO:0005856]; cytosol [GO:0005829]; extracellular exosome [GO:0070062]; extracellular region [GO:0005576]; F-actin capping protein complex [GO:0008290]; WASH complex [GO:0071203]	actin cytoskeleton organization [GO:0030036]; barbed-end actin filament capping [GO:0051016]; cell junction assembly [GO:0034329]; protein-containing complex assembly [GO:0065003]	actin binding [GO:0003779]; actin filament binding [GO:0051015]; cadherin binding [GO:0045296]	4	4	5	11	1	9	8	6	6	61.9	23.3088	21.6106	22.9662	26.5199		24.8951	23.5164	22.8942	22.1799	23.4864	1.56143	23.3088	21.6106	22.9662	26.5199	21.1537	24.8951	23.5164	22.8942	22.1799	1.56105	0.201571	1.32612	0.23141	0.234934	0.367348
P47756	CAPZB	sp|P47756|CAPZB_HUMAN;tr|B1AK88|B1AK88_HUMAN;tr|B1AK87|B1AK87_HUMAN;tr|B1AK85|B1AK85_HUMAN	F-actin-capping protein subunit beta (CapZ beta)	actin cytoskeleton [GO:0015629]; brush border [GO:0005903]; cortical cytoskeleton [GO:0030863]; cytoskeleton [GO:0005856]; cytosol [GO:0005829]; extracellular exosome [GO:0070062]; F-actin capping protein complex [GO:0008290]; hippocampal mossy fiber to CA3 synapse [GO:0098686]; lamellipodium [GO:0030027]; membrane [GO:0016020]; postsynaptic density [GO:0014069]; sarcomere [GO:0030017]; Schaffer …	actin polymerization or depolymerization [GO:0008154]; barbed-end actin filament capping [GO:0051016]; cytoskeleton organization [GO:0007010]; lamellipodium assembly [GO:0030032]; regulation of cell morphogenesis [GO:0022604]	actin binding [GO:0003779]; cadherin binding [GO:0045296]	4	3	3	11	0	4	5	2	2	45.6	22.5125	22.0888	21.8282	26.1012		24.1217	22.6613	20.4177		22.8188	1.8198	22.5125	22.0888	21.8282	26.1012	19.8955	24.1217	22.6613	20.4177	19.18	1.22968	0.270365	2.61982	0.1396	-1.39015	0.125798
Q6NZI2	CAVIN1	sp|Q6NZI2|CAVN1_HUMAN	Caveolae-associated protein 1 (Cavin-1) (Polymerase I and transcript release factor)	caveola [GO:0005901]; cytoplasm [GO:0005737]; cytosol [GO:0005829]; endoplasmic reticulum [GO:0005783]; intracellular membrane-bounded organelle [GO:0043231]; membrane raft [GO:0045121]; mitochondrion [GO:0005739]; nucleoplasm [GO:0005654]; nucleus [GO:0005634]; plasma membrane [GO:0005886]; protein-containing complex [GO:0032991]	positive regulation of cell motility [GO:2000147]; protein secretion [GO:0009306]; rRNA transcription [GO:0009303]; termination of RNA polymerase I transcription [GO:0006363]; transcription initiation at RNA polymerase I promoter [GO:0006361]	identical protein binding [GO:0042802]; RNA binding [GO:0003723]; rRNA primary transcript binding [GO:0042134]	0	2	0	6	2	4	0	1	0	21.5		20.8887		22.8886	22.8047					22.194	1.13122	20.1975	20.8887	20.4488	22.8886	22.8047	19.8893	20.0199	20.0532	19.3937	1.34922	0.125588	2.03861	0.0567406	-0.689389	0.0397008
Q969G5	CAVIN3	sp|Q969G5|CAVN3_HUMAN;tr|E9PIE3|E9PIE3_HUMAN	Caveolae-associated protein 3 (Cavin-3) (Protein kinase C delta-binding protein) (Serum deprivation response factor-related gene product that binds to C-kinase) (hSRBC)	caveola [GO:0005901]; cytoplasm [GO:0005737]; cytosol [GO:0005829]; protein-containing complex [GO:0032991]	circadian regulation of gene expression [GO:0032922]; cortical actin cytoskeleton organization [GO:0030866]; negative regulation of fermentation [GO:1901003]; negative regulation of phosphatidylinositol 3-kinase/protein kinase B signal transduction [GO:0051898]; positive regulation of ERK1 and ERK2 cascade [GO:0070374]	protein kinase C binding [GO:0005080]	0	0	0	4	2	2	0	1	1	20.3				22.4851	23.108					22.7965	0.440407	22.1772	21.7794	21.9964	22.4851	23.108	22.2082	21.9401	21.8521	22.137	0.616102	0.0503474	0.624029	0.0444993	-0.00792689	0.479158
Q13185	CBX3	sp|Q13185|CBX3_HUMAN	Chromobox protein homolog 3 (HECH) (Heterochromatin protein 1 homolog gamma) (HP1 gamma) (Modifier 2 protein)	chromatin [GO:0000785]; chromatin lock complex [GO:0061793]; chromosome, centromeric region [GO:0000775]; chromosome, telomeric region [GO:0000781]; condensed chromosome, centromeric region [GO:0000779]; euchromatin [GO:0000791]; heterochromatin [GO:0000792]; nuclear envelope [GO:0005635]; nuclear inner membrane [GO:0005637]; nucleoplasm [GO:0005654]; nucleus [GO:0005634]; pericentric heterochrom…	cellular response to dexamethasone stimulus [GO:0071549]; chromatin remodeling [GO:0006338]; DNA damage response [GO:0006974]; heterochromatin formation [GO:0031507]; negative regulation of DNA-templated transcription [GO:0045892]; rhythmic process [GO:0048511]	chromatin binding [GO:0003682]; enzyme binding [GO:0019899]; histone methyltransferase binding [GO:1990226]; identical protein binding [GO:0042802]; methylated histone binding [GO:0035064]; protein domain specific binding [GO:0019904]; transcription coregulator binding [GO:0001221]	2	4	4	7	4	5	5	6	3	36.6	23.6538	23.3013	23.0748	23.9438	23.4507	23.6144	23.2097	22.9259		23.3968	0.334881	23.6538	23.3013	23.0748	23.9438	23.4507	23.6144	23.2097	22.9259	22.9433	0.326306	0.107989	0.643339	0.00998647	-0.317033	0.0868969
P45973	CBX5	sp|P45973|CBX5_HUMAN	Chromobox protein homolog 5 (Antigen p25) (Heterochromatin protein 1 homolog alpha) (HP1 alpha)	chromocenter [GO:0010369]; chromosome, telomeric region [GO:0000781]; heterochromatin [GO:0000792]; histone deacetylase complex [GO:0000118]; histone methyltransferase complex [GO:0035097]; kinetochore [GO:0000776]; nuclear envelope [GO:0005635]; nucleolus [GO:0005730]; nucleoplasm [GO:0005654]; nucleus [GO:0005634]; pericentric heterochromatin [GO:0005721]; protein-containing complex [GO:0032991…	DNA damage response [GO:0006974]; heterochromatin formation [GO:0031507]; negative regulation of DNA-templated transcription [GO:0045892]; negative regulation of transcription by RNA polymerase II [GO:0000122]	chromatin binding [GO:0003682]; DNA-binding transcription factor binding [GO:0140297]; histone deacetylase binding [GO:0042826]; identical protein binding [GO:0042802]; methylated histone binding [GO:0035064]; protein-containing complex binding [GO:0044877]; protein-macromolecule adaptor activity [GO:0030674]; ribonucleoprotein complex binding [GO:0043021]	0	2	1	6	3	4	1	4	0	41.9				22.5824	22.4907	22.8374				22.6368	0.179663	22.4156	22.3534	22.2538	22.5824	22.4907	22.8374	22.4022	22.3112	22.3637	0.295866	0.0301223	0.27784	0.0301536	0.0180267	0.377645
Q6PK04	CCDC137	tr|I3L0U5|I3L0U5_HUMAN;sp|Q6PK04|CC137_HUMAN	Coiled-coil domain-containing protein 137	chromosome [GO:0005694]; nucleolus [GO:0005730]; nucleoplasm [GO:0005654]; nucleus [GO:0005634]		RNA binding [GO:0003723]	0	4	4	6	8	5	3	5	4	30.5		23.0276	22.8403	23.0031	23.9328	23.1661	21.9527	23.1566		23.0113	0.583724	21.9028	23.0276	22.8403	23.0031	23.9328	23.1661	21.9527	23.1566	21.9154	0.777085	0.0799249	1.02576	0.0543227	-0.248677	0.333389
Q9P031	CCDC59	sp|Q9P031|TAP26_HUMAN	Thyroid transcription factor 1-associated protein 26 (TTF-1-associated protein 26) (Coiled-coil domain-containing protein 59) (TTF-1-associated protein BR2)	nucleoplasm [GO:0005654]		RNA binding [GO:0003723]	0	3	1	1	3	1	0	1	1	15.8		22.8631			22.3264					22.5947	0.379489	21.6095	22.8631	22.0286	21.8187	22.3264	22.0543	21.9058	21.7496	22.0715	-0.100598	0.406125	0.157504	0.207834	-0.258102	0.267124
Q9H6F5	CCDC86	sp|Q9H6F5|CCD86_HUMAN	Coiled-coil domain-containing protein 86 (Cytokine-induced protein with coiled-coil domain)	chromosome [GO:0005694]; nucleolus [GO:0005730]; nucleoplasm [GO:0005654]; nucleus [GO:0005634]		RNA binding [GO:0003723]	0	1	1	8	3	2	2	1	1	26.4				23.3969	22.4145	22.5796	22.4051			22.699	0.472089	21.8513	21.6203	21.8113	23.3969	22.4145	22.5796	22.4051	21.8321	21.6728	1.03603	0.0146744	0.827025	0.0464761	0.209003	0.210682
P16070	CD44	tr|H0YD13|H0YD13_HUMAN;sp|P16070|CD44_HUMAN;tr|H0Y2P0|H0Y2P0_HUMAN;tr|H0YE40|H0YE40_HUMAN;tr|H0YDW7|H0YDW7_HUMAN;tr|H0YCV9|H0YCV9_HUMAN;tr|H0Y5E4|H0Y5E4_HUMAN	CD44 antigen (CDw44) (Epican) (Extracellular matrix receptor III) (ECMR-III) (GP90 lymphocyte homing/adhesion receptor) (HUTCH-I) (Heparan sulfate proteoglycan) (Hermes antigen) (Hyaluronate receptor) (Phagocytic glycoprotein 1) (PGP-1) (Phagocytic glycoprotein I) (PGP-I) (CD antigen CD44)	apical plasma membrane [GO:0016324]; basolateral plasma membrane [GO:0016323]; cell projection [GO:0042995]; cell surface [GO:0009986]; cytosol [GO:0005829]; extracellular exosome [GO:0070062]; focal adhesion [GO:0005925]; Golgi apparatus [GO:0005794]; lamellipodium membrane [GO:0031258]; macrophage migration inhibitory factor receptor complex [GO:0035692]; microvillus [GO:0005902]; plasma membra…	cartilage development [GO:0051216]; cell adhesion [GO:0007155]; cell migration [GO:0016477]; cell-cell adhesion [GO:0098609]; cell-matrix adhesion [GO:0007160]; cellular response to fibroblast growth factor stimulus [GO:0044344]; cytokine-mediated signaling pathway [GO:0019221]; hyaluronan catabolic process [GO:0030214]; inflammatory response [GO:0006954]; monocyte aggregation [GO:0070487]; negat…	collagen binding [GO:0005518]; hyaluronic acid binding [GO:0005540]; transmembrane signaling receptor activity [GO:0004888]	0	0	0	4	0	2	1	0	0	22.8				23.4895		21.806				22.6477	1.19041	20.5186	20.3857	20.6649	23.4895	20.158	21.806	21.1157	21.367	20.4824	1.29476	0.125415	0.829461	0.226125	0.465294	0.0831019
P13987	CD59	tr|E9PNW4|E9PNW4_HUMAN;tr|A0A2U3TZL5|A0A2U3TZL5_HUMAN;sp|P13987|CD59_HUMAN;tr|H0YET2|H0YET2_HUMAN	CD59 glycoprotein (1F5 antigen) (20 kDa homologous restriction factor) (HRF-20) (HRF20) (MAC-inhibitory protein) (MAC-IP) (MEM43 antigen) (Membrane attack complex inhibition factor) (MACIF) (Membrane inhibitor of reactive lysis) (MIRL) (Protectin) (CD antigen CD59)	cell surface [GO:0009986]; endoplasmic reticulum membrane [GO:0005789]; endoplasmic reticulum-Golgi intermediate compartment membrane [GO:0033116]; ER to Golgi transport vesicle membrane [GO:0012507]; external side of plasma membrane [GO:0009897]; extracellular exosome [GO:0070062]; extracellular space [GO:0005615]; focal adhesion [GO:0005925]; Golgi membrane [GO:0000139]; membrane [GO:0016020]; …	blood coagulation [GO:0007596]; cell surface receptor signaling pathway [GO:0007166]; negative regulation of activation of membrane attack complex [GO:0001971]; regulation of complement activation [GO:0030449]; regulation of complement-dependent cytotoxicity [GO:1903659]	complement binding [GO:0001848]	1	0	1	3	1	2	1	1	1	22.2				26.2677		25.089				25.6783	0.833424	24.3102	23.8983	24.0954	26.2677	23.8614	25.089	23.8498	24.4343	23.9845	0.971358	0.1201	0.983166	0.121045	-0.0118086	0.479226
Q99459	CDC5L	sp|Q99459|CDC5L_HUMAN	Cell division cycle 5-like protein (Cdc5-like protein) (Pombe cdc5-related protein)	catalytic step 2 spliceosome [GO:0071013]; cytoplasm [GO:0005737]; membrane [GO:0016020]; nuclear speck [GO:0016607]; nucleoplasm [GO:0005654]; nucleus [GO:0005634]; Prp19 complex [GO:0000974]; spliceosomal complex [GO:0005681]; U2-type catalytic step 2 spliceosome [GO:0071007]	DNA damage checkpoint signaling [GO:0000077]; DNA repair [GO:0006281]; mRNA splicing, via spliceosome [GO:0000398]; positive regulation of transcription by RNA polymerase II [GO:0045944]; regulation of transcription by RNA polymerase II [GO:0006357]	DNA binding [GO:0003677]; DNA-binding transcription activator activity, RNA polymerase II-specific [GO:0001228]; DNA-binding transcription factor activity, RNA polymerase II-specific [GO:0000981]; identical protein binding [GO:0042802]; RNA binding [GO:0003723]; RNA polymerase II transcription regulatory region sequence-specific DNA binding [GO:0000977]; WD40-repeat domain binding [GO:0071987]	0	13	10	2	15	9	3	12	7	41.3		23.3824	23.0108	20.7307	23.8837	22.503	20.6039	23.4706	22.8631	22.556	1.23799	19.7605	23.3824	23.0108	20.7307	23.8837	22.503	20.6039	23.4706	22.8631	0.321228	0.418771	0.0599314	0.482203	0.261296	0.432583
Q53HL2	CDCA8	sp|Q53HL2|BOREA_HUMAN	Borealin (Cell division cycle-associated protein 8) (Dasra-B) (hDasra-B) (Pluripotent embryonic stem cell-related gene 3 protein)	chromocenter [GO:0010369]; chromosome passenger complex [GO:0032133]; chromosome, centromeric region [GO:0000775]; cytosol [GO:0005829]; intercellular bridge [GO:0045171]; microtubule cytoskeleton [GO:0015630]; midbody [GO:0030496]; nucleolus [GO:0005730]; nucleoplasm [GO:0005654]; protein-containing complex [GO:0032991]; spindle midzone [GO:0051233]	chromosome organization [GO:0051276]; mitotic cell cycle [GO:0000278]; mitotic cytokinesis [GO:0000281]; mitotic metaphase chromosome alignment [GO:0007080]; mitotic sister chromatid segregation [GO:0000070]; mitotic spindle assembly [GO:0090307]; mitotic spindle midzone assembly [GO:0051256]; positive regulation of attachment of mitotic spindle microtubules to kinetochore [GO:1902425]; positive …		0	1	2	0	3	4	3	5	1	24.3			21.4004		21.8738	21.3538	22.0786	21.9929		21.7399	0.339488	21.0225	21.0968	21.4004	21.1822	21.8738	21.3538	22.0786	21.9929	21.3214	0.296721	0.140153	-0.327716	0.179867	0.624436	0.0393043
Q03701	CEBPZ	sp|Q03701|CEBPZ_HUMAN	CCAAT/enhancer-binding protein zeta (CCAAT-box-binding transcription factor) (CBF) (CCAAT-binding factor)	CCAAT-binding factor complex [GO:0016602]; intracellular membrane-bounded organelle [GO:0043231]; nucleoplasm [GO:0005654]; nucleus [GO:0005634]	positive regulation of transcription by RNA polymerase II [GO:0045944]	RNA binding [GO:0003723]; transcription coactivator activity [GO:0003713]	3	11	7	12	17	11	5	11	7	29.2	21.937	23.1913	22.917	24.0005	24.5114	24.3881	22.6899	23.1122	21.9737	23.1912	0.949909	21.937	23.1913	22.917	24.0005	24.5114	24.3881	22.6899	23.1122	21.9737	1.61825	0.00847415	1.70808	0.00478003	-0.0898262	0.433775
P07199	CENPB	sp|P07199|CENPB_HUMAN	Major centromere autoantigen B (Centromere protein B) (CENP-B)	chromosome [GO:0005694]; chromosome, centromeric region [GO:0000775]; condensed chromosome, centromeric region [GO:0000779]; nuclear body [GO:0016604]; nucleoplasm [GO:0005654]; nucleus [GO:0005634]; pericentric heterochromatin [GO:0005721]		centromeric DNA binding [GO:0019237]; chromatin binding [GO:0003682]; DNA binding [GO:0003677]; satellite DNA binding [GO:0003696]; sequence-specific DNA binding [GO:0043565]	0	2	0	2	4	2	0	4	0	14.4					21.9528			20.9911		21.472	0.680002	20.2621	20.29	20.0444	20.155	21.9528	20.2143	20.2686	20.9911	20.2458	0.575174	0.194126	0.272172	0.345906	0.303001	0.15167
Q7Z7K6	CENPV	sp|Q7Z7K6|CENPV_HUMAN	Centromere protein V (CENP-V) (Nuclear protein p30) (Proline-rich protein 6)	cytosol [GO:0005829]; kinetochore [GO:0000776]; microtubule cytoskeleton [GO:0015630]; midbody [GO:0030496]; nuclear membrane [GO:0031965]; nucleoplasm [GO:0005654]; nucleus [GO:0005634]; spindle midzone [GO:0051233]	ameboidal-type cell migration [GO:0001667]; cell division [GO:0051301]; centromere complex assembly [GO:0034508]; pericentric heterochromatin formation [GO:0031508]; positive regulation of cytokinesis [GO:0032467]; regulation of chromosome organization [GO:0033044]	carbon-sulfur lyase activity [GO:0016846]; metal ion binding [GO:0046872]	0	2	0	3	6	3	2	2	0	34.2				23.3231	23.1838	23.2436	21.1992	21.113		22.4125	1.14843	20.5121	20.3118	20.1159	23.3231	23.1838	23.2436	21.1992	21.113	20.6019	2.93689	8.63209e-06	2.27878	0.000140529	0.658108	0.0197906
Q9NX63	CHCHD3	sp|Q9NX63|MIC19_HUMAN;tr|C9JRZ6|C9JRZ6_HUMAN;tr|F8WAR4|F8WAR4_HUMAN;tr|A0A286YEX5|A0A286YEX5_HUMAN	MICOS complex subunit MIC19 (Coiled-coil-helix-coiled-coil-helix domain-containing protein 3)	extracellular exosome [GO:0070062]; MIB complex [GO:0140275]; MICOS complex [GO:0061617]; mitochondrial crista junction [GO:0044284]; mitochondrial inner membrane [GO:0005743]; mitochondrion [GO:0005739]; nucleus [GO:0005634]; SAM complex [GO:0001401]	cristae formation [GO:0042407]; inner mitochondrial membrane organization [GO:0007007]; mitochondrial fusion [GO:0008053]	molecular adaptor activity [GO:0060090]; phosphatase binding [GO:0019902]	0	2	3	3	3	3	3	2	1	20.7			22.1165	22.4206		22.8182	22.8922	22.1361		22.4767	0.366781	21.6083	21.821	22.1165	22.4206	21.8556	22.8182	22.8922	22.1361	21.7403	0.516173	0.0887369	0.108632	0.408245	0.407541	0.16547
Q14839	CHD4	tr|A0A2R8Y5J0|A0A2R8Y5J0_HUMAN;tr|A0A0C4DGG9|A0A0C4DGG9_HUMAN;tr|A0A2R8Y521|A0A2R8Y521_HUMAN;tr|A0A2R8Y212|A0A2R8Y212_HUMAN;sp|Q14839|CHD4_HUMAN;tr|A0A2R8Y425|A0A2R8Y425_HUMAN;tr|A0A2U3TZM0|A0A2U3TZM0_HUMAN;tr|F5GWX5|F5GWX5_HUMAN;tr|A0A2R8YFK9|A0A2R8YFK9_HUMAN;tr|A0A2R8YFD8|A0A2R8YFD8_HUMAN;tr|A0A2R8YDJ9|A0A2R8YDJ9_HUMAN;tr|A0A2R8YD40|A0A2R8YD40_HUMAN;tr|A0A2R8Y4X2|A0A2R8Y4X2_HUMAN;tr|A0A2R8YDW2|…	Chromodomain-helicase-DNA-binding protein 4 (CHD-4) (EC 3.6.4.12) (ATP-dependent helicase CHD4) (Mi-2 autoantigen 218 kDa protein) (Mi2-beta)	centrosome [GO:0005813]; cerebellar granule cell to Purkinje cell synapse [GO:0150048]; chromatin [GO:0000785]; chromosome, telomeric region [GO:0000781]; cytoplasm [GO:0005737]; membrane [GO:0016020]; nucleoplasm [GO:0005654]; nucleus [GO:0005634]; NuRD complex [GO:0016581]; protein-containing complex [GO:0032991]; RNA polymerase II transcription regulator complex [GO:0090575]; site of DNA damag…	chromatin remodeling [GO:0006338]; double-strand break repair via homologous recombination [GO:0000724]; negative regulation of DNA-templated transcription [GO:0045892]; negative regulation of gene expression [GO:0010629]; negative regulation of transcription by RNA polymerase II [GO:0000122]; positive regulation of DNA-templated transcription [GO:0045893]; regulation of cell fate specification […	ATP binding [GO:0005524]; ATP hydrolysis activity [GO:0016887]; ATP-dependent chromatin remodeler activity [GO:0140658]; chromatin binding [GO:0003682]; DNA binding [GO:0003677]; double-stranded DNA helicase activity [GO:0036121]; forked DNA-dependent helicase activity [GO:0061749]; four-way junction helicase activity [GO:0009378]; histone binding [GO:0042393]; histone deacetylase binding [GO:004…	1	11	6	3	24	12	4	17	3	19.5		23.3884	22.82	22.18	24.2687	23.7798	22.6154	23.7111		23.2519	0.739685	22.0007	23.3884	22.82	22.18	24.2687	23.7798	22.6154	23.7111	21.8618	0.67314	0.20963	0.680042	0.228878	-0.00690239	0.496144
Q9Y3Y2	CHTOP	tr|X6R700|X6R700_HUMAN;sp|Q9Y3Y2|CHTOP_HUMAN;tr|A0AA34QVV3|A0AA34QVV3_HUMAN;tr|A0A087X1B7|A0A087X1B7_HUMAN	Chromatin target of PRMT1 protein (Friend of PRMT1 protein) (Small arginine- and glycine-rich protein) (SRAG)	nuclear speck [GO:0016607]; nucleolus [GO:0005730]; nucleoplasm [GO:0005654]; transcription export complex [GO:0000346]	chromatin remodeling [GO:0006338]; mRNA export from nucleus [GO:0006406]; positive regulation of ATP-dependent activity [GO:0032781]; positive regulation of helicase activity [GO:0051096]	methyl-CpG binding [GO:0008327]; RNA binding [GO:0003723]	1	4	3	4	3	3	4	3	3	27.8		23.8642	23.9215	24.5086	25.0036	24.3668	23.7893	24.4228	23.9227	24.2249	0.422493	23.3504	23.8642	23.9215	24.5086	25.0036	24.3668	23.7893	24.4228	23.9227	0.914305	0.0130255	0.581421	0.050054	0.332884	0.138607
Q14677	CLINT1	sp|Q14677|EPN4_HUMAN	Clathrin interactor 1 (Clathrin-interacting protein localized in the trans-Golgi region) (Clint) (Enthoprotin) (Epsin-4) (Epsin-related protein) (EpsinR)	clathrin vesicle coat [GO:0030125]; cytosol [GO:0005829]; endosome [GO:0005768]; Golgi apparatus [GO:0005794]; intracellular membrane-bounded organelle [GO:0043231]; membrane [GO:0016020]; nucleoplasm [GO:0005654]; perinuclear region of cytoplasm [GO:0048471]; plasma membrane [GO:0005886]	clathrin coat assembly [GO:0048268]; endocytosis [GO:0006897]	cadherin binding [GO:0045296]; clathrin binding [GO:0030276]; phospholipid binding [GO:0005543]	2	9	8	0	2	0	2	7	3	19.7		23.3518	23.1532				21.4426	22.8965		22.711	0.865898	20.8053	23.3518	23.1532	21.2942	21.052	21.5337	21.4426	22.8965	20.7618	-1.14346	0.120062	-0.406997	0.281074	-0.736464	0.257446
Q00610	CLTC	tr|A0A8V8TQ18|A0A8V8TQ18_HUMAN;tr|A0A8V8TQ14|A0A8V8TQ14_HUMAN;tr|A0A8V8TR47|A0A8V8TR47_HUMAN;tr|A0A8V8TRF0|A0A8V8TRF0_HUMAN;sp|Q00610|CLH1_HUMAN;tr|A0AAQ5BHU5|A0AAQ5BHU5_HUMAN;tr|A0A8V8TQK7|A0A8V8TQK7_HUMAN;tr|A0A8V8TQK1|A0A8V8TQK1_HUMAN;tr|A0AAQ5BHN6|A0AAQ5BHN6_HUMAN;tr|A0A087WVQ6|A0A087WVQ6_HUMAN;tr|J3KRF5|J3KRF5_HUMAN;tr|A0AAQ5BHN4|A0AAQ5BHN4_HUMAN;tr|K7EJJ5|K7EJJ5_HUMAN;tr|A0A8V8TRE8|A0A8V8TR…	Clathrin heavy chain 1 (Clathrin heavy chain on chromosome 17) (CLH-17)	centriolar satellite [GO:0034451]; clathrin coat [GO:0030118]; clathrin coat of coated pit [GO:0030132]; clathrin coat of trans-Golgi network vesicle [GO:0030130]; clathrin complex [GO:0071439]; clathrin-coated endocytic vesicle [GO:0045334]; clathrin-coated endocytic vesicle membrane [GO:0030669]; clathrin-coated vesicle [GO:0030136]; cytosol [GO:0005829]; endolysosome membrane [GO:0036020]; end…	amyloid-beta clearance by transcytosis [GO:0150093]; autophagy [GO:0006914]; cell division [GO:0051301]; clathrin coat assembly [GO:0048268]; clathrin coat disassembly [GO:0072318]; clathrin-dependent endocytosis [GO:0072583]; intracellular protein transport [GO:0006886]; mitotic cell cycle [GO:0000278]; negative regulation of hyaluronan biosynthetic process [GO:1900126]; negative regulation of p…	clathrin light chain binding [GO:0032051]; disordered domain specific binding [GO:0097718]; double-stranded RNA binding [GO:0003725]; low-density lipoprotein particle receptor binding [GO:0050750]; protein kinase binding [GO:0019901]; RNA binding [GO:0003723]; structural molecule activity [GO:0005198]; ubiquitin-specific protease binding [GO:1990381]	0	7	1	6	18	12	3	14	3	19.8		21.5262		21.4686	23.5406	22.9604	19.6846	23.1616	20.3882	21.8186	1.4652	19.4994	21.5262	19.1183	21.4686	23.5406	22.9604	19.6846	23.1616	20.3882	2.60858	0.0272819	1.57843	0.133976	1.03015	0.235915
O95639	CPSF4	sp|O95639|CPSF4_HUMAN;tr|B7Z7B0|B7Z7B0_HUMAN;tr|C9JEV9|C9JEV9_HUMAN;tr|C9K0K2|C9K0K2_HUMAN	Cleavage and polyadenylation specificity factor subunit 4 (Cleavage and polyadenylation specificity factor 30 kDa subunit) (CPSF 30 kDa subunit) (NS1 effector domain-binding protein 1) (Neb-1) (No arches homolog)	intracellular membrane-bounded organelle [GO:0043231]; mRNA cleavage and polyadenylation specificity factor complex [GO:0005847]; nucleoplasm [GO:0005654]	mRNA processing [GO:0006397]	RNA binding [GO:0003723]; sequence-specific double-stranded DNA binding [GO:1990837]; zinc ion binding [GO:0008270]	0	5	3	0	5	3	0	9	1	45.7		23.0082	22.4467		22.7623	22.0081		22.9979		22.6446	0.422851	21.8644	23.0082	22.4467	21.8942	22.7623	22.0081	21.7756	22.9979	21.5825	-0.218227	0.318511	0.102845	0.426452	-0.321072	0.296212
Q6UUV7	CRTC3	sp|Q6UUV7|CRTC3_HUMAN	CREB-regulated transcription coactivator 3 (Transducer of regulated cAMP response element-binding protein 3) (TORC-3) (Transducer of CREB protein 3)	cytoplasm [GO:0005737]; cytosol [GO:0005829]; nucleoplasm [GO:0005654]; nucleus [GO:0005634]	cellular response to cAMP [GO:0071320]; energy homeostasis [GO:0097009]; lipid catabolic process [GO:0016042]; macrophage activation [GO:0042116]; negative regulation of adenylate cyclase-activating adrenergic receptor signaling pathway [GO:0071878]; negative regulation of lipid catabolic process [GO:0050995]; positive regulation of transcription by RNA polymerase II [GO:0045944]; protein homotet…	cAMP response element binding protein binding [GO:0008140]; transcription coactivator activity [GO:0003713]	0	6	3	0	2	0	0	5	1	26.3		22.9493	22.2833		21.3361			22.4158		22.2461	0.671486	21.5643	22.9493	22.2833	20.8541	21.3361	21.3452	20.7058	22.4158	20.9743	-1.08718	0.0327019	-0.18682	0.376695	-0.900359	0.123507
P48729	CSNK1A1	sp|P48729|KC1A_HUMAN;tr|A0A5F9W493|A0A5F9W493_HUMAN;tr|U3KPX3|U3KPX3_HUMAN;tr|A0A590UJ43|A0A590UJ43_HUMAN;tr|D6REM4|D6REM4_HUMAN;tr|E7ETM0|E7ETM0_HUMAN;tr|H0Y9X2|H0Y9X2_HUMAN;tr|U3KQK7|U3KQK7_HUMAN;sp|Q8N752|KC1AL_HUMAN	Casein kinase I isoform alpha (CKI-alpha) (EC 2.7.11.1) (CK1)	beta-catenin destruction complex [GO:0030877]; centrosome [GO:0005813]; ciliary basal body [GO:0036064]; cilium [GO:0005929]; cytoplasm [GO:0005737]; cytosol [GO:0005829]; kinetochore [GO:0000776]; membrane [GO:0016020]; nuclear speck [GO:0016607]; nucleus [GO:0005634]; spindle [GO:0005819]	cell division [GO:0051301]; cell surface receptor signaling pathway [GO:0007166]; cellular response to nutrient [GO:0031670]; Golgi organization [GO:0007030]; intermediate filament cytoskeleton organization [GO:0045104]; negative regulation of canonical Wnt signaling pathway [GO:0090090]; negative regulation of NLRP3 inflammasome complex assembly [GO:1900226]; positive regulation of proteasomal u…	3-phosphoinositide-dependent protein kinase activity [GO:0004676]; AMP-activated protein kinase activity [GO:0004679]; ATP binding [GO:0005524]; DNA-dependent protein kinase activity [GO:0004677]; eukaryotic translation initiation factor 2alpha kinase activity [GO:0004694]; histone H2AS1 kinase activity [GO:0044024]; histone H2AS121 kinase activity [GO:0072371]; histone H2AT120 kinase activity [G…	0	6	6	0	2	0	0	7	6	28.8		23.5714	23.5877		22.8618			23.9041		23.4812	0.440451	22.618	23.5714	23.5877	22.8248	22.8618	22.7689	22.856	23.9041	22.9472	-0.440519	0.121364	-0.417246	0.141247	-0.0232725	0.481193
P68400	CSNK2A1	sp|P68400|CSK21_HUMAN;tr|A0A2R8YF43|A0A2R8YF43_HUMAN;tr|E7EU96|E7EU96_HUMAN;tr|A0A2R8YD58|A0A2R8YD58_HUMAN;sp|Q8NEV1|CSK23_HUMAN;tr|A0A2R8YFU2|A0A2R8YFU2_HUMAN;tr|A0A2R8YDP2|A0A2R8YDP2_HUMAN;tr|A0A2R8Y5A0|A0A2R8Y5A0_HUMAN;tr|A0A2R8Y4D6|A0A2R8Y4D6_HUMAN;tr|A0A2R8Y4H0|A0A2R8Y4H0_HUMAN	Casein kinase II subunit alpha (CK II alpha) (EC 2.7.11.1)	cytosol [GO:0005829]; nucleoplasm [GO:0005654]; nucleus [GO:0005634]; plasma membrane [GO:0005886]; PML body [GO:0016605]; protein kinase CK2 complex [GO:0005956]; Sin3-type complex [GO:0070822]	apoptotic process [GO:0006915]; chaperone-mediated protein folding [GO:0061077]; DNA damage response [GO:0006974]; double-strand break repair [GO:0006302]; negative regulation of apoptotic signaling pathway [GO:2001234]; negative regulation of double-strand break repair via homologous recombination [GO:2000042]; negative regulation of proteasomal ubiquitin-dependent protein catabolic process [GO:…	3-phosphoinositide-dependent protein kinase activity [GO:0004676]; AMP-activated protein kinase activity [GO:0004679]; ATP binding [GO:0005524]; DNA-dependent protein kinase activity [GO:0004677]; eukaryotic translation initiation factor 2alpha kinase activity [GO:0004694]; histone H2AS1 kinase activity [GO:0044024]; histone H2AS121 kinase activity [GO:0072371]; histone H2AT120 kinase activity [G…	1	4	4	1	7	4	4	7	1	29.7		23.4608	23.47		23.1804	23.1715	23.2812	23.7628		23.3878	0.225325	22.9549	23.4608	23.47	23.0438	23.1804	23.1715	23.2812	23.7628	23.0591	-0.163307	0.202755	-0.235796	0.164534	0.0724888	0.400272
P49711	CTCF	tr|A0A2R8Y595|A0A2R8Y595_HUMAN;tr|A0A2R8YFL0|A0A2R8YFL0_HUMAN;sp|P49711|CTCF_HUMAN	Transcriptional repressor CTCF (11-zinc finger protein) (CCCTC-binding factor) (CTCFL paralog)	chromosome, centromeric region [GO:0000775]; condensed chromosome [GO:0000793]; male germ cell nucleus [GO:0001673]; nucleolus [GO:0005730]; nucleoplasm [GO:0005654]; nucleus [GO:0005634]	cardiac muscle cell development [GO:0055013]; chromatin looping [GO:0140588]; chromosome segregation [GO:0007059]; DNA methylation-dependent constitutive heterochromatin formation [GO:0006346]; epigenetic regulation of gene expression [GO:0040029]; gene expression [GO:0010467]; genomic imprinting [GO:0071514]; in utero embryonic development [GO:0001701]; mitochondrion organization [GO:0007005]; n…	chromatin insulator sequence binding [GO:0043035]; chromatin loop anchoring activity [GO:0140587]; DNA-binding transcription factor activity [GO:0003700]; DNA-binding transcription repressor activity, RNA polymerase II-specific [GO:0001227]; RNA polymerase II cis-regulatory region sequence-specific DNA binding [GO:0000978]; sequence-specific DNA binding [GO:0043565]; sequence-specific double-stra…	0	2	0	2	5	1	0	1	0	11.3		22.3998		22.7284	23.2467					22.7916	0.426946	22.1069	22.3998	22.0869	22.7284	23.2467	22.2643	21.9602	22.1271	22.0593	0.548589	0.0713374	0.697606	0.0362413	-0.149017	0.127342
Q14247	CTTN	sp|Q14247|SRC8_HUMAN	Src substrate cortactin (Amplaxin) (Oncogene EMS1)	cell cortex [GO:0005938]; clathrin-coated pit [GO:0005905]; cortical cytoskeleton [GO:0030863]; cytoplasm [GO:0005737]; cytoskeleton [GO:0005856]; cytosol [GO:0005829]; dendritic spine [GO:0043197]; endocytic vesicle [GO:0030139]; endoplasmic reticulum [GO:0005783]; focal adhesion [GO:0005925]; Golgi apparatus [GO:0005794]; intracellular membrane-bounded organelle [GO:0043231]; lamellipodium [GO:…	actin cytoskeleton organization [GO:0030036]; cell motility [GO:0048870]; dendritic spine maintenance [GO:0097062]; extrinsic apoptotic signaling pathway [GO:0097191]; focal adhesion assembly [GO:0048041]; intracellular protein transport [GO:0006886]; lamellipodium organization [GO:0097581]; negative regulation of extrinsic apoptotic signaling pathway [GO:2001237]; neuron projection morphogenesis…	cadherin binding [GO:0045296]; profilin binding [GO:0005522]	0	0	0	13	0	11	2	0	0	33.6				25.603		23.909	19.9087			23.1403	2.92395	18.524	18.7195	17.2728	25.603	16.9029	23.909	19.9087	18.0307	17.7847	3.96624	0.107972	3.56361	0.132089	0.402633	0.322512
Q16643	DBN1	sp|Q16643|DREB_HUMAN;tr|D6R9W4|D6R9W4_HUMAN	Drebrin (Developmentally-regulated brain protein)	actin cytoskeleton [GO:0015629]; actomyosin [GO:0042641]; cortical cytoskeleton [GO:0030863]; cytoplasm [GO:0005737]; cytoskeleton [GO:0005856]; dendrite [GO:0030425]; gap junction [GO:0005921]; glutamatergic synapse [GO:0098978]; growth cone [GO:0030426]; postsynaptic cytosol [GO:0099524]; postsynaptic density [GO:0014069]; postsynaptic membrane [GO:0045211]	actin filament organization [GO:0007015]; cell communication by chemical coupling [GO:0010643]; cell communication by electrical coupling [GO:0010644]; generation of neurons [GO:0048699]; in utero embryonic development [GO:0001701]; maintenance of protein location in cell [GO:0032507]; neural precursor cell proliferation [GO:0061351]; positive regulation of dendritic spine morphogenesis [GO:00610…	actin binding [GO:0003779]; cadherin binding [GO:0045296]; profilin binding [GO:0005522]	5	5	3	19	7	17	9	8	4	43.1	22.4695	21.9713	21.7131	27.6604	22.022	26.0915	23.551	22.2842		23.4704	2.21279	22.4695	21.9713	21.7131	27.6604	22.022	26.0915	23.551	22.2842	19.9553	3.20667	0.0657179	3.3278	0.0842984	-0.121128	0.457901
Q9NV06	DCAF13	sp|Q9NV06|DCA13_HUMAN;tr|A0A087WT20|A0A087WT20_HUMAN;tr|B3KME9|B3KME9_HUMAN	DDB1- and CUL4-associated factor 13 (WD repeat and SOF domain-containing protein 1)	cell junction [GO:0030054]; centrosome [GO:0005813]; Cul4-RING E3 ubiquitin ligase complex [GO:0080008]; cytosol [GO:0005829]; nucleolus [GO:0005730]; nucleoplasm [GO:0005654]; small-subunit processome [GO:0032040]	decidualization [GO:0046697]; epigenetic programming in the zygotic pronuclei [GO:0044725]; maturation of SSU-rRNA from tricistronic rRNA transcript (SSU-rRNA, 5.8S rRNA, LSU-rRNA) [GO:0000462]; oocyte growth [GO:0001555]; proteasome-mediated ubiquitin-dependent protein catabolic process [GO:0043161]; protein ubiquitination [GO:0016567]; rRNA processing [GO:0006364]; spindle assembly involved in …	nuclear estrogen receptor binding [GO:0030331]; RNA binding [GO:0003723]; ubiquitin-like ligase-substrate adaptor activity [GO:1990756]	3	1	1	2	3	4	4	3	3	21.6	22.9824			22.384			23.069		22.3088	22.6861	0.394991	22.9824	22.0369	21.9192	22.384	22.0262	21.9377	23.069	22.0442	22.3088	-0.196886	0.308231	-0.358018	0.173392	0.161132	0.370721
Q13206	DDX10	tr|A0A8I5KQZ1|A0A8I5KQZ1_HUMAN;tr|A0A3B3ISR7|A0A3B3ISR7_HUMAN;tr|E9PIF2|E9PIF2_HUMAN;sp|Q13206|DDX10_HUMAN;tr|A0A8I5KSH6|A0A8I5KSH6_HUMAN;tr|A0A8I5KPM1|A0A8I5KPM1_HUMAN;tr|A0A8I5KUU7|A0A8I5KUU7_HUMAN;tr|A0A8I5KXY1|A0A8I5KXY1_HUMAN	Probable ATP-dependent RNA helicase DDX10 (EC 3.6.4.13) (DEAD box protein 10)	cytoplasm [GO:0005737]; nucleolus [GO:0005730]; nucleus [GO:0005634]	anterior head development [GO:0097065]; rRNA processing [GO:0006364]	ATP binding [GO:0005524]; ATP hydrolysis activity [GO:0016887]; RNA binding [GO:0003723]; RNA helicase activity [GO:0003724]	2	2	3	2	10	3	4	3	1	19.5	21.8094	20.9781	21.7979		22.4851	21.7553	21.919	21.6065		21.7645	0.445281	21.8094	20.9781	21.7979	21.0481	22.4851	21.7553	21.919	21.6065	21.0637	0.234333	0.331182	0.233058	0.32774	0.00127524	0.498713
Q92841	DDX17	tr|A0A1X7SBZ2|A0A1X7SBZ2_HUMAN;sp|Q92841|DDX17_HUMAN;tr|A0A5H1ZRQ2|A0A5H1ZRQ2_HUMAN	Probable ATP-dependent RNA helicase DDX17 (EC 3.6.4.13) (DEAD box protein 17) (DEAD box protein p72) (DEAD box protein p82) (RNA-dependent helicase p72)	cytoplasm [GO:0005737]; cytosol [GO:0005829]; membrane [GO:0016020]; nuclear speck [GO:0016607]; nucleolus [GO:0005730]; nucleoplasm [GO:0005654]; nucleus [GO:0005634]; ribonucleoprotein complex [GO:1990904]	alternative mRNA splicing, via spliceosome [GO:0000380]; androgen receptor signaling pathway [GO:0030521]; defense response to virus [GO:0051607]; epithelial to mesenchymal transition [GO:0001837]; estrogen receptor signaling pathway [GO:0030520]; immune system process [GO:0002376]; miRNA metabolic process [GO:0010586]; myoblast differentiation [GO:0045445]; positive regulation of transcription b…	ATP binding [GO:0005524]; ATP hydrolysis activity [GO:0016887]; ATP-dependent activity, acting on RNA [GO:0008186]; mRNA binding [GO:0003729]; RNA binding [GO:0003723]; RNA helicase activity [GO:0003724]; transcription coactivator activity [GO:0003713]	8	21	14	12	24	24	10	19	17	46.6	26.2509	27.8056	27.6334	26.186	28.5041	27.9841	26.5215	28.2641	27.7231	27.4303	0.879485	26.2509	27.8056	27.6334	26.186	28.5041	27.9841	26.5215	28.2641	27.7231	0.328123	0.360719	0.055202	0.476249	0.272921	0.360538
Q9NVP1	DDX18	sp|Q9NVP1|DDX18_HUMAN	ATP-dependent RNA helicase DDX18 (EC 3.6.4.13) (DEAD box protein 18) (Myc-regulated DEAD box protein) (MrDb)	chromosome [GO:0005694]; membrane [GO:0016020]; nucleolus [GO:0005730]	maturation of LSU-rRNA from tricistronic rRNA transcript (SSU-rRNA, 5.8S rRNA, LSU-rRNA) [GO:0000463]	ATP binding [GO:0005524]; ATP hydrolysis activity [GO:0016887]; RNA binding [GO:0003723]; RNA helicase activity [GO:0003724]	3	6	4	14	12	11	8	6	2	30.4	21.428	22.2435	21.8081	24.2427	23.629	23.5356	22.7116	22.4533		22.7565	0.970919	21.428	22.2435	21.8081	24.2427	23.629	23.5356	22.7116	22.4533	21.0563	1.97594	0.00181949	1.72874	0.018334	0.247202	0.342303
Q9NR30	DDX21	sp|Q9NR30|DDX21_HUMAN;tr|A0A8I5KNP3|A0A8I5KNP3_HUMAN;tr|A0A8I5KNN2|A0A8I5KNN2_HUMAN;tr|A0A8I5KYZ4|A0A8I5KYZ4_HUMAN;tr|A0A8I5KND9|A0A8I5KND9_HUMAN	Nucleolar RNA helicase 2 (EC 3.6.4.13) (DEAD box protein 21) (Gu-alpha) (Nucleolar RNA helicase Gu) (Nucleolar RNA helicase II) (RH II/Gu)	B-WICH complex [GO:0110016]; chromosome [GO:0005694]; cytosol [GO:0005829]; membrane [GO:0016020]; mitochondrion [GO:0005739]; nucleolus [GO:0005730]; nucleoplasm [GO:0005654]	chromatin remodeling [GO:0006338]; defense response to virus [GO:0051607]; innate immune response [GO:0045087]; negative regulation of transcription by RNA polymerase I [GO:0016479]; osteoblast differentiation [GO:0001649]; positive regulation of canonical NF-kappaB signal transduction [GO:0043123]; positive regulation of myeloid dendritic cell cytokine production [GO:0002735]; positive regulatio…	7SK snRNA binding [GO:0097322]; ATP binding [GO:0005524]; ATP hydrolysis activity [GO:0016887]; double-stranded RNA binding [GO:0003725]; identical protein binding [GO:0042802]; miRNA binding [GO:0035198]; mRNA binding [GO:0003729]; RNA binding [GO:0003723]; RNA helicase activity [GO:0003724]; RNA polymerase inhibitor activity [GO:0140870]; rRNA binding [GO:0019843]; snoRNA binding [GO:0030515]	18	23	21	25	25	26	24	20	19	49.2	25.0637	25.2907	25.0537	25.9846	25.6848	25.7722	25.3104	24.9625	25.005	25.3475	0.376981	25.0637	25.2907	25.0537	25.9846	25.6848	25.7722	25.3104	24.9625	25.005	0.677791	0.00227337	0.721208	0.00346877	-0.0434164	0.381194
Q9GZR7	DDX24	tr|G3V529|G3V529_HUMAN;sp|Q9GZR7|DDX24_HUMAN;tr|F5GYL3|F5GYL3_HUMAN;tr|A0A087WXU8|A0A087WXU8_HUMAN;tr|A0A1W2PRR2|A0A1W2PRR2_HUMAN	ATP-dependent RNA helicase DDX24 (EC 3.6.4.13) (DEAD box protein 24)	cytoplasm [GO:0005737]; membrane [GO:0016020]; nucleolus [GO:0005730]	RNA metabolic process [GO:0016070]	ATP binding [GO:0005524]; ATP hydrolysis activity [GO:0016887]; RNA binding [GO:0003723]; RNA helicase activity [GO:0003724]	4	13	11	16	21	22	7	14	5	42	21.2298	23.0401	22.9303	23.4838	24.4612	24.1692	22.3441	23.4549	20.508	22.8468	1.29963	21.2298	23.0401	22.9303	23.4838	24.4612	24.1692	22.3441	23.4549	20.508	1.63805	0.0331735	1.93574	0.0498315	-0.297695	0.394454
Q96GQ7	DDX27	tr|B7Z6D5|B7Z6D5_HUMAN;sp|Q96GQ7|DDX27_HUMAN	Probable ATP-dependent RNA helicase DDX27 (EC 3.6.4.13) (DEAD box protein 27)	chromosome [GO:0005694]; nucleolus [GO:0005730]	rRNA processing [GO:0006364]	ATP binding [GO:0005524]; ATP hydrolysis activity [GO:0016887]; RNA binding [GO:0003723]; RNA helicase activity [GO:0003724]	6	6	4	13	12	11	8	5	6	22.7	22.9628	22.2332	22.6513	24.5589	23.1131	23.8435	23.4505	21.8766	22.3268	23.0018	0.850251	22.9628	22.2332	22.6513	24.5589	23.1131	23.8435	23.4505	21.8766	22.3268	1.22272	0.0295998	1.28717	0.054681	-0.0644528	0.453086
Q9NUL7	DDX28	sp|Q9NUL7|DDX28_HUMAN	Probable ATP-dependent RNA helicase DDX28 (EC 3.6.4.13) (Mitochondrial DEAD box protein 28)	cytosol [GO:0005829]; mitochondrial nucleoid [GO:0042645]; mitochondrion [GO:0005739]; nucleolus [GO:0005730]; nucleoplasm [GO:0005654]; ribonucleoprotein granule [GO:0035770]	mitochondrial large ribosomal subunit assembly [GO:1902775]	ATP binding [GO:0005524]; ATP hydrolysis activity [GO:0016887]; RNA binding [GO:0003723]; RNA helicase activity [GO:0003724]; rRNA binding [GO:0019843]	0	6	2	0	4	4	0	4	1	20.4		22.2511			22.952	22.1724		22.0713		22.3617	0.400369	21.6623	22.2511	21.6785	21.4112	22.952	22.1724	21.7752	22.0713	21.751	0.314578	0.276018	0.312716	0.26551	0.00186245	0.496815
Q9H8H2	DDX31	sp|Q9H8H2|DDX31_HUMAN;tr|A0AAK2PNZ4|A0AAK2PNZ4_HUMAN	ATP-dependent DNA helicase DDX31 (EC 5.6.2.-) (DEAD box protein 31) (Helicain) (Probable ATP-dependent RNA helicase DDX31) (EC 3.6.4.13)	Golgi apparatus [GO:0005794]; intracellular membrane-bounded organelle [GO:0043231]; nucleolus [GO:0005730]; nucleus [GO:0005634]	ribosome biogenesis [GO:0042254]	ATP binding [GO:0005524]; ATP hydrolysis activity [GO:0016887]; isomerase activity [GO:0016853]; RNA binding [GO:0003723]; RNA helicase activity [GO:0003724]	0	3	2	5	7	7	2	8	1	19.6		22.4484		23.6046	22.5216	23.1037		22.9762		22.9309	0.470656	21.9926	22.4484	22.161	23.6046	22.5216	23.1037	22.0824	22.9762	22.184	0.875974	0.0307904	0.662407	0.0956173	0.213567	0.265818
O00148	DDX39A	sp|O00148|DX39A_HUMAN;sp|Q13838|DX39B_HUMAN;tr|H0Y400|H0Y400_HUMAN;tr|Q5STU3|Q5STU3_HUMAN;tr|A0A0G2JJZ9|A0A0G2JJZ9_HUMAN;tr|K7EQN7|K7EQN7_HUMAN;tr|K7EPJ3|K7EPJ3_HUMAN	ATP-dependent RNA helicase DDX39A (EC 3.6.4.13) (DEAD box protein 39) (Nuclear RNA helicase URH49)	cytoplasm [GO:0005737]; membrane [GO:0016020]; nuclear speck [GO:0016607]; nucleoplasm [GO:0005654]; nucleus [GO:0005634]	mRNA export from nucleus [GO:0006406]; mRNA splicing, via spliceosome [GO:0000398]; negative regulation of innate immune response [GO:0045824]; negative regulation of RNA export from nucleus [GO:0046832]; RNA export from nucleus [GO:0006405]	ATP binding [GO:0005524]; ATP hydrolysis activity [GO:0016887]; identical protein binding [GO:0042802]; mRNA binding [GO:0003729]; RNA binding [GO:0003723]; RNA helicase activity [GO:0003724]	0	0	0	3	2	1	1	1	0	10.1				22.0673	21.205					21.6361	0.60974	20.3192	20.4821	20.5771	22.0673	21.205	20.1654	20.2758	20.3192	20.2851	0.68644	0.14188	0.852529	0.0980211	-0.166089	0.0477714
O00571	DDX3X	tr|A0A0D9SF53|A0A0D9SF53_HUMAN;tr|A0A2R8Y5G6|A0A2R8Y5G6_HUMAN;tr|A0A2R8Y645|A0A2R8Y645_HUMAN;sp|O00571|DDX3X_HUMAN;tr|A0A2R8Y4A4|A0A2R8Y4A4_HUMAN;tr|A0A2U3TZJ9|A0A2U3TZJ9_HUMAN;tr|A0A2R8YFS5|A0A2R8YFS5_HUMAN;tr|A0A2R8YFR4|A0A2R8YFR4_HUMAN;tr|A0A2R8YCW1|A0A2R8YCW1_HUMAN;tr|A0A0D9SG12|A0A0D9SG12_HUMAN;tr|A0A2R8YF78|A0A2R8YF78_HUMAN;tr|A0A0D9SFB3|A0A0D9SFB3_HUMAN;tr|F6S8Q4|F6S8Q4_HUMAN;tr|A0A2R8Y7T2…	ATP-dependent RNA helicase DDX3X (EC 3.6.4.13) (CAP-Rf) (DEAD box protein 3, X-chromosomal) (DEAD box, X isoform) (DBX) (Helicase-like protein 2) (HLP2)	cell leading edge [GO:0031252]; centrosome [GO:0005813]; cytoplasm [GO:0005737]; cytoplasmic stress granule [GO:0010494]; cytosol [GO:0005829]; extracellular exosome [GO:0070062]; extracellular region [GO:0005576]; ficolin-1-rich granule lumen [GO:1904813]; lamellipodium [GO:0030027]; mitochondrion [GO:0005739]; NLRP3 inflammasome complex [GO:0072559]; nucleus [GO:0005634]; P granule [GO:0043186]…	cell differentiation [GO:0030154]; cellular response to arsenic-containing substance [GO:0071243]; cellular response to osmotic stress [GO:0071470]; cellular response to virus [GO:0098586]; chromosome segregation [GO:0007059]; cytoplasmic pattern recognition receptor signaling pathway [GO:0002753]; cytosolic ribosome assembly [GO:0042256]; extrinsic apoptotic signaling pathway via death domain re…	ATP binding [GO:0005524]; ATP hydrolysis activity [GO:0016887]; cadherin binding [GO:0045296]; CTPase activity [GO:0043273]; DNA binding [GO:0003677]; DNA helicase activity [GO:0003678]; eukaryotic initiation factor 4E binding [GO:0008190]; gamma-tubulin binding [GO:0043015]; GTPase activity [GO:0003924]; mRNA 5'-UTR binding [GO:0048027]; mRNA binding [GO:0003729]; poly(A) binding [GO:0008143]; p…	4	18	14	5	20	14	8	18	13	39.8	22.1201	25.7574	25.5552	22.8706	26.3808	25.4004	23.6059	25.7888	25.2369	24.7462	1.49244	22.1201	25.7574	25.5552	22.8706	26.3808	25.4004	23.6059	25.7888	25.2369	0.406416	0.404659	0.00676652	0.497944	0.399649	0.390959
P17844	DDX5	tr|J3KTA4|J3KTA4_HUMAN;sp|P17844|DDX5_HUMAN;tr|A0A7I2V507|A0A7I2V507_HUMAN;tr|A0A7I2V2S0|A0A7I2V2S0_HUMAN;tr|A0A0G2JLI4|A0A0G2JLI4_HUMAN;tr|A0A7I2V5F5|A0A7I2V5F5_HUMAN	Probable ATP-dependent RNA helicase DDX5 (EC 3.6.4.13) (DEAD box protein 5) (RNA helicase p68)	catalytic step 2 spliceosome [GO:0071013]; cytoplasm [GO:0005737]; cytosol [GO:0005829]; extracellular exosome [GO:0070062]; membrane [GO:0016020]; nuclear speck [GO:0016607]; nucleolus [GO:0005730]; nucleoplasm [GO:0005654]; nucleus [GO:0005634]; ribonucleoprotein complex [GO:1990904]	alternative mRNA splicing, via spliceosome [GO:0000380]; androgen receptor signaling pathway [GO:0030521]; BMP signaling pathway [GO:0030509]; epithelial to mesenchymal transition [GO:0001837]; estrogen receptor signaling pathway [GO:0030520]; intrinsic apoptotic signaling pathway by p53 class mediator [GO:0072332]; miRNA transcription [GO:0061614]; mRNA splicing, via spliceosome [GO:0000398]; mR…	ATP binding [GO:0005524]; ATP hydrolysis activity [GO:0016887]; calcium-dependent protein binding [GO:0048306]; calmodulin binding [GO:0005516]; enzyme binding [GO:0019899]; MH2 domain binding [GO:0035500]; mRNA 3'-UTR binding [GO:0003730]; mRNA binding [GO:0003729]; nuclear androgen receptor binding [GO:0050681]; pre-mRNA binding [GO:0036002]; primary miRNA binding [GO:0070878]; promoter-specifi…	12	23	17	14	22	21	16	21	20	47.1	25.7853	27.4099	26.8744	25.6281	27.9973	27.4762	25.9261	27.5721	27.0541	26.8582	0.870724	25.7853	27.4099	26.8744	25.6281	27.9973	27.4762	25.9261	27.5721	27.0541	0.344011	0.355302	0.183087	0.421594	0.160924	0.412475
Q8N8A6	DDX51	sp|Q8N8A6|DDX51_HUMAN	ATP-dependent RNA helicase DDX51 (EC 3.6.4.13) (DEAD box protein 51)	membrane [GO:0016020]; nucleolus [GO:0005730]; nucleus [GO:0005634]	rRNA processing [GO:0006364]	ATP binding [GO:0005524]; ATP hydrolysis activity [GO:0016887]; RNA binding [GO:0003723]; RNA helicase activity [GO:0003724]	0	0	1	1	3	3	0	1	0	6.9					22.326	21.6489				21.9874	0.478806	21.0291	21.296	21.0283	21.1331	22.326	21.6489	21.1648	21.2748	21.1287	0.584839	0.0882338	0.513207	0.107263	0.0716322	0.255437
Q8TDD1	DDX54	sp|Q8TDD1|DDX54_HUMAN	ATP-dependent RNA helicase DDX54 (EC 3.6.4.13) (ATP-dependent RNA helicase DP97) (DEAD box RNA helicase 97 kDa) (DEAD box protein 54)	Golgi apparatus [GO:0005794]; membrane [GO:0016020]; nucleolus [GO:0005730]; nucleoplasm [GO:0005654]; nucleus [GO:0005634]	estrogen receptor signaling pathway [GO:0030520]; RNA metabolic process [GO:0016070]; RNA processing [GO:0006396]; rRNA processing [GO:0006364]	ATP binding [GO:0005524]; ATP hydrolysis activity [GO:0016887]; nuclear estrogen receptor binding [GO:0030331]; RNA binding [GO:0003723]; RNA helicase activity [GO:0003724]; signaling receptor binding [GO:0005102]; transcription corepressor activity [GO:0003714]	16	16	12	17	22	16	23	15	8	40.4	25.7934	24.2136	25.254	25.4895	24.8956	25.4882	25.851	24.4216	22.065	24.8302	1.18399	25.7934	24.2136	25.254	25.4895	24.8956	25.4882	25.851	24.4216	22.065	0.204058	0.353151	1.17856	0.176278	-0.974498	0.230668
Q9NY93	DDX56	sp|Q9NY93|DDX56_HUMAN;tr|H7C3E9|H7C3E9_HUMAN;tr|G3V0G3|G3V0G3_HUMAN;tr|F8WDT8|F8WDT8_HUMAN	Probable ATP-dependent RNA helicase DDX56 (EC 3.6.4.13) (ATP-dependent 61 kDa nucleolar RNA helicase) (DEAD box protein 21) (DEAD box protein 56)	cytosol [GO:0005829]; membrane [GO:0016020]; nucleolus [GO:0005730]; nucleus [GO:0005634]	defense response to virus [GO:0051607]; modulation by host of viral RNA genome replication [GO:0044830]; negative regulation of type I interferon production [GO:0032480]; positive regulation of neuron projection development [GO:0010976]; rRNA processing [GO:0006364]	ATP binding [GO:0005524]; ATP hydrolysis activity [GO:0016887]; protein sequestering activity [GO:0140311]; RNA binding [GO:0003723]; RNA helicase activity [GO:0003724]; RNA stem-loop binding [GO:0035613]	7	7	7	12	11	11	6	7	8	26.5	22.3544	22.7342	22.5298	23.6968	22.8338	23.1962	22.9707	22.7605	22.3241	22.8223	0.431709	22.3544	22.7342	22.5298	23.6968	22.8338	23.1962	22.9707	22.7605	22.3241	0.702792	0.0309122	0.557132	0.0755501	0.145661	0.271882
O43143	DHX15	sp|O43143|DHX15_HUMAN	ATP-dependent RNA helicase DHX15 (EC 3.6.4.13) (ATP-dependent RNA helicase #46) (DEAH box protein 15) (Splicing factor Prp43) (hPrp43)	nuclear speck [GO:0016607]; nucleolus [GO:0005730]; nucleoplasm [GO:0005654]; nucleus [GO:0005634]; spliceosomal complex [GO:0005681]; U12-type spliceosomal complex [GO:0005689]	antiviral innate immune response [GO:0140374]; defense response to bacterium [GO:0042742]; defense response to virus [GO:0051607]; mRNA processing [GO:0006397]; mRNA splicing, via spliceosome [GO:0000398]; positive regulation of canonical NF-kappaB signal transduction [GO:0043123]; response to alkaloid [GO:0043279]; response to toxic substance [GO:0009636]; RNA splicing [GO:0008380]	ATP binding [GO:0005524]; ATP hydrolysis activity [GO:0016887]; ATP-dependent activity, acting on RNA [GO:0008186]; double-stranded RNA binding [GO:0003725]; helicase activity [GO:0004386]; RNA binding [GO:0003723]; RNA helicase activity [GO:0003724]	9	19	15	5	18	14	14	18	13	40.5	23.5375	23.747	24.1363	22.6426	23.7658	23.578	24.0869	24.2393	24.013	23.7496	0.483827	23.5375	23.747	24.1363	22.6426	23.7658	23.578	24.0869	24.2393	24.013	-0.4782	0.143239	-0.784293	0.0454327	0.306094	0.0891013
Q7L2E3	DHX30	tr|H7BXY3|H7BXY3_HUMAN;sp|Q7L2E3|DHX30_HUMAN	ATP-dependent RNA helicase DHX30 (EC 3.6.4.13) (DEAH box protein 30)	cytoplasm [GO:0005737]; cytosol [GO:0005829]; mitochondrial matrix [GO:0005759]; mitochondrial nucleoid [GO:0042645]; mitochondrion [GO:0005739]; nucleus [GO:0005634]; ribonucleoprotein granule [GO:0035770]	central nervous system development [GO:0007417]; mitochondrial large ribosomal subunit assembly [GO:1902775]	ATP binding [GO:0005524]; ATP hydrolysis activity [GO:0016887]; chromatin binding [GO:0003682]; DNA helicase activity [GO:0003678]; double-stranded RNA binding [GO:0003725]; G-quadruplex RNA binding [GO:0002151]; RNA binding [GO:0003723]; RNA helicase activity [GO:0003724]	0	1	1	1	6	2	0	3	0	9.8					21.0778			20.9615		21.0196	0.0822272	20.9196	20.8694	20.8193	20.8798	21.0778	20.8606	20.8361	20.9615	20.8633	0.0699743	0.202414	0.052476	0.271844	0.0174984	0.366586
Q08211	DHX9	sp|Q08211|DHX9_HUMAN	ATP-dependent RNA helicase A (EC 3.6.4.13) (DEAH box protein 9) (DExH-box helicase 9) (Leukophysin) (LKP) (Nuclear DNA helicase II) (NDH II) (RNA helicase A)	actin cytoskeleton [GO:0015629]; centrosome [GO:0005813]; CRD-mediated mRNA stability complex [GO:0070937]; cytoplasm [GO:0005737]; cytoplasmic ribonucleoprotein granule [GO:0036464]; cytosol [GO:0005829]; membrane [GO:0016020]; nuclear body [GO:0016604]; nuclear stress granule [GO:0097165]; nucleolus [GO:0005730]; nucleoplasm [GO:0005654]; nucleus [GO:0005634]; perichromatin fibrils [GO:0005726]…	alternative mRNA splicing, via spliceosome [GO:0000380]; cellular response to exogenous dsRNA [GO:0071360]; chromatin organization [GO:0006325]; CRD-mediated mRNA stabilization [GO:0070934]; DNA replication [GO:0006260]; DNA-templated transcription termination [GO:0006353]; DNA-templated viral transcription [GO:0039695]; innate immune response [GO:0045087]; miRNA-mediated post-transcriptional gen…	3'-5' DNA helicase activity [GO:0043138]; 3'-5' DNA/RNA helicase activity [GO:0033679]; 3'-5' RNA helicase activity [GO:0034458]; ATP binding [GO:0005524]; ATP hydrolysis activity [GO:0016887]; catalytic activity, acting on a nucleic acid [GO:0140640]; chromatin DNA binding [GO:0031490]; DNA binding [GO:0003677]; DNA helicase activity [GO:0003678]; DNA replication origin binding [GO:0003688]; dou…	21	31	27	28	38	32	28	33	26	44.1	24.8831	25.0208	24.8754	24.8374	25.3762	25.0109	25.0905	25.07	25.1995	25.0404	0.171728	24.8831	25.0208	24.8754	24.8374	25.3762	25.0109	25.0905	25.07	25.1995	0.14841	0.210504	-0.045153	0.398237	0.193563	0.0177602
O60832	DKC1	tr|A0A8Q3WLC8|A0A8Q3WLC8_HUMAN;tr|A0A8Q3SJE8|A0A8Q3SJE8_HUMAN;tr|A0A8Q3SIS9|A0A8Q3SIS9_HUMAN;sp|O60832|DKC1_HUMAN;tr|C9IYT0|C9IYT0_HUMAN;tr|A0A8Q3SIX2|A0A8Q3SIX2_HUMAN;tr|A0A8Q3SIY6|A0A8Q3SIY6_HUMAN;tr|A0A8Q3WLW8|A0A8Q3WLW8_HUMAN;tr|A0A8Q3WLE4|A0A8Q3WLE4_HUMAN;tr|A0A8Q3WLG7|A0A8Q3WLG7_HUMAN;tr|A0A8Q3WLD1|A0A8Q3WLD1_HUMAN;tr|H7C2Q2|H7C2Q2_HUMAN	H/ACA ribonucleoprotein complex subunit DKC1 (EC 5.4.99.-) (CBF5 homolog) (Dyskerin) (Nopp140-associated protein of 57 kDa) (Nucleolar protein NAP57) (Nucleolar protein family A member 4) (snoRNP protein DKC1)	box H/ACA scaRNP complex [GO:0072589]; box H/ACA snoRNP complex [GO:0031429]; box H/ACA telomerase RNP complex [GO:0090661]; cytoplasm [GO:0005737]; fibrillar center [GO:0001650]; nucleolus [GO:0005730]; nucleoplasm [GO:0005654]; nucleus [GO:0005634]; telomerase holoenzyme complex [GO:0005697]	box H/ACA sno(s)RNA 3'-end processing [GO:0000495]; enzyme-directed rRNA pseudouridine synthesis [GO:0000455]; mRNA pseudouridine synthesis [GO:1990481]; positive regulation of telomerase RNA localization to Cajal body [GO:1904874]; positive regulation of telomere maintenance via telomerase [GO:0032212]; protein localization to Cajal body [GO:1904867]; regulation of telomerase RNA localization to…	box H/ACA snoRNA binding [GO:0034513]; pseudouridine synthase activity [GO:0009982]; RNA binding [GO:0003723]; telomerase activity [GO:0003720]; telomerase RNA binding [GO:0070034]	0	3	3	6	6	5	4	2	2	25.3		22.0064	22.2901	22.6788	23.2829	23.1821	22.5175	21.3331		22.4701	0.677443	21.709	22.0064	22.2901	22.6788	23.2829	23.1821	22.5175	21.3331	21.4063	1.0461	0.00703966	1.29561	0.019218	-0.249509	0.291492
Q14126	DSG2	sp|Q14126|DSG2_HUMAN;tr|A0AAQ5BGZ7|A0AAQ5BGZ7_HUMAN;tr|A0AAQ5BGX5|A0AAQ5BGX5_HUMAN;tr|A0AAQ5BGX8|A0AAQ5BGX8_HUMAN;tr|A0AAQ5BH29|A0AAQ5BH29_HUMAN;tr|A0AAQ5BH06|A0AAQ5BH06_HUMAN;tr|A0AAQ5BGZ0|A0AAQ5BGZ0_HUMAN;tr|A0AAQ5BGT2|A0AAQ5BGT2_HUMAN;tr|A0AAQ5BH03|A0AAQ5BH03_HUMAN;tr|A0AAQ5BH00|A0AAQ5BH00_HUMAN	Desmoglein-2 (Cadherin family member 5) (HDGC)	apical plasma membrane [GO:0016324]; cell junction [GO:0030054]; cell surface [GO:0009986]; cell-cell junction [GO:0005911]; cornified envelope [GO:0001533]; cytoplasm [GO:0005737]; desmosome [GO:0030057]; extracellular exosome [GO:0070062]; intercalated disc [GO:0014704]; intracellular membrane-bounded organelle [GO:0043231]; lateral plasma membrane [GO:0016328]; plasma membrane [GO:0005886]	bundle of His cell-Purkinje myocyte adhesion involved in cell communication [GO:0086073]; cell adhesion [GO:0007155]; cell-cell adhesion [GO:0098609]; desmosome organization [GO:0002934]; homophilic cell adhesion via plasma membrane adhesion molecules [GO:0007156]; maternal process involved in female pregnancy [GO:0060135]; mesenchymal to epithelial transition [GO:0060231]; negative regulation of…	calcium ion binding [GO:0005509]; cell adhesion molecule binding [GO:0050839]; cell adhesive protein binding involved in bundle of His cell-Purkinje myocyte communication [GO:0086083]	13	30	24	18	23	17	23	33	24	55.9	24.6651	26.0702	25.9391	24.8871	25.0501	25.1634	25.432	26.5726	26.1535	25.5481	0.658368	24.6651	26.0702	25.9391	24.8871	25.0501	25.1634	25.432	26.5726	26.1535	-0.524618	0.156668	-1.01916	0.0204769	0.494539	0.212903
P15924	DSP	sp|P15924|DESP_HUMAN;tr|A0AAQ5BH40|A0AAQ5BH40_HUMAN;tr|A0AAQ5BH17|A0AAQ5BH17_HUMAN;tr|A0AAQ5BH53|A0AAQ5BH53_HUMAN	Desmoplakin (DP) (250/210 kDa paraneoplastic pemphigus antigen)	adherens junction [GO:0005912]; basolateral plasma membrane [GO:0016323]; cornified envelope [GO:0001533]; cytoplasm [GO:0005737]; desmosome [GO:0030057]; extracellular exosome [GO:0070062]; fascia adherens [GO:0005916]; ficolin-1-rich granule membrane [GO:0101003]; intercalated disc [GO:0014704]; intermediate filament [GO:0005882]; nucleus [GO:0005634]; plasma membrane [GO:0005886]	adherens junction organization [GO:0034332]; bundle of His cell-Purkinje myocyte adhesion involved in cell communication [GO:0086073]; cell-cell adhesion [GO:0098609]; desmosome organization [GO:0002934]; epidermis development [GO:0008544]; epithelial cell-cell adhesion [GO:0090136]; intermediate filament cytoskeleton organization [GO:0045104]; intermediate filament organization [GO:0045109]; ker…	cell adhesive protein binding involved in bundle of His cell-Purkinje myocyte communication [GO:0086083]; protein kinase C binding [GO:0005080]; RNA binding [GO:0003723]; scaffold protein binding [GO:0097110]; structural constituent of cytoskeleton [GO:0005200]; structural molecule activity [GO:0005198]	63	109	95	43	96	81	91	102	89	46.5	25.3668	26.8234	26.4575	24.0962	25.8409	25.416	25.6803	26.843	26.5443	25.8965	0.886829	25.3668	26.8234	26.4575	24.0962	25.8409	25.416	25.6803	26.843	26.5443	-1.09818	0.0917219	-1.23819	0.0604949	0.140008	0.407349
O75319	DUSP11	tr|A0A8Q3SIF8|A0A8Q3SIF8_HUMAN;sp|O75319|DUS11_HUMAN;tr|A0A8Q3SIB0|A0A8Q3SIB0_HUMAN;tr|A0A8Q3SIE6|A0A8Q3SIE6_HUMAN;tr|A0A8Q3SI85|A0A8Q3SI85_HUMAN	RNA/RNP complex-1-interacting phosphatase (EC 3.1.3.-) (Dual specificity protein phosphatase 11) (Phosphatase that interacts with RNA/RNP complex 1)	fibrillar center [GO:0001650]; intercellular bridge [GO:0045171]; mitochondrion [GO:0005739]; nuclear speck [GO:0016607]; nucleoplasm [GO:0005654]; nucleus [GO:0005634]	protein dephosphorylation [GO:0006470]; RNA processing [GO:0006396]	phosphatase activity [GO:0016791]; polynucleotide 5'-phosphatase activity [GO:0004651]; protein tyrosine phosphatase activity [GO:0004725]; RNA binding [GO:0003723]	0	3	1	0	4	2	1	4	1	27.6		21.8708			21.7695			22.2277		21.956	0.240703	21.4596	21.8708	21.6165	21.6247	21.7695	21.4724	21.6091	22.2277	21.5702	-0.0267815	0.432307	-0.180166	0.238263	0.153384	0.282136
Q99848	EBNA1BP2	sp|Q99848|EBP2_HUMAN;tr|H7C2Q8|H7C2Q8_HUMAN	Probable rRNA-processing protein EBP2 (EBNA1-binding protein 2) (Nucleolar protein p40)	chromosome [GO:0005694]; nuclear periphery [GO:0034399]; nucleolus [GO:0005730]; preribosome, large subunit precursor [GO:0030687]	ribosomal large subunit biogenesis [GO:0042273]; rRNA processing [GO:0006364]	RNA binding [GO:0003723]	5	5	6	9	6	10	8	7	5	35	23.7129	23.754	23.7328	26.1144	24.3134	25.4317	24.7128	23.4033	23.9114	24.343	0.911481	23.7129	23.754	23.7328	26.1144	24.3134	25.4317	24.7128	23.4033	23.9114	1.55326	0.0208164	1.27736	0.0601546	0.275902	0.254712
Q5VTE0	EEF1A1P5	tr|A0A7I2V659|A0A7I2V659_HUMAN;tr|A0A087WVQ9|A0A087WVQ9_HUMAN;sp|Q5VTE0|EF1A3_HUMAN;sp|P68104|EF1A1_HUMAN;tr|A0A7I2V5N4|A0A7I2V5N4_HUMAN;tr|A0A7I2V3H3|A0A7I2V3H3_HUMAN;tr|A0A087WV01|A0A087WV01_HUMAN;sp|Q05639|EF1A2_HUMAN;tr|A0A2U3TZH3|A0A2U3TZH3_HUMAN;tr|A0A9L9PYI8|A0A9L9PYI8_HUMAN	Putative elongation factor 1-alpha-like 3 (EF-1-alpha-like 3) (Eukaryotic elongation factor 1 A-like 3) (eEF1A-like 3) (Eukaryotic translation elongation factor 1 alpha-1 pseudogene 5)	cytoplasm [GO:0005737]; extracellular exosome [GO:0070062]; extracellular space [GO:0005615]; nucleus [GO:0005634]	translation [GO:0006412]; translational elongation [GO:0006414]	GTP binding [GO:0005525]; GTPase activity [GO:0003924]; translation elongation factor activity [GO:0003746]	2	5	5	9	10	11	7	9	2	36.8		24.0064	23.4274	25.4426	24.4628	24.6225	24.5907	23.956		24.3583	0.640667	23.1907	24.0064	23.4274	25.4426	24.4628	24.6225	24.5907	23.956	23.2935	1.30115	0.0142778	0.895917	0.0683061	0.405233	0.207493
P26641	EEF1G	sp|P26641|EF1G_HUMAN	Elongation factor 1-gamma (EF-1-gamma) (eEF-1B gamma)	cytoplasm [GO:0005737]; cytosol [GO:0005829]; extracellular exosome [GO:0070062]; membrane [GO:0016020]; nucleus [GO:0005634]	response to virus [GO:0009615]; translational elongation [GO:0006414]	cadherin binding [GO:0045296]; translation elongation factor activity [GO:0003746]	0	1	0	0	6	2	0	5	1	22.4					22.3385	22.4854		21.8871		22.237	0.311807	21.6574	21.6677	21.6723	21.6918	22.3385	22.4854	21.7741	21.8871	21.6145	0.506099	0.0532516	0.413334	0.0910189	0.0927657	0.153224
Q9BUP0	EFHD1	sp|Q9BUP0|EFHD1_HUMAN;tr|H7C0I0|H7C0I0_HUMAN	EF-hand domain-containing protein D1 (EF-hand domain-containing protein 1) (Swiprosin-2)	mitochondrial inner membrane [GO:0005743]; mitochondrion [GO:0005739]	neuron projection development [GO:0031175]; regulation of cellular hyperosmotic salinity response [GO:1900069]	calcium ion binding [GO:0005509]; calcium ion sensor activity [GO:0061891]	0	0	0	11	1	9	2	0	0	53.6				26.3361		24.7121	20.6477			23.8986	2.93013	18.8209	17.459	18.2514	26.3361	18.8957	24.7121	20.6477	17.3484	17.5696	5.13754	0.0442806	4.79275	0.0636831	0.344791	0.388287
Q96C19	EFHD2	sp|Q96C19|EFHD2_HUMAN;tr|H0Y4Y4|H0Y4Y4_HUMAN	EF-hand domain-containing protein D2 (Swiprosin-1)	membrane raft [GO:0045121]		cadherin binding [GO:0045296]; calcium ion binding [GO:0005509]	0	0	0	8	1	8	1	0	0	39.2				25.0542		24.0385				24.5463	0.718177	23.1917	23.1856	23.0544	25.0542	22.934	24.0385	23.1444	23.6955	23.338	0.864994	0.115793	0.616268	0.192747	0.248726	0.105893
Q15029	EFTUD2	sp|Q15029|U5S1_HUMAN	116 kDa U5 small nuclear ribonucleoprotein component (Elongation factor Tu GTP-binding domain-containing protein 2) (SNU114 homolog) (hSNU114) (U5 snRNP-specific protein, 116 kDa) (U5-116 kDa)	Cajal body [GO:0015030]; catalytic step 2 spliceosome [GO:0071013]; cytosol [GO:0005829]; intracellular membrane-bounded organelle [GO:0043231]; membrane [GO:0016020]; nuclear speck [GO:0016607]; nucleoplasm [GO:0005654]; nucleus [GO:0005634]; U2-type catalytic step 2 spliceosome [GO:0071007]; U2-type precatalytic spliceosome [GO:0071005]; U4/U6 x U5 tri-snRNP complex [GO:0046540]	cellular response to xenobiotic stimulus [GO:0071466]; mRNA splicing, via spliceosome [GO:0000398]; response to cocaine [GO:0042220]	GTP binding [GO:0005525]; GTPase activity [GO:0003924]; RNA binding [GO:0003723]; U5 snRNA binding [GO:0030623]	2	7	2	15	18	8	2	6	2	31.6		22.6387	21.644	24.5112	23.8457	23.8083	21.7439	22.409		22.943	1.11997	21.5208	22.6387	21.644	24.5112	23.8457	23.8083	21.7439	22.409	21.372	2.12057	0.00365418	2.21346	0.0021562	-0.0928931	0.425877
Q14152	EIF3A	sp|Q14152|EIF3A_HUMAN	Eukaryotic translation initiation factor 3 subunit A (eIF3a) (Eukaryotic translation initiation factor 3 subunit 10) (eIF-3-theta) (eIF3 p167) (eIF3 p180) (eIF3 p185)	cytoplasm [GO:0005737]; cytosol [GO:0005829]; eukaryotic 43S preinitiation complex [GO:0016282]; eukaryotic 48S preinitiation complex [GO:0033290]; eukaryotic translation initiation factor 3 complex [GO:0005852]; eukaryotic translation initiation factor 3 complex, eIF3e [GO:0071540]; eukaryotic translation initiation factor 3 complex, eIF3m [GO:0071541]; membrane [GO:0016020]; multi-eIF complex […	formation of cytoplasmic translation initiation complex [GO:0001732]; IRES-dependent viral translational initiation [GO:0075522]; translation reinitiation [GO:0002188]; translational initiation [GO:0006413]; viral translational termination-reinitiation [GO:0075525]	mRNA binding [GO:0003729]; RNA binding [GO:0003723]; structural molecule activity [GO:0005198]; translation initiation factor activity [GO:0003743]	0	4	0	0	8	3	0	5	1	10.1		21.6085			21.9451	21.2693		22.311		21.7835	0.446987	20.7937	21.6085	21.1469	21.0468	21.9451	21.2693	20.846	22.311	21.0595	0.237346	0.272142	0.0149041	0.489472	0.222442	0.343812
Q99613	EIF3C	sp|Q99613|EIF3C_HUMAN;sp|B5ME19|EIFCL_HUMAN	Eukaryotic translation initiation factor 3 subunit C (eIF3c) (Eukaryotic translation initiation factor 3 subunit 8) (eIF3 p110)	cytosol [GO:0005829]; eukaryotic 43S preinitiation complex [GO:0016282]; eukaryotic 48S preinitiation complex [GO:0033290]; eukaryotic translation initiation factor 3 complex [GO:0005852]	formation of cytoplasmic translation initiation complex [GO:0001732]; positive regulation of mRNA binding [GO:1902416]; positive regulation of translation [GO:0045727]; translational initiation [GO:0006413]	ribosome binding [GO:0043022]; RNA binding [GO:0003723]; translation initiation factor activity [GO:0003743]; translation initiation factor binding [GO:0031369]	0	2	0	0	6	0	0	2	0	8.7					21.8105			22.7403		22.2754	0.65752	21.0452	21.1529	20.8285	21.2764	21.8105	21.1221	21.2661	22.7403	21.3178	0.394112	0.080413	-0.371772	0.25939	0.765884	0.0973942
O15371	EIF3D	sp|O15371|EIF3D_HUMAN;tr|B0QYA5|B0QYA5_HUMAN	Eukaryotic translation initiation factor 3 subunit D (eIF3d) (Eukaryotic translation initiation factor 3 subunit 7) (eIF-3-zeta) (eIF3 p66)	cytosol [GO:0005829]; eukaryotic 43S preinitiation complex [GO:0016282]; eukaryotic 48S preinitiation complex [GO:0033290]; eukaryotic translation initiation factor 3 complex [GO:0005852]; eukaryotic translation initiation factor 3 complex, eIF3m [GO:0071541]; membrane [GO:0016020]; synapse [GO:0045202]	cap-dependent translational initiation [GO:0002191]; formation of cytoplasmic translation initiation complex [GO:0001732]; IRES-dependent viral translational initiation [GO:0075522]; positive regulation of mRNA binding [GO:1902416]; positive regulation of translation [GO:0045727]; translational initiation [GO:0006413]; viral translational termination-reinitiation [GO:0075525]	mRNA cap binding [GO:0098808]; RNA binding [GO:0003723]; translation initiation factor activity [GO:0003743]	0	2	2	0	7	2	0	8	2	25.2			21.8579		23.627	21.6591		22.6022		22.4365	0.891433	21.4721	20.4504	21.8579	20.7283	23.627	21.6591	20.8323	22.6022	20.4561	0.744681	0.238909	0.70792	0.274089	0.0367608	0.482417
P60842	EIF4A1	sp|P60842|IF4A1_HUMAN;tr|J3KT12|J3KT12_HUMAN;tr|J3QS69|J3QS69_HUMAN;tr|J3QLN6|J3QLN6_HUMAN;tr|J3QR64|J3QR64_HUMAN;tr|J3QL43|J3QL43_HUMAN	Eukaryotic initiation factor 4A-I (eIF-4A-I) (eIF4A-I) (EC 3.6.4.13) (ATP-dependent RNA helicase eIF4A-1)	cytoplasm [GO:0005737]; cytoplasmic stress granule [GO:0010494]; cytosol [GO:0005829]; eukaryotic translation initiation factor 4F complex [GO:0016281]; extracellular exosome [GO:0070062]; membrane [GO:0016020]; nuclear stress granule [GO:0097165]; perinuclear region of cytoplasm [GO:0048471]; plasma membrane [GO:0005886]	cytoplasmic translational initiation [GO:0002183]; positive regulation of transcription by RNA polymerase II [GO:0045944]; translational initiation [GO:0006413]	ATP binding [GO:0005524]; ATP hydrolysis activity [GO:0016887]; double-stranded RNA binding [GO:0003725]; helicase activity [GO:0004386]; mRNA binding [GO:0003729]; RNA binding [GO:0003723]; RNA cap binding [GO:0000339]; RNA helicase activity [GO:0003724]; translation factor activity, RNA binding [GO:0008135]; translation initiation factor activity [GO:0003743]	0	0	0	9	5	3	1	0	0	28.8				22.9064	21.704	20.8351				21.8151	1.04012	19.7181	20.1503	19.8557	22.9064	21.704	20.8351	20.116	19.6755	19.9568	1.9071	0.0179956	1.89902	0.0182506	0.00807594	0.483291
P38919	EIF4A3	sp|P38919|IF4A3_HUMAN;tr|I3L3H2|I3L3H2_HUMAN	Eukaryotic initiation factor 4A-III (eIF-4A-III) (eIF4A-III) (EC 3.6.4.13) (ATP-dependent RNA helicase DDX48) (ATP-dependent RNA helicase eIF4A-3) (DEAD box protein 48) (Eukaryotic initiation factor 4A-like NUK-34) (Eukaryotic translation initiation factor 4A isoform 3) (Nuclear matrix protein 265) (NMP 265) (hNMP 265) [Cleaved into: Eukaryotic initiation factor 4A-III, N-terminally processed]	catalytic step 2 spliceosome [GO:0071013]; cytoplasm [GO:0005737]; cytosol [GO:0005829]; dendrite [GO:0030425]; exon-exon junction complex [GO:0035145]; glutamatergic synapse [GO:0098978]; membrane [GO:0016020]; neuronal cell body [GO:0043025]; nuclear speck [GO:0016607]; nucleolus [GO:0005730]; nucleoplasm [GO:0005654]; nucleus [GO:0005634]; postsynapse [GO:0098794]; U2-type catalytic step 1 spl…	associative learning [GO:0008306]; cellular response to brain-derived neurotrophic factor stimulus [GO:1990416]; cellular response to selenite ion [GO:0072715]; embryonic cranial skeleton morphogenesis [GO:0048701]; exploration behavior [GO:0035640]; mRNA export from nucleus [GO:0006406]; mRNA splicing, via spliceosome [GO:0000398]; negative regulation of excitatory postsynaptic potential [GO:009…	ATP binding [GO:0005524]; ATP hydrolysis activity [GO:0016887]; mRNA binding [GO:0003729]; poly(A) binding [GO:0008143]; ribonucleoprotein complex binding [GO:0043021]; RNA binding [GO:0003723]; RNA helicase activity [GO:0003724]; RNA stem-loop binding [GO:0035613]; selenocysteine insertion sequence binding [GO:0035368]	0	0	0	7	5	3	2	1	1	20.4				22.6057	22.6587	22.1911				22.4852	0.256042	22.0441	22.2089	22.1184	22.6057	22.6587	22.1911	21.9379	21.9987	21.9728	0.361408	0.040264	0.515377	0.0128871	-0.153969	0.0193925
P56537	EIF6	sp|P56537|IF6_HUMAN	Eukaryotic translation initiation factor 6 (eIF-6) (B(2)GCN homolog) (B4 integrin interactor) (CAB) (p27(BBP))	cytoplasm [GO:0005737]; cytosol [GO:0005829]; extracellular exosome [GO:0070062]; lamin filament [GO:0005638]; nucleolus [GO:0005730]; nucleoplasm [GO:0005654]; nucleus [GO:0005634]; synapse [GO:0045202]	assembly of large subunit precursor of preribosome [GO:1902626]; cytosolic ribosome assembly [GO:0042256]; maturation of 5.8S rRNA [GO:0000460]; maturation of LSU-rRNA [GO:0000470]; miRNA-mediated gene silencing by inhibition of translation [GO:0035278]; miRNA-mediated post-transcriptional gene silencing [GO:0035195]; positive regulation of translation [GO:0045727]; regulation of fatty acid biosy…	ribosomal large subunit binding [GO:0043023]; ribosome binding [GO:0043022]; translation initiation factor activity [GO:0003743]	2	2	1	6	5	6	6	3	1	52.2	22.0713	21.7128		25.2018	23.3235	23.6433	23.409	22.0071		23.0527	1.22606	22.0713	21.7128	21.0325	25.2018	23.3235	23.6433	23.409	22.0071	20.4232	2.45065	0.0100638	2.10975	0.0561277	0.340901	0.364141
Q15717	ELAVL1	sp|Q15717|ELAV1_HUMAN;tr|M0QZR9|M0QZR9_HUMAN	ELAV-like protein 1 (Hu-antigen R) (HuR)	cytoplasm [GO:0005737]; cytoplasmic stress granule [GO:0010494]; cytoplasmic vesicle [GO:0031410]; cytosol [GO:0005829]; endoplasmic reticulum [GO:0005783]; glutamatergic synapse [GO:0098978]; membrane [GO:0016020]; nucleoplasm [GO:0005654]; nucleus [GO:0005634]; P-body [GO:0000932]; postsynapse [GO:0098794]; ribonucleoprotein complex [GO:1990904]; sarcoplasm [GO:0016528]	3'-UTR-mediated mRNA stabilization [GO:0070935]; cell population proliferation [GO:0008283]; lncRNA-mediated post-transcriptional gene silencing [GO:0000512]; mRNA destabilization [GO:0061157]; mRNA stabilization [GO:0048255]; negative regulation of miRNA-mediated gene silencing [GO:0060965]; positive regulation of autophagosome size [GO:0045772]; positive regulation of autophagy [GO:0010508]; po…	double-stranded RNA binding [GO:0003725]; lncRNA binding [GO:0106222]; miRNA binding [GO:0035198]; mRNA 3'-UTR AU-rich region binding [GO:0035925]; mRNA 3'-UTR binding [GO:0003730]; mRNA binding [GO:0003729]; protein homodimerization activity [GO:0042803]; protein kinase binding [GO:0019901]; RNA binding [GO:0003723]	1	1	1	3	2	1	1	1	1	11.7				23.7895	23.0063					23.3979	0.553797	22.1677	22.3749	22.1549	23.7895	23.0063	22.4955	22.2234	22.2606	22.2131	0.864577	0.0434573	0.864742	0.0416301	-0.000164622	0.499151
P50402	EMD	tr|A0A804HIV7|A0A804HIV7_HUMAN;sp|P50402|EMD_HUMAN;tr|A0A804HLA2|A0A804HLA2_HUMAN;tr|Q5HY57|Q5HY57_HUMAN	Emerin	cytoplasm [GO:0005737]; cytosol [GO:0005829]; endoplasmic reticulum [GO:0005783]; membrane [GO:0016020]; microtubule [GO:0005874]; nuclear envelope [GO:0005635]; nuclear inner membrane [GO:0005637]; nuclear membrane [GO:0031965]; nuclear outer membrane [GO:0005640]; nucleoplasm [GO:0005654]; spindle [GO:0005819]; TMEM240-body [GO:0160045]	amyloid fibril formation [GO:1990000]; cellular response to growth factor stimulus [GO:0071363]; muscle contraction [GO:0006936]; muscle organ development [GO:0007517]; negative regulation of canonical Wnt signaling pathway [GO:0090090]; negative regulation of fibroblast proliferation [GO:0048147]; nuclear membrane organization [GO:0071763]; positive regulation of protein export from nucleus [GO:…	actin binding [GO:0003779]; beta-tubulin binding [GO:0048487]; cadherin binding [GO:0045296]	7	8	5	3	5	6	7	9	7	54	24.361	24.6703	24.4101	22.2677	23.5074	23.4339	24.7616	25.1145	24.572	24.122	0.889332	24.361	24.6703	24.4101	22.2677	23.5074	23.4339	24.7616	25.1145	24.572	-1.41083	0.0134251	-1.74638	0.00777828	0.335553	0.0725357
Q9NPA8	ENY2	sp|Q9NPA8|ENY2_HUMAN;tr|E5RHX8|E5RHX8_HUMAN	Transcription and mRNA export factor ENY2 (Enhancer of yellow 2 transcription factor homolog)	DUBm complex [GO:0071819]; mitochondrion [GO:0005739]; nuclear pore nuclear basket [GO:0044615]; nucleoplasm [GO:0005654]; SAGA complex [GO:0000124]; transcription export complex 2 [GO:0070390]; transcription factor TFTC complex [GO:0033276]	chromatin organization [GO:0006325]; negative regulation of insulin secretion involved in cellular response to glucose stimulus [GO:0061179]; poly(A)+ mRNA export from nucleus [GO:0016973]; positive regulation of DNA-templated transcription [GO:0045893]; protein transport [GO:0015031]; regulation of DNA repair [GO:0006282]; regulation of RNA splicing [GO:0043484]; regulation of transcription by R…	chromatin binding [GO:0003682]; transcription coactivator activity [GO:0003713]	1	2	1	1	2	1	1	1	0	25.7		21.8633			22.3481					22.1057	0.342775	21.3029	21.8633	21.7489	21.6954	22.3481	21.6417	21.5486	21.4055	21.4252	0.256707	0.208734	0.435331	0.066547	-0.178624	0.184656
P58107	EPPK1	tr|A0A075B730|A0A075B730_HUMAN;sp|P58107|EPIPL_HUMAN	Epiplakin (450 kDa epidermal antigen)	apicolateral plasma membrane [GO:0016327]; basolateral plasma membrane [GO:0016323]; bicellular tight junction [GO:0005923]; cell junction [GO:0030054]; cell periphery [GO:0071944]; cell projection [GO:0042995]; cytoplasm [GO:0005737]; cytoskeleton [GO:0005856]; hemidesmosome [GO:0030056]; intermediate filament cytoskeleton [GO:0045111]; keratin filament [GO:0045095]; membrane [GO:0016020]; perin…	intermediate filament bundle assembly [GO:0045110]; intermediate filament organization [GO:0045109]; negative regulation of cell migration [GO:0030336]; negative regulation of epithelial cell proliferation [GO:0050680]; negative regulation of keratinocyte migration [GO:0051548]; negative regulation of keratinocyte proliferation [GO:0010839]; negative regulation of wound healing [GO:0061045]; regu…	intermediate filament binding [GO:0019215]; keratin filament binding [GO:1990254]; RNA binding [GO:0003723]; structural molecule activity [GO:0005198]	8	31	21	26	54	47	12	35	15	49.1		24.6185	24.0106	24.9992	26.7301	26.4539	21.6126	24.5553	22.3448	24.4156	1.78174	22.1381	24.6185	24.0106	24.9992	26.7301	26.4539	21.6126	24.5553	22.3448	2.47197	0.02737	3.22353	0.0178417	-0.75156	0.275747
Q01780	EXOSC10	sp|Q01780|EXOSX_HUMAN	Exosome complex component 10 (EC 3.1.13.-) (Autoantigen PM/Scl 2) (P100 polymyositis-scleroderma overlap syndrome-associated autoantigen) (Polymyositis/scleroderma autoantigen 100 kDa) (PM/Scl-100) (Polymyositis/scleroderma autoantigen 2)	cytoplasm [GO:0005737]; cytoplasmic exosome (RNase complex) [GO:0000177]; cytosol [GO:0005829]; euchromatin [GO:0000791]; exosome (RNase complex) [GO:0000178]; membrane [GO:0016020]; nuclear exosome (RNase complex) [GO:0000176]; nucleolar exosome (RNase complex) [GO:0101019]; nucleolus [GO:0005730]; nucleoplasm [GO:0005654]; nucleus [GO:0005634]; small-subunit processome [GO:0032040]	CUT catabolic process [GO:0071034]; DNA repair [GO:0006281]; exonucleolytic trimming to generate mature 3'-end of 5.8S rRNA from tricistronic rRNA transcript (SSU-rRNA, 5.8S rRNA, LSU-rRNA) [GO:0000467]; histone mRNA catabolic process [GO:0071044]; maturation of 5.8S rRNA [GO:0000460]; negative regulation of telomere maintenance via telomerase [GO:0032211]; nuclear mRNA surveillance [GO:0071028];…	3'-5'-RNA exonuclease activity [GO:0000175]; metal ion binding [GO:0046872]; nucleotide binding [GO:0000166]; RNA binding [GO:0003723]; RNA exonuclease activity [GO:0004532]; single-stranded RNA binding [GO:0003727]; telomerase RNA binding [GO:0070034]	1	17	12	1	16	12	4	18	7	37.9		23.8289	23.6452		23.6391	23.3668	22.0259	24.0349	23.6054	23.4494	0.660633	22.3697	23.8289	23.6452	21.8717	23.6391	23.3668	22.0259	24.0349	23.6054	-0.322071	0.338029	-0.262855	0.382508	-0.0592158	0.470969
Q5T0W9	FAM83B	sp|Q5T0W9|FA83B_HUMAN	Protein FAM83B	cytoplasm [GO:0005737]; cytosol [GO:0005829]; membrane [GO:0016020]	cell population proliferation [GO:0008283]; positive regulation of epidermal growth factor receptor signaling pathway [GO:0045742]; signal transduction [GO:0007165]	epidermal growth factor receptor binding [GO:0005154]; phosphatidylinositol 3-kinase catalytic subunit binding [GO:0036313]; phosphatidylinositol 3-kinase regulatory subunit binding [GO:0036312]; protein kinase binding [GO:0019901]	3	10	9	0	5	4	6	17	11	28.1	22.0708	23.6676	23.2064		21.928	21.2015	22.9229	24.257	23.7035	22.8697	1.04748	22.0708	23.6676	23.2064	20.5725	21.928	21.2015	22.9229	24.257	23.7035	-1.74761	0.0234191	-2.3938	0.00608788	0.646187	0.175382
Q6ZRV2	FAM83H	tr|A0A494C1T9|A0A494C1T9_HUMAN;sp|Q6ZRV2|FA83H_HUMAN;tr|J3KPS2|J3KPS2_HUMAN	Protein FAM83H	cytoplasm [GO:0005737]; cytoskeleton [GO:0005856]	biomineral tissue development [GO:0031214]; intermediate filament cytoskeleton organization [GO:0045104]; positive regulation of cell migration [GO:0030335]; protein localization to cytoskeleton [GO:0044380]; signal transduction [GO:0007165]	keratin filament binding [GO:1990254]; protein kinase binding [GO:0019901]	22	37	32	6	21	20	27	35	22	46.5	24.6112	25.3967	25.3178	21.2309	24.1197	24.1012	24.4056	25.3533	25.2332	24.4188	1.30821	24.6112	25.3967	25.3178	21.2309	24.1197	24.1012	24.4056	25.3533	25.2332	-1.958	0.0598013	-1.84673	0.0700048	-0.111267	0.394457
P62861	FAU	tr|E9PR30|E9PR30_HUMAN;sp|P62861|RS30_HUMAN	Ubiquitin-like FUBI-ribosomal protein eS30 fusion protein (FAU ubiquitin like and ribosomal protein S30 fusion) [Cleaved into: Ubiquitin-like protein FUBI; Small ribosomal subunit protein eS30 (40S ribosomal protein S30)]	cytoplasm [GO:0005737]; cytosol [GO:0005829]; cytosolic ribosome [GO:0022626]; cytosolic small ribosomal subunit [GO:0022627]; extracellular space [GO:0005615]; nucleoplasm [GO:0005654]; nucleus [GO:0005634]; small ribosomal subunit [GO:0015935]	antibacterial humoral response [GO:0019731]; antimicrobial humoral immune response mediated by antimicrobial peptide [GO:0061844]; cytoplasmic translation [GO:0002181]; defense response to Gram-positive bacterium [GO:0050830]; innate immune response in mucosa [GO:0002227]; modification-dependent protein catabolic process [GO:0019941]; protein ubiquitination [GO:0016567]; translation [GO:0006412]	protein tag activity [GO:0031386]; RNA binding [GO:0003723]; structural constituent of ribosome [GO:0003735]; ubiquitin protein ligase binding [GO:0031625]	0	0	1	2	1	2	2	1	1	11.2				23.4927		24.3347	23.1714			23.6662	0.600774	22.4635	22.5243	22.6922	23.4927	22.4389	24.3347	23.1714	22.6699	22.5783	0.862097	0.0968963	0.615532	0.173665	0.246565	0.139036
P22087	FBL	sp|P22087|FBRL_HUMAN;tr|M0R299|M0R299_HUMAN;tr|M0QXL5|M0QXL5_HUMAN;tr|M0R2Q4|M0R2Q4_HUMAN;tr|M0R0P1|M0R0P1_HUMAN	rRNA 2'-O-methyltransferase fibrillarin (EC 2.1.1.-) (34 kDa nucleolar scleroderma antigen) (Histone-glutamine methyltransferase) (U6 snRNA 2'-O-methyltransferase fibrillarin)	box C/D methylation guide snoRNP complex [GO:0031428]; Cajal body [GO:0015030]; extracellular exosome [GO:0070062]; fibrillar center [GO:0001650]; granular component [GO:0001652]; membrane [GO:0016020]; nucleolus [GO:0005730]; nucleoplasm [GO:0005654]; nucleus [GO:0005634]; small-subunit processome [GO:0032040]	box C/D sno(s)RNA 3'-end processing [GO:0000494]; osteoblast differentiation [GO:0001649]; ribosomal small subunit biogenesis [GO:0042274]; rRNA methylation [GO:0031167]; rRNA processing [GO:0006364]; snoRNA localization [GO:0048254]	ATPase binding [GO:0051117]; histone H2AQ104 methyltransferase activity [GO:1990259]; RNA binding [GO:0003723]; rRNA methyltransferase activity [GO:0008649]; TFIID-class transcription factor complex binding [GO:0001094]; U6 snRNA 2'-O-ribose methyltransferase activity [GO:0180021]	4	4	4	10	7	7	5	6	4	46.7	23.974	23.8028	23.4356	25.3627	24.5145	24.4748	24.5441	23.6356	23.9918	24.1929	0.591537	23.974	23.8028	23.4356	25.3627	24.5145	24.4748	24.5441	23.6356	23.9918	1.04651	0.0169538	0.72683	0.0686873	0.319677	0.179217
Q9HAH7	FBRS	tr|J3KNZ9|J3KNZ9_HUMAN;sp|Q9HAH7|FBRS_HUMAN	Probable fibrosin-1				2	2	2	1	0	0	2	2	1	8.3	22.3819	21.0841	22.1865							21.8842	0.699715	22.3819	21.0841	22.1865	20.4028	20.8684	20.843	20.5499	20.7889	20.7537	-1.17946	0.0261006	0.00723772	0.483899	-1.1867	0.0223087
Q14192	FHL2	sp|Q14192|FHL2_HUMAN	Four and a half LIM domains protein 2 (FHL-2) (LIM domain protein DRAL) (Skeletal muscle LIM-protein 3) (SLIM-3)	focal adhesion [GO:0005925]; nucleoplasm [GO:0005654]; nucleus [GO:0005634]; Z disc [GO:0030018]	atrial cardiac muscle cell development [GO:0055014]; heart trabecula formation [GO:0060347]; negative regulation of apoptotic process [GO:0043066]; negative regulation of calcineurin-NFAT signaling cascade [GO:0070885]; negative regulation of transcription by RNA polymerase II [GO:0000122]; osteoblast differentiation [GO:0001649]; response to hormone [GO:0009725]; ventricular cardiac muscle cell …	bHLH transcription factor binding [GO:0043425]; identical protein binding [GO:0042802]; transcription corepressor activity [GO:0003714]; transcription factor binding [GO:0008134]; zinc ion binding [GO:0008270]	0	0	0	0	4	3	0	3	0	19					22.8726	22.1769		22.3939		22.4811	0.355925	21.7941	21.8998	21.7772	21.8396	22.8726	22.1769	21.8656	22.3939	21.9048	0.472674	0.0989656	0.24158	0.263093	0.231094	0.127647
Q13045	FLII	sp|Q13045|FLII_HUMAN;tr|J3KS54|J3KS54_HUMAN	Protein flightless-1 homolog	actin cytoskeleton [GO:0015629]; brush border [GO:0005903]; cell projection [GO:0042995]; centriolar satellite [GO:0034451]; cytoplasm [GO:0005737]; cytosol [GO:0005829]; focal adhesion [GO:0005925]; nucleoplasm [GO:0005654]; nucleus [GO:0005634]; podosome [GO:0002102]	actin filament severing [GO:0051014]; actin polymerization or depolymerization [GO:0008154]; barbed-end actin filament capping [GO:0051016]; myofibril assembly [GO:0030239]; sarcomere organization [GO:0045214]	actin binding [GO:0003779]; actin filament binding [GO:0051015]; phosphatidylinositol-4,5-bisphosphate binding [GO:0005546]	0	2	1	0	5	2	1	5	0	8.6		24.1678			24.061			24.0732		24.1007	0.0584791	23.9975	24.1678	23.9968	23.9849	24.061	23.9912	23.9584	24.0732	24.0143	-0.0416772	0.26883	-0.00293388	0.473282	-0.0387433	0.293905
P21333	FLNA	tr|Q60FE5|Q60FE5_HUMAN;sp|P21333|FLNA_HUMAN;tr|A0A7P0NMY4|A0A7P0NMY4_HUMAN	Filamin-A (FLN-A) (Actin-binding protein 280) (ABP-280) (Alpha-filamin) (Endothelial actin-binding protein) (Filamin-1) (Non-muscle filamin)	actin cytoskeleton [GO:0015629]; actin filament [GO:0005884]; actin filament bundle [GO:0032432]; apical dendrite [GO:0097440]; axonal growth cone [GO:0044295]; brush border [GO:0005903]; cell-cell junction [GO:0005911]; cortical cytoskeleton [GO:0030863]; cytoplasm [GO:0005737]; cytosol [GO:0005829]; dendritic shaft [GO:0043198]; extracellular exosome [GO:0070062]; extracellular region [GO:00055…	actin crosslink formation [GO:0051764]; actin cytoskeleton organization [GO:0030036]; adenylate cyclase-inhibiting dopamine receptor signaling pathway [GO:0007195]; angiogenesis [GO:0001525]; blood coagulation, intrinsic pathway [GO:0007597]; blood vessel remodeling [GO:0001974]; cell-cell junction organization [GO:0045216]; cerebral cortex development [GO:0021987]; cilium assembly [GO:0060271]; …	actin filament binding [GO:0051015]; cadherin binding [GO:0045296]; DNA-binding transcription factor binding [GO:0140297]; Fc-gamma receptor I complex binding [GO:0034988]; G protein-coupled receptor binding [GO:0001664]; GTPase binding [GO:0051020]; kinase binding [GO:0019900]; potassium channel regulator activity [GO:0015459]; protein homodimerization activity [GO:0042803]; protein kinase C bin…	40	36	25	34	18	21	41	28	19	35	24.6984	23.5594	23.9593	23.8816	22.5378	23.3167	24.5131	23.686	23.839	23.7768	0.636605	24.6984	23.5594	23.9593	23.8816	22.5378	23.3167	24.5131	23.686	23.839	-0.827045	0.0910765	-0.767374	0.0871487	-0.0596714	0.446863
O75369	FLNB	sp|O75369|FLNB_HUMAN;tr|A0A804HK76|A0A804HK76_HUMAN;tr|E7EN95|E7EN95_HUMAN;tr|A0A804HL72|A0A804HL72_HUMAN	Filamin-B (FLN-B) (ABP-278) (ABP-280 homolog) (Actin-binding-like protein) (Beta-filamin) (Filamin homolog 1) (Fh1) (Filamin-3) (Thyroid autoantigen) (Truncated actin-binding protein) (Truncated ABP)	actin cytoskeleton [GO:0015629]; brush border [GO:0005903]; cell cortex [GO:0005938]; cytoplasm [GO:0005737]; cytosol [GO:0005829]; extracellular exosome [GO:0070062]; focal adhesion [GO:0005925]; membrane [GO:0016020]; phagocytic vesicle [GO:0045335]; plasma membrane [GO:0005886]; stress fiber [GO:0001725]; Z disc [GO:0030018]	actin cytoskeleton organization [GO:0030036]; cellular response to type II interferon [GO:0071346]; epithelial cell morphogenesis [GO:0003382]; keratinocyte development [GO:0003334]; signal transduction [GO:0007165]; skeletal muscle tissue development [GO:0007519]	actin binding [GO:0003779]; actin filament binding [GO:0051015]; cadherin binding [GO:0045296]; identical protein binding [GO:0042802]; RNA binding [GO:0003723]	31	18	18	24	0	1	47	26	17	32.4	24.2569	22.5556	23.1446	22.8955			24.3321	22.9685	22.371	23.2177	0.779791	24.2569	22.5556	23.1446	22.8955	22.6111	21.931	24.3321	22.9685	22.371	-0.839791	0.108986	-0.74463	0.156964	-0.0951612	0.453518
O75955	FLOT1	sp|O75955|FLOT1_HUMAN;tr|A0A140T9R1|A0A140T9R1_HUMAN;tr|A2AB10|A2AB10_HUMAN;tr|A2AB09|A2AB09_HUMAN;tr|A0A140T9X0|A0A140T9X0_HUMAN	Flotillin-1	adherens junction [GO:0005912]; basolateral plasma membrane [GO:0016323]; caveola [GO:0005901]; cell-cell contact zone [GO:0044291]; cell-cell junction [GO:0005911]; centriolar satellite [GO:0034451]; cytoplasmic vesicle [GO:0031410]; dopaminergic synapse [GO:0098691]; early endosome [GO:0005769]; endosome [GO:0005768]; external side of plasma membrane [GO:0009897]; extracellular exosome [GO:0070…	axonogenesis [GO:0007409]; cellular response to exogenous dsRNA [GO:0071360]; dsRNA transport [GO:0033227]; extracellular matrix disassembly [GO:0022617]; intracellular signal transduction [GO:0035556]; plasma membrane raft assembly [GO:0044854]; plasma membrane raft organization [GO:0044857]; positive regulation of canonical NF-kappaB signal transduction [GO:0043123]; positive regulation of cell…	ionotropic glutamate receptor binding [GO:0035255]; protease binding [GO:0002020]	4	0	2	15	1	6	12	1	1	47.5	22.3821		22.0139	24.9116		23.5015	23.99			23.3598	1.18244	22.3821	21.6521	22.0139	24.9116	21.3911	23.5015	23.99	20.3564	21.4113	1.25205	0.148389	1.34887	0.207829	-0.0968246	0.467033
Q14254	FLOT2	tr|J3QLD9|J3QLD9_HUMAN;sp|Q14254|FLOT2_HUMAN;tr|E7EMK3|E7EMK3_HUMAN	Flotillin-2 (Epidermal surface antigen) (ESA) (Membrane component chromosome 17 surface marker 1)	acrosomal membrane [GO:0002080]; adherens junction [GO:0005912]; basolateral plasma membrane [GO:0016323]; caveola [GO:0005901]; cell-cell contact zone [GO:0044291]; cytoplasmic vesicle [GO:0031410]; dendrite cytoplasm [GO:0032839]; endocytic vesicle [GO:0030139]; endosome [GO:0005768]; extracellular exosome [GO:0070062]; flotillin complex [GO:0016600]; focal adhesion [GO:0005925]; glutamatergic …	anterograde dendritic transport [GO:0098937]; cell adhesion [GO:0007155]; epidermis development [GO:0008544]; negative regulation of amyloid precursor protein catabolic process [GO:1902992]; negative regulation of gene expression [GO:0010629]; positive regulation of canonical NF-kappaB signal transduction [GO:0043123]; positive regulation of establishment of T cell polarity [GO:1903905]; protein …	protease binding [GO:0002020]	3	0	0	13	1	8	8	2	2	38.8	21.5872			24.8232		23.0196	22.7182	21.8986		22.8094	1.26798	21.5872	20.583	20.6104	24.8232	19.6692	23.0196	22.7182	21.8986	20.1914	1.57712	0.182629	0.901278	0.310385	0.675845	0.226598
P02751	FN1	sp|P02751|FINC_HUMAN;tr|H0Y7Z1|H0Y7Z1_HUMAN	Fibronectin (FN) (Cold-insoluble globulin) (CIG) [Cleaved into: Anastellin; Ugl-Y1; Ugl-Y2; Ugl-Y3]	apical plasma membrane [GO:0016324]; basement membrane [GO:0005604]; blood microparticle [GO:0072562]; collagen-containing extracellular matrix [GO:0062023]; endoplasmic reticulum lumen [GO:0005788]; endoplasmic reticulum-Golgi intermediate compartment [GO:0005793]; extracellular exosome [GO:0070062]; extracellular matrix [GO:0031012]; extracellular region [GO:0005576]; extracellular space [GO:00…	acute-phase response [GO:0006953]; angiogenesis [GO:0001525]; biological process involved in interaction with symbiont [GO:0051702]; calcium-independent cell-matrix adhesion [GO:0007161]; cell adhesion [GO:0007155]; cell-matrix adhesion [GO:0007160]; cell-substrate junction assembly [GO:0007044]; endodermal cell differentiation [GO:0035987]; endothelial cell migration [GO:0043542]; heart developm…	collagen binding [GO:0005518]; extracellular matrix structural constituent [GO:0005201]; heparin binding [GO:0008201]; identical protein binding [GO:0042802]; integrin binding [GO:0005178]; peptidase activator activity [GO:0016504]; protease binding [GO:0002020]; proteoglycan binding [GO:0043394]; receptor ligand activity [GO:0048018]; signaling receptor binding [GO:0005102]	0	4	0	0	4	0	0	0	1	2.8		25.6063			25.0692					25.3377	0.379759	24.709	25.6063	24.6297	24.7875	25.0692	24.619	24.7901	24.6427	24.3896	-0.156399	0.334513	0.217748	0.141673	-0.374147	0.162848
Q8IY81	FTSJ3	sp|Q8IY81|SPB1_HUMAN	pre-rRNA 2'-O-ribose RNA methyltransferase FTSJ3 (EC 2.1.1.-) (Protein ftsJ homolog 3) (Putative rRNA methyltransferase 3)	chromosome [GO:0005694]; nucleolus [GO:0005730]; nucleoplasm [GO:0005654]; preribosome, large subunit precursor [GO:0030687]; preribosome, small subunit precursor [GO:0030688]	maturation of 5.8S rRNA from tricistronic rRNA transcript (SSU-rRNA, 5.8S rRNA, LSU-rRNA) [GO:0000466]; maturation of LSU-rRNA from tricistronic rRNA transcript (SSU-rRNA, 5.8S rRNA, LSU-rRNA) [GO:0000463]; RNA methylation [GO:0001510]; rRNA methylation [GO:0031167]	RNA 2'-O-methyltransferase activity [GO:0062105]; RNA binding [GO:0003723]; rRNA (guanine) methyltransferase activity [GO:0016435]; rRNA (uridine-2'-O-)-methyltransferase activity [GO:0008650]	10	13	11	15	13	15	12	11	9	35.7	23.7529	23.7446	23.4974	24.6657	23.9394	24.294	24.3248	23.2733	21.0329	23.6139	1.06109	23.7529	23.7446	23.4974	24.6657	23.9394	24.294	24.3248	23.2733	21.0329	0.634727	0.0241363	1.42268	0.112628	-0.787954	0.232014
Q96QD9	FYTTD1	sp|Q96QD9|UIF_HUMAN	UAP56-interacting factor (Forty-two-three domain-containing protein 1) (Protein 40-2-3)	cytosol [GO:0005829]; nuclear speck [GO:0016607]; nucleolus [GO:0005730]; nucleoplasm [GO:0005654]	mRNA export from nucleus [GO:0006406]	mRNA binding [GO:0003729]; RNA binding [GO:0003723]	8	8	9	7	10	11	10	10	8	46.5	24.675	24.3397	24.3867	23.6967	24.4711	24.4938	24.5315	24.8803	24.7327	24.4675	0.336446	24.675	24.3397	24.3867	23.6967	24.4711	24.4938	24.5315	24.8803	24.7327	-0.246596	0.215762	-0.494277	0.076603	0.247681	0.082082
Q9NY12	GAR1	sp|Q9NY12|GAR1_HUMAN	H/ACA ribonucleoprotein complex subunit 1 (Nucleolar protein family A member 1) (snoRNP protein GAR1)	box H/ACA scaRNP complex [GO:0072589]; box H/ACA snoRNP complex [GO:0031429]; box H/ACA telomerase RNP complex [GO:0090661]; chromosome, telomeric region [GO:0000781]; fibrillar center [GO:0001650]; nucleoplasm [GO:0005654]; telomerase holoenzyme complex [GO:0005697]	snoRNA guided rRNA pseudouridine synthesis [GO:0000454]; telomere maintenance via telomerase [GO:0007004]	box H/ACA snoRNA binding [GO:0034513]; RNA binding [GO:0003723]; telomerase RNA binding [GO:0070034]	3	2	2	3	3	4	2	1	1	22.6	22.7131	21.331	22.2409	23.6985	22.212	22.6507	22.594			22.4915	0.710569	22.7131	21.331	22.2409	23.6985	22.212	22.6507	22.594	21.1746	21.2463	0.758686	0.137063	1.18207	0.0688719	-0.423381	0.264367
Q86YP4	GATAD2A	sp|Q86YP4|P66A_HUMAN	Transcriptional repressor p66-alpha (Hp66alpha) (GATA zinc finger domain-containing protein 2A)	nuclear speck [GO:0016607]; nucleoplasm [GO:0005654]; nucleus [GO:0005634]; NuRD complex [GO:0016581]	chromatin remodeling [GO:0006338]; negative regulation of DNA-templated transcription [GO:0045892]; negative regulation of transcription by RNA polymerase II [GO:0000122]; positive regulation of DNA-templated transcription [GO:0045893]; regulation of cell fate specification [GO:0042659]; regulation of stem cell differentiation [GO:2000736]	protein-macromolecule adaptor activity [GO:0030674]; sequence-specific DNA binding [GO:0043565]; zinc ion binding [GO:0008270]	5	12	9	1	13	7	8	8	5	42.7	21.8771	23.1213	22.41		22.845	22.0054	21.7182	22.5664		22.3634	0.521325	21.8771	23.1213	22.41	21.5497	22.845	22.0054	21.7182	22.5664	21.5838	-0.336105	0.277813	0.177261	0.367504	-0.513366	0.169768
Q8WXI9	GATAD2B	sp|Q8WXI9|P66B_HUMAN;tr|A0A0U1RRM1|A0A0U1RRM1_HUMAN	Transcriptional repressor p66-beta (GATA zinc finger domain-containing protein 2B) (p66/p68)	chromatin [GO:0000785]; chromosome, telomeric region [GO:0000781]; nuclear speck [GO:0016607]; nucleoplasm [GO:0005654]; nucleus [GO:0005634]; NuRD complex [GO:0016581]; protein-containing complex [GO:0032991]	chromatin remodeling [GO:0006338]; negative regulation of DNA-templated transcription [GO:0045892]; negative regulation of transcription by RNA polymerase II [GO:0000122]; positive regulation of DNA-templated transcription [GO:0045893]; regulation of cell fate specification [GO:0042659]; regulation of stem cell differentiation [GO:2000736]	sequence-specific DNA binding [GO:0043565]; zinc ion binding [GO:0008270]	10	18	14	3	17	13	15	21	16	52.8	24.5395	25.946	25.8626	21.6372	25.1547	24.4769	25.0819	26.25	25.775	24.9693	1.39724	24.5395	25.946	25.8626	21.6372	25.1547	24.4769	25.0819	26.25	25.775	-1.69313	0.110674	-1.94603	0.0800083	0.252901	0.339577
P04899	GNAI2	sp|P04899|GNAI2_HUMAN	Guanine nucleotide-binding protein G(i) subunit alpha-2 (Adenylate cyclase-inhibiting G alpha protein)	cell body [GO:0044297]; centrosome [GO:0005813]; ciliary basal body [GO:0036064]; cytoplasm [GO:0005737]; cytosol [GO:0005829]; dendrite [GO:0030425]; extracellular exosome [GO:0070062]; extracellular vesicle [GO:1903561]; heterotrimeric G-protein complex [GO:0005834]; hippocampal mossy fiber to CA3 synapse [GO:0098686]; membrane [GO:0016020]; midbody [GO:0030496]; neuronal dense core vesicle [GO…	adenylate cyclase-activating G protein-coupled receptor signaling pathway [GO:0007189]; adenylate cyclase-inhibiting G protein-coupled receptor signaling pathway [GO:0007193]; cell division [GO:0051301]; cell population proliferation [GO:0008283]; G protein-coupled acetylcholine receptor signaling pathway [GO:0007213]; G protein-coupled adenosine receptor signaling pathway [GO:0001973]; G protein…	G protein-coupled receptor binding [GO:0001664]; G-protein beta/gamma-subunit complex binding [GO:0031683]; GTP binding [GO:0005525]; GTPase activity [GO:0003924]; metal ion binding [GO:0046872]	0	0	0	11	0	5	5	0	0	38.3				24.4488		22.9366	23.4777			23.621	0.766211	21.8845	22.3304	22.5233	24.4488	22.4647	22.9366	23.4777	21.7087	22.285	1.0373	0.0868585	0.792899	0.187074	0.244397	0.340993
P08754	GNAI3	sp|P08754|GNAI3_HUMAN	Guanine nucleotide-binding protein G(i) subunit alpha-3 (G(i) alpha-3)	centriolar satellite [GO:0034451]; centrosome [GO:0005813]; ciliary basal body [GO:0036064]; cytoplasm [GO:0005737]; cytosol [GO:0005829]; extracellular exosome [GO:0070062]; Golgi apparatus [GO:0005794]; heterotrimeric G-protein complex [GO:0005834]; lysosomal membrane [GO:0005765]; membrane [GO:0016020]; midbody [GO:0030496]; nucleolus [GO:0005730]; nucleoplasm [GO:0005654]; plasma membrane [GO…	adenylate cyclase-inhibiting G protein-coupled receptor signaling pathway [GO:0007193]; adenylate cyclase-modulating G protein-coupled receptor signaling pathway [GO:0007188]; cell division [GO:0051301]; GTP metabolic process [GO:0046039]; negative regulation of adenylate cyclase activity [GO:0007194]; positive regulation of macroautophagy [GO:0016239]	G protein-coupled receptor binding [GO:0001664]; G-protein beta/gamma-subunit complex binding [GO:0031683]; GDP binding [GO:0019003]; GTP binding [GO:0005525]; GTPase activity [GO:0003924]; metal ion binding [GO:0046872]	0	0	0	7	0	5	5	0	0	24				23.9616		22.7917	23.6014			23.4515	0.59916	22.1947	22.4295	22.3773	23.9616	22.5454	22.7917	23.6014	22.6602	22.0017	0.765702	0.0793395	0.345095	0.308487	0.420606	0.21053
P62873	GNB1	sp|P62873|GBB1_HUMAN;tr|A0A994J3T6|A0A994J3T6_HUMAN;tr|F6X3N5|F6X3N5_HUMAN;tr|F6UT28|F6UT28_HUMAN;tr|A0A994J6X8|A0A994J6X8_HUMAN;tr|B3KVK2|B3KVK2_HUMAN	Guanine nucleotide-binding protein G(I)/G(S)/G(T) subunit beta-1 (Transducin beta chain 1)	cytoplasm [GO:0005737]; cytosol [GO:0005829]; extracellular exosome [GO:0070062]; extracellular vesicle [GO:1903561]; heterotrimeric G-protein complex [GO:0005834]; lysosomal membrane [GO:0005765]; membrane [GO:0016020]; photoreceptor disc membrane [GO:0097381]; plasma membrane [GO:0005886]; synapse [GO:0045202]	adenylate cyclase-activating dopamine receptor signaling pathway [GO:0007191]; cell population proliferation [GO:0008283]; cellular response to catecholamine stimulus [GO:0071870]; cellular response to prostaglandin E stimulus [GO:0071380]; G protein-coupled acetylcholine receptor signaling pathway [GO:0007213]; G protein-coupled receptor signaling pathway [GO:0007186]; phospholipase C-activating…	GTPase activity [GO:0003924]; GTPase binding [GO:0051020]; protein-containing complex binding [GO:0044877]; signaling receptor complex adaptor activity [GO:0030159]	0	0	0	7	0	3	2	0	0	33.2				23.6494		21.7204	21.5507			22.3069	1.1658	20.0674	20.3877	20.3725	23.6494	20.4957	21.7204	21.5507	19.8189	20.0955	1.67929	0.0716312	1.46677	0.119976	0.212515	0.358761
Q13823	GNL2	sp|Q13823|NOG2_HUMAN	Nucleolar GTP-binding protein 2 (Autoantigen NGP-1)	membrane [GO:0016020]; nucleolus [GO:0005730]; nucleus [GO:0005634]	ribosome biogenesis [GO:0042254]	GTP binding [GO:0005525]; GTPase activity [GO:0003924]; RNA binding [GO:0003723]	13	12	8	16	14	12	13	12	10	28.5	23.7055	23.1829	23.0216	23.3824	23.9441	23.6073	23.7891	23.1552	21.1941	23.2202	0.822296	23.7055	23.1829	23.0216	23.3824	23.9441	23.6073	23.7891	23.1552	21.1941	0.341305	0.13218	0.931836	0.153873	-0.590531	0.252657
Q9BVP2	GNL3	sp|Q9BVP2|GNL3_HUMAN	Guanine nucleotide-binding protein-like 3 (E2-induced gene 3 protein) (Novel nucleolar protein 47) (NNP47) (Nucleolar GTP-binding protein 3) (Nucleostemin)	chromosome [GO:0005694]; extracellular space [GO:0005615]; membrane [GO:0016020]; midbody [GO:0030496]; nuclear body [GO:0016604]; nucleolus [GO:0005730]; nucleus [GO:0005634]	positive regulation of miRNA transcription [GO:1902895]; positive regulation of protein localization to chromosome, telomeric region [GO:1904816]; positive regulation of protein sumoylation [GO:0033235]; positive regulation of telomere maintenance [GO:0032206]; regulation of cell population proliferation [GO:0042127]; stem cell division [GO:0017145]; stem cell population maintenance [GO:0019827]	GTP binding [GO:0005525]; mRNA 5'-UTR binding [GO:0048027]; RNA binding [GO:0003723]	9	7	7	13	13	12	13	9	9	37.9	23.8357	23.3823	23.8628	24.3668	23.6346	24.3486	24.4653	23.1725	23.5846	23.8504	0.459499	23.8357	23.3823	23.8628	24.3668	23.6346	24.3486	24.4653	23.1725	23.5846	0.423067	0.107285	0.375847	0.2258	0.0472201	0.457125
Q9NVN8	GNL3L	sp|Q9NVN8|GNL3L_HUMAN;tr|A0A6I8PS19|A0A6I8PS19_HUMAN;tr|A0A6I8PL80|A0A6I8PL80_HUMAN	Guanine nucleotide-binding protein-like 3-like protein	cytosol [GO:0005829]; membrane [GO:0016020]; nucleolus [GO:0005730]; nucleoplasm [GO:0005654]; telomerase holoenzyme complex [GO:0005697]	negative regulation of protein binding [GO:0032091]; negative regulation of protein sumoylation [GO:0033234]; negative regulation of protein ubiquitination [GO:0031397]; negative regulation of telomere maintenance via telomerase [GO:0032211]; positive regulation of protein localization to chromosome, telomeric region [GO:1904816]; positive regulation of protein-containing complex assembly [GO:003…	GTP binding [GO:0005525]; RNA binding [GO:0003723]	3	8	7	3	19	11	4	8	5	45.2	21.7373	23.1367	23.2271	21.2595	24.3639	23.2206	22.0991	22.4897	23.0581	22.7324	0.937685	21.7373	23.1367	23.2271	21.2595	24.3639	23.2206	22.0991	22.4897	23.0581	0.247617	0.410643	0.399014	0.347768	-0.151397	0.399586
Q8NFJ5	GPRC5A	sp|Q8NFJ5|RAI3_HUMAN;tr|A0A3B3ITN8|A0A3B3ITN8_HUMAN	Retinoic acid-induced protein 3 (G-protein coupled receptor family C group 5 member A) (Phorbol ester induced gene 1) (PEIG-1) (Retinoic acid-induced gene 1 protein) (RAIG-1)	cytoplasmic vesicle membrane [GO:0030659]; extracellular exosome [GO:0070062]; intracellular membrane-bounded organelle [GO:0043231]; nucleolus [GO:0005730]; plasma membrane [GO:0005886]; receptor complex [GO:0043235]; vesicle [GO:0031982]	negative regulation of epidermal growth factor-activated receptor activity [GO:0007175]; signal transduction [GO:0007165]	cadherin binding [GO:0045296]; G protein-coupled receptor activity [GO:0004930]; protein kinase activator activity [GO:0030295]	1	0	0	3	0	1	2	0	0	14.8				23.8356		23.4435	23.531			23.6034	0.20579	23.2258	23.2236	23.2358	23.8356	23.2101	23.4435	23.531	23.2358	23.3348	0.268003	0.107972	0.129187	0.27868	0.138816	0.0925431
P28799	GRN	tr|K7EKL3|K7EKL3_HUMAN;tr|K7EQ05|K7EQ05_HUMAN;sp|P28799|GRN_HUMAN	Progranulin (PGRN) (Acrogranin) (Epithelin precursor) (Glycoprotein of 88 Kda) (GP88) (Glycoprotein 88) (Granulin precursor) (PC cell-derived growth factor) (PCDGF) (Proepithelin) (PEPI) [Cleaved into: Paragranulin; Granulin-1 (Granulin G); Granulin-2 (Granulin F); Granulin-3 (Epithelin-2) (Granulin B); Granulin-4 (Epithelin-1) (Granulin A); Granulin-5 (Granulin C); Granulin-6 (Granulin D); Granu…	azurophil granule lumen [GO:0035578]; endoplasmic reticulum [GO:0005783]; endosome [GO:0005768]; extracellular exosome [GO:0070062]; extracellular region [GO:0005576]; extracellular space [GO:0005615]; Golgi apparatus [GO:0005794]; late endosome [GO:0005770]; lysosomal membrane [GO:0005765]; lysosome [GO:0005764]; membrane [GO:0016020]; plasma membrane [GO:0005886]; trans-Golgi network [GO:000580…	astrocyte activation involved in immune response [GO:0002265]; lysosomal lumen acidification [GO:0007042]; lysosomal transport [GO:0007041]; lysosome organization [GO:0007040]; microglial cell activation involved in immune response [GO:0002282]; negative regulation of microglial cell activation [GO:1903979]; negative regulation of neuron apoptotic process [GO:0043524]; negative regulation of neut…	cytokine activity [GO:0005125]; growth factor activity [GO:0008083]; protein-folding chaperone binding [GO:0051087]; RNA binding [GO:0003723]	0	1	2	1	2	2	0	1	0	17					24.5622	24.1675		24.577		24.4356	0.232252	23.9647	24.009	23.9915	24.005	24.5622	24.1675	23.9623	24.577	23.9607	0.256495	0.0985371	0.0782405	0.390673	0.178255	0.217388
P78347	GTF2I	sp|P78347|GTF2I_HUMAN;tr|A0A8I5KVB5|A0A8I5KVB5_HUMAN;tr|A0A494C1K3|A0A494C1K3_HUMAN	General transcription factor II-I (GTFII-I) (TFII-I) (Bruton tyrosine kinase-associated protein 135) (BAP-135) (BTK-associated protein 135) (SRF-Phox1-interacting protein) (SPIN) (Williams-Beuren syndrome chromosomal region 6 protein)	cytoplasm [GO:0005737]; membrane [GO:0016020]; nucleoplasm [GO:0005654]; nucleus [GO:0005634]	negative regulation of angiogenesis [GO:0016525]; positive regulation of transcription by RNA polymerase II [GO:0045944]; transcription by RNA polymerase II [GO:0006366]	DNA binding [GO:0003677]; DNA-binding transcription activator activity, RNA polymerase II-specific [GO:0001228]; DNA-binding transcription factor activity [GO:0003700]; DNA-binding transcription factor activity, RNA polymerase II-specific [GO:0000981]; RNA polymerase II-specific DNA-binding transcription factor binding [GO:0061629]	0	13	6	0	23	15	0	16	6	35.3		23.5921	21.4607		24.4407	23.6585		23.8364		23.3977	1.13337	21.2659	23.5921	21.4607	21.6428	24.4407	23.6585	21.0032	23.8364	21.6231	1.14111	0.182543	1.09306	0.206504	0.0480529	0.484168
Q9BZE4	GTPBP4	sp|Q9BZE4|GTPB4_HUMAN	GTP-binding protein 4 (Chronic renal failure gene protein) (GTP-binding protein NGB) (Nucleolar GTP-binding protein 1)	cytoplasm [GO:0005737]; cytosol [GO:0005829]; membrane [GO:0016020]; nuclear membrane [GO:0031965]; nucleolus [GO:0005730]; nucleoplasm [GO:0005654]; nucleus [GO:0005634]; perinuclear region of cytoplasm [GO:0048471]	maturation of LSU-rRNA from tricistronic rRNA transcript (SSU-rRNA, 5.8S rRNA, LSU-rRNA) [GO:0000463]; negative regulation of cell migration [GO:0030336]; negative regulation of cell population proliferation [GO:0008285]; negative regulation of cell-cell adhesion [GO:0022408]; negative regulation of collagen binding [GO:0033342]; negative regulation of DNA replication [GO:0008156]; negative regul…	GTP binding [GO:0005525]; GTPase activity [GO:0003924]; preribosome binding [GO:1990275]; RNA binding [GO:0003723]	13	9	9	20	18	18	20	7	6	42.6	23.671	22.7918	23.234	24.8906	23.7441	24.4426	24.3282	21.0303	21.7634	23.3218	1.27469	23.671	22.7918	23.234	24.8906	23.7441	24.4426	24.3282	21.0303	21.7634	1.12683	0.0273801	1.98513	0.0663733	-0.858303	0.226072
P07305	H1-0	sp|P07305|H10_HUMAN	Histone H1.0 (Histone H1') (Histone H1(0)) [Cleaved into: Histone H1.0, N-terminally processed]	actin cytoskeleton [GO:0015629]; chromatin [GO:0000785]; euchromatin [GO:0000791]; Golgi apparatus [GO:0005794]; nuclear body [GO:0016604]; nucleoplasm [GO:0005654]; nucleosome [GO:0000786]; nucleus [GO:0005634]; transcription repressor complex [GO:0017053]	chromosome condensation [GO:0030261]; heterochromatin formation [GO:0031507]; negative regulation of DNA recombination [GO:0045910]; nucleosome assembly [GO:0006334]; positive regulation of transcription regulatory region DNA binding [GO:2000679]	chromatin DNA binding [GO:0031490]; double-stranded DNA binding [GO:0003690]; minor groove of adenine-thymine-rich DNA binding [GO:0003680]; nucleosomal DNA binding [GO:0031492]; nucleosome binding [GO:0031491]; RNA binding [GO:0003723]; structural constituent of chromatin [GO:0030527]	1	1	1	2	2	2	1	1	1	10.8				24.7128		23.2415				23.9771	1.04038	21.7471	22.3418	22.6116	24.7128	22.2079	23.2415	21.9898	22.2002	21.8969	1.15387	0.104258	1.35839	0.0685962	-0.20452	0.245954
Q02539	H1-1	sp|Q02539|H11_HUMAN	Histone H1.1 (Histone H1a)	cell surface [GO:0009986]; chromatin [GO:0000785]; euchromatin [GO:0000791]; nucleoplasm [GO:0005654]; nucleosome [GO:0000786]; nucleus [GO:0005634]; vesicle [GO:0031982]	chromosome condensation [GO:0030261]; negative regulation of DNA recombination [GO:0045910]; nucleosome assembly [GO:0006334]; positive regulation of receptor-mediated endocytosis [GO:0048260]; spermatogenesis [GO:0007283]	chromatin DNA binding [GO:0031490]; double-stranded DNA binding [GO:0003690]; heparin binding [GO:0008201]; nucleosomal DNA binding [GO:0031492]; structural constituent of chromatin [GO:0030527]	4	5	3	6	4	4	6	4	3	22.3				23.4005	23.2327	23.7266	23.2199	22.211		23.1581	0.567513	22.2006	22.1582	21.8381	23.4005	23.2327	23.7266	23.2199	22.211	22.366	1.38766	0.00084004	0.854334	0.0343848	0.533329	0.0927096
Q92522	H1-10	sp|Q92522|H1X_HUMAN;tr|A0A994J4R3|A0A994J4R3_HUMAN	Histone H1.10 (Histone H1x)	chromosome [GO:0005694]; nucleolus [GO:0005730]; nucleoplasm [GO:0005654]; nucleosome [GO:0000786]; nucleus [GO:0005634]	chromosome condensation [GO:0030261]; negative regulation of DNA recombination [GO:0045910]; nucleosome assembly [GO:0006334]	cadherin binding [GO:0045296]; double-stranded DNA binding [GO:0003690]; nucleosomal DNA binding [GO:0031492]; RNA binding [GO:0003723]; structural constituent of chromatin [GO:0030527]	2	1	2	3	1	3	2	1	2	23.5	22.7654		22.6549	24.7333		24.2628	23.3578			23.5549	0.916753	22.7654	22.2795	22.6549	24.7333	22.1411	24.2628	23.3578	22.0373	21.8083	1.14574	0.115241	1.31124	0.116128	-0.165494	0.379734
P10412	H1-4	sp|P10412|H14_HUMAN;sp|P16402|H13_HUMAN	Histone H1.4 (Histone H1b) (Histone H1s-4)	euchromatin [GO:0000791]; heterochromatin [GO:0000792]; nucleosome [GO:0000786]; nucleus [GO:0005634]	chromosome condensation [GO:0030261]; negative regulation of DNA recombination [GO:0045910]; negative regulation of transcription by RNA polymerase II [GO:0000122]; nucleosome assembly [GO:0006334]	chromatin DNA binding [GO:0031490]; double-stranded DNA binding [GO:0003690]; histone deacetylase binding [GO:0042826]; nucleosomal DNA binding [GO:0031492]; RNA binding [GO:0003723]; structural constituent of chromatin [GO:0030527]	6	6	4	9	5	4	8	4	4	30.1	28.9006	28.9096	28.6217	31.1044	29.4088	29.9392	29.6836	27.8151	28.68	29.2292	0.944696	28.9006	28.9096	28.6217	31.1044	29.4088	29.9392	29.6836	27.8151	28.68	1.34015	0.0291046	1.42456	0.0625796	-0.0844028	0.442534
P16401	H1-5	sp|P16401|H15_HUMAN	Histone H1.5 (Histone H1a) (Histone H1b) (Histone H1s-3)	chromatin [GO:0000785]; chromosome [GO:0005694]; euchromatin [GO:0000791]; heterochromatin [GO:0000792]; nucleolus [GO:0005730]; nucleoplasm [GO:0005654]; nucleosome [GO:0000786]; nucleus [GO:0005634]	chromatin organization [GO:0006325]; chromosome condensation [GO:0030261]; establishment of protein localization to chromatin [GO:0071169]; muscle organ development [GO:0007517]; negative regulation of DNA recombination [GO:0045910]; negative regulation of transcription by RNA polymerase II [GO:0000122]; nucleosome assembly [GO:0006334]; protein stabilization [GO:0050821]	chromatin DNA binding [GO:0031490]; double-stranded DNA binding [GO:0003690]; histone deacetylase binding [GO:0042826]; nucleosomal DNA binding [GO:0031492]; RNA binding [GO:0003723]; structural constituent of chromatin [GO:0030527]	4	5	3	7	6	3	6	4	5	28.8	26.831	25.5264	26.3611	28.5909	26.6894	27.5659	27.1488	25.3	26.1033	26.6796	1.02156	26.831	25.5264	26.3611	28.5909	26.6894	27.5659	27.1488	25.3	26.1033	1.37593	0.0544149	1.43139	0.0677242	-0.0554527	0.468408
Q99878	H2AC14	sp|Q99878|H2A1J_HUMAN;sp|Q96KK5|H2A1H_HUMAN;sp|Q9BTM1|H2AJ_HUMAN;sp|Q16777|H2A2C_HUMAN;sp|Q6FI13|H2A2A_HUMAN;sp|P20671|H2A1D_HUMAN;sp|P0C0S8|H2A1_HUMAN;tr|A0A0U1RR32|A0A0U1RR32_HUMAN;tr|A0A0U1RRH7|A0A0U1RRH7_HUMAN;tr|H0YFX9|H0YFX9_HUMAN	Histone H2A type 1-J (Histone H2A/e)	extracellular exosome [GO:0070062]; nucleosome [GO:0000786]; nucleus [GO:0005634]	heterochromatin formation [GO:0031507]	DNA binding [GO:0003677]; protein heterodimerization activity [GO:0046982]; structural constituent of chromatin [GO:0030527]	3	5	4	6	6	7	4	5	4	35.9	30.4757	30.6072	30.4358	32.293	31.187	31.601	30.5499	29.9751	30.1166	30.8046	0.750441	30.4757	30.6072	30.4358	32.293	31.187	31.601	30.5499	29.9751	30.1166	1.18744	0.0110416	1.47979	0.00778473	-0.292352	0.0902871
P16104	H2AX	sp|P16104|H2AX_HUMAN;sp|Q96QV6|H2A1A_HUMAN;sp|Q8IUE6|H2A2B_HUMAN	Histone H2AX (H2a/x) (Histone H2A.X)	centrosome [GO:0005813]; condensed nuclear chromosome [GO:0000794]; extracellular exosome [GO:0070062]; male germ cell nucleus [GO:0001673]; nuclear speck [GO:0016607]; nucleoplasm [GO:0005654]; nucleosome [GO:0000786]; nucleus [GO:0005634]; replication fork [GO:0005657]; site of DNA damage [GO:0090734]; site of double-strand break [GO:0035861]; XY body [GO:0001741]	cellular response to gamma radiation [GO:0071480]; cellular senescence [GO:0090398]; cerebral cortex development [GO:0021987]; DNA damage checkpoint signaling [GO:0000077]; DNA damage response [GO:0006974]; double-strand break repair [GO:0006302]; double-strand break repair via homologous recombination [GO:0000724]; heterochromatin formation [GO:0031507]; meiotic cell cycle [GO:0051321]; nucleoso…	chromatin-protein adaptor activity [GO:0140463]; damaged DNA binding [GO:0003684]; DNA binding [GO:0003677]; enzyme binding [GO:0019899]; histone binding [GO:0042393]; protein heterodimerization activity [GO:0046982]; structural constituent of chromatin [GO:0030527]	2	4	3	4	4	4	3	4	3	32.2		23.7853		25.3421	25.4896	25.8892	24.6067	24.8853		24.9997	0.747112	23.6835	23.7853	23.8343	25.3421	25.4896	25.8892	24.6067	24.8853	23.5175	1.80596	0.000218952	1.23715	0.0254178	0.568802	0.123409
Q71UI9	H2AZ2	sp|Q71UI9|H2AV_HUMAN;sp|P0C0S5|H2AZ_HUMAN;tr|C9J0D1|C9J0D1_HUMAN;tr|A0A494C189|A0A494C189_HUMAN;tr|C9J386|C9J386_HUMAN	Histone H2A.V (H2A.F/Z) (H2A.Z variant histone 2)	extracellular exosome [GO:0070062]; nucleosome [GO:0000786]; nucleus [GO:0005634]	chromatin organization [GO:0006325]; heterochromatin formation [GO:0031507]	DNA binding [GO:0003677]; molecular adaptor activity [GO:0060090]; protein heterodimerization activity [GO:0046982]; structural constituent of chromatin [GO:0030527]	4	4	4	4	4	4	4	4	4	31.2	25.1923	25.6391	25.2685	27.3152	26.5528	26.5421	25.5892	25.4783	25.5523	25.9033	0.724915	25.1923	25.6391	25.2685	27.3152	26.5528	26.5421	25.5892	25.4783	25.5523	1.43672	0.00390558	1.26338	0.00403149	0.173339	0.144335
Q99880	H2BC13	sp|Q99880|H2B1L_HUMAN;sp|Q99879|H2B1M_HUMAN;sp|Q99877|H2B1N_HUMAN;sp|Q93079|H2B1H_HUMAN;sp|Q5QNW6|H2B2F_HUMAN;sp|P62807|H2B1C_HUMAN;sp|P58876|H2B1D_HUMAN;tr|U3KQK0|U3KQK0_HUMAN;sp|P57053|H2BFS_HUMAN;sp|O60814|H2B1K_HUMAN	Histone H2B type 1-L (Histone H2B.c) (H2B/c)	cytosol [GO:0005829]; extracellular exosome [GO:0070062]; nucleoplasm [GO:0005654]; nucleosome [GO:0000786]; nucleus [GO:0005634]	nucleosome assembly [GO:0006334]	DNA binding [GO:0003677]; protein heterodimerization activity [GO:0046982]; structural constituent of chromatin [GO:0030527]	4	4	4	6	4	5	7	4	4	61.9	27.708	27.3923	27.0105	29.6006	27.7824	27.908	27.963		26.9216	27.7858	0.832248	27.708	27.3923	27.0105	29.6006	27.7824	27.908	27.963	26.2709	26.9216	1.06005	0.0812299	1.37849	0.0731187	-0.31844	0.290997
Q16778	H2BC21	sp|Q16778|H2B2E_HUMAN;sp|P33778|H2B1B_HUMAN;sp|P23527|H2B1O_HUMAN;sp|P06899|H2B1J_HUMAN;sp|Q8N257|H2B3B_HUMAN;sp|Q96A08|H2B1A_HUMAN	Histone H2B type 2-E (H2B-clustered histone 21) (Histone H2B-GL105) (Histone H2B.q) (H2B/q)	cytosol [GO:0005829]; extracellular exosome [GO:0070062]; extracellular space [GO:0005615]; nucleoplasm [GO:0005654]; nucleosome [GO:0000786]; nucleus [GO:0005634]	antibacterial humoral response [GO:0019731]; antimicrobial humoral immune response mediated by antimicrobial peptide [GO:0061844]; defense response to Gram-positive bacterium [GO:0050830]; innate immune response in mucosa [GO:0002227]; nucleosome assembly [GO:0006334]	DNA binding [GO:0003677]; protein heterodimerization activity [GO:0046982]; structural constituent of chromatin [GO:0030527]	4	4	4	6	4	5	7	4	4	61.9	30.5158	30.2628	30.1504	32.1962	30.7253	31.177	30.6332	29.4957	30.1517	30.5898	0.761578	30.5158	30.2628	30.1504	32.1962	30.7253	31.177	30.6332	29.4957	30.1517	1.05651	0.0389529	1.27264	0.0400532	-0.216129	0.283528
P84243	H3-3A; H3-3B	tr|K7EK07|K7EK07_HUMAN;sp|P84243|H33_HUMAN	Histone H3.3	Barr body [GO:0001740]; chromosome, telomeric region [GO:0000781]; extracellular exosome [GO:0070062]; extracellular region [GO:0005576]; inner kinetochore [GO:0000939]; nucleoplasm [GO:0005654]; nucleosome [GO:0000786]; nucleus [GO:0005634]; protein-containing complex [GO:0032991]	cell population proliferation [GO:0008283]; embryo implantation [GO:0007566]; male gonad development [GO:0008584]; multicellular organism growth [GO:0035264]; muscle cell differentiation [GO:0042692]; negative regulation of chromosome condensation [GO:1902340]; nucleosome assembly [GO:0006334]; nucleus organization [GO:0006997]; oocyte maturation [GO:0001556]; osteoblast differentiation [GO:00016…	nucleosomal DNA binding [GO:0031492]; protein heterodimerization activity [GO:0046982]; RNA polymerase II cis-regulatory region sequence-specific DNA binding [GO:0000978]; RNA polymerase II core promoter sequence-specific DNA binding [GO:0000979]; structural constituent of chromatin [GO:0030527]	3	4	3	3	4	2	3	2	3	44.7		25.8862			26.4483			26.9844		26.4396	0.549125	25.4339	25.8862	25.3443	25.451	26.4483	25.553	25.1448	26.9844	25.2387	0.262598	0.252212	0.0281066	0.484434	0.234491	0.362497
Q71DI3	H3C15; H3C14; H3C13	sp|Q71DI3|H32_HUMAN	Histone H3.2 (H3-clustered histone 13) (H3-clustered histone 14) (H3-clustered histone 15) (Histone H3/m) (Histone H3/o)	extracellular exosome [GO:0070062]; extracellular region [GO:0005576]; nucleoplasm [GO:0005654]; nucleosome [GO:0000786]; nucleus [GO:0005634]	chromatin organization [GO:0006325]; nucleosome assembly [GO:0006334]	DNA binding [GO:0003677]; protein heterodimerization activity [GO:0046982]; structural constituent of chromatin [GO:0030527]	3	4	3	3	4	3	3	2	3	43.4	26.664	27.6336	27.2361	28.6947	27.9702	26.6313	27.4247	28.6113	27.3605	27.5807	0.740853	26.664	27.6336	27.2361	28.6947	27.9702	26.6313	27.4247	28.6113	27.3605	0.587518	0.213976	-0.0334348	0.482796	0.620953	0.138795
P62805	H4C1; H4C2; H4C3; H4C4; H4C5; H4C6; H4C8; H4C9; H4C11; H4C12; H4C13; H4C14; H4C15; H4C16	sp|P62805|H4_HUMAN	Histone H4	CENP-A containing nucleosome [GO:0043505]; chromosome, telomeric region [GO:0000781]; extracellular exosome [GO:0070062]; extracellular region [GO:0005576]; membrane [GO:0016020]; nucleoplasm [GO:0005654]; nucleosome [GO:0000786]; nucleus [GO:0005634]; protein-containing complex [GO:0032991]	chromatin organization [GO:0006325]; negative regulation of megakaryocyte differentiation [GO:0045653]; nucleosome assembly [GO:0006334]; protein localization to CENP-A containing chromatin [GO:0061644]; telomere organization [GO:0032200]	DNA binding [GO:0003677]; protein heterodimerization activity [GO:0046982]; RNA binding [GO:0003723]; structural constituent of chromatin [GO:0030527]	5	10	9	11	10	10	9	9	8	65	28.6178	29.6392	29.5514	30.8735	30.2177	30.5338	29.5069	29.3068	29.3803	29.7364	0.690972	28.6178	29.6392	29.5514	30.8735	30.2177	30.5338	29.5069	29.3068	29.3803	1.27219	0.0140484	1.14367	0.00223777	0.128523	0.3592
Q8TF76	HASPIN	sp|Q8TF76|HASP_HUMAN	Serine/threonine-protein kinase haspin (EC 2.7.11.1) (Germ cell-specific gene 2 protein) (H-haspin) (Haploid germ cell-specific nuclear protein kinase)	centrosome [GO:0005813]; chromosome [GO:0005694]; cytoplasm [GO:0005737]; nucleoplasm [GO:0005654]; nucleus [GO:0005634]; spindle [GO:0005819]	intracellular signal transduction [GO:0035556]; mitotic cell cycle [GO:0000278]; mitotic sister chromatid cohesion [GO:0007064]; mitotic spindle assembly checkpoint signaling [GO:0007094]; protein localization to chromosome, centromeric region [GO:0071459]; protein phosphorylation [GO:0006468]	3-phosphoinositide-dependent protein kinase activity [GO:0004676]; AMP-activated protein kinase activity [GO:0004679]; ATP binding [GO:0005524]; DNA-dependent protein kinase activity [GO:0004677]; eukaryotic translation initiation factor 2alpha kinase activity [GO:0004694]; histone H2AS1 kinase activity [GO:0044024]; histone H2AS121 kinase activity [GO:0072371]; histone H2AT120 kinase activity [G…	0	3	2	0	1	0	0	1	0	8.1		22.5406	22.2087							22.3747	0.234701	21.9577	22.5406	22.2087	21.9622	22.0101	22.0369	21.861	21.9372	21.976	-0.232603	0.121795	0.0783536	0.0616439	-0.310957	0.0726015
Q92769	HDAC2	sp|Q92769|HDAC2_HUMAN	Histone deacetylase 2 (HD2) (EC 3.5.1.98) (Protein deacylase HDAC2) (EC 3.5.1.-)	chromatin [GO:0000785]; chromosome, telomeric region [GO:0000781]; cytoplasm [GO:0005737]; ESC/E(Z) complex [GO:0035098]; histone deacetylase complex [GO:0000118]; nucleoplasm [GO:0005654]; nucleus [GO:0005634]; NuRD complex [GO:0016581]; protein-containing complex [GO:0032991]; Sin3-type complex [GO:0070822]	behavioral response to ethanol [GO:0048149]; cardiac muscle hypertrophy [GO:0003300]; cellular response to dopamine [GO:1903351]; cellular response to heat [GO:0034605]; cellular response to hydrogen peroxide [GO:0070301]; cellular response to retinoic acid [GO:0071300]; cellular response to transforming growth factor beta stimulus [GO:0071560]; chromatin remodeling [GO:0006338]; circadian regula…	chromatin binding [GO:0003682]; enzyme binding [GO:0019899]; heat shock protein binding [GO:0031072]; histone binding [GO:0042393]; histone deacetylase activity [GO:0004407]; histone deacetylase binding [GO:0042826]; histone decrotonylase activity [GO:0160009]; histone H3K14 deacetylase activity, hydrolytic mechanism [GO:0031078]; histone H3K4 deacetylase activity, hydrolytic mechanism [GO:199016…	3	6	5	2	7	4	4	4	3	21.7	22.7395	22.9626	22.8917		23.348	22.6016	23.0371	23.1071		22.9554	0.24485	22.7395	22.9626	22.8917	22.5598	23.348	22.6016	23.0371	23.1071	22.5332	-0.0281405	0.460178	-0.0560025	0.433437	0.0278619	0.445918
Q9H583	HEATR1	sp|Q9H583|HEAT1_HUMAN;tr|Q5T3Q7|Q5T3Q7_HUMAN	HEAT repeat-containing protein 1 (Protein BAP28) (U3 small nucleolar RNA-associated protein 10 homolog) [Cleaved into: HEAT repeat-containing protein 1, N-terminally processed]	90S preribosome [GO:0030686]; fibrillar center [GO:0001650]; membrane [GO:0016020]; mitochondrion [GO:0005739]; nucleolus [GO:0005730]; nucleoplasm [GO:0005654]; small-subunit processome [GO:0032040]; t-UTP complex [GO:0034455]	maturation of SSU-rRNA from tricistronic rRNA transcript (SSU-rRNA, 5.8S rRNA, LSU-rRNA) [GO:0000462]; neural precursor cell proliferation [GO:0061351]; positive regulation of rRNA processing [GO:2000234]; positive regulation of transcription by RNA polymerase I [GO:0045943]; protein localization to nucleolus [GO:1902570]; ribosomal small subunit biogenesis [GO:0042274]; rRNA metabolic process [G…	RNA binding [GO:0003723]; snoRNA binding [GO:0030515]	1	3	1	15	9	4	2	1	0	10.2		22.0016		22.8441	22.2923	21.8557				22.2484	0.436629	21.483	22.0016	21.5157	22.8441	22.2923	21.8557	21.6095	21.4195	21.5318	0.663945	0.057869	0.810458	0.0248379	-0.146512	0.226572
Q13151	HNRNPA0	sp|Q13151|ROA0_HUMAN	Heterogeneous nuclear ribonucleoprotein A0 (hnRNP A0)	nucleoplasm [GO:0005654]; nucleus [GO:0005634]; ribonucleoprotein complex [GO:1990904]; synapse [GO:0045202]	3'-UTR-mediated mRNA stabilization [GO:0070935]; inflammatory response [GO:0006954]; mRNA processing [GO:0006397]; response to lipopolysaccharide [GO:0032496]	mRNA 3'-UTR AU-rich region binding [GO:0035925]; mRNA binding [GO:0003729]; protein kinase binding [GO:0019901]; RNA binding [GO:0003723]	0	0	0	2	1	2	1	0	0	11.5				23.5055		23.0181				23.2618	0.34468	22.6533	22.5789	22.6249	23.5055	22.6035	23.0181	22.6566	22.6888	22.5715	0.423361	0.0904293	0.403429	0.0999173	0.019932	0.326714
P09651	HNRNPA1	sp|P09651|ROA1_HUMAN;tr|A0A7I2V3R8|A0A7I2V3R8_HUMAN;tr|F8W6I7|F8W6I7_HUMAN;tr|A0A7I2V3W0|A0A7I2V3W0_HUMAN;sp|A0A2R8Y4L2|RA1L3_HUMAN;tr|A0A7I2V2L6|A0A7I2V2L6_HUMAN;sp|Q32P51|RA1L2_HUMAN;tr|A0A7I2YQX9|A0A7I2YQX9_HUMAN;tr|F8VZ49|F8VZ49_HUMAN;tr|F8VTQ5|F8VTQ5_HUMAN;tr|H0YH80|H0YH80_HUMAN	Heterogeneous nuclear ribonucleoprotein A1 (hnRNP A1) (Helix-destabilizing protein) (Single-strand RNA-binding protein) (hnRNP core protein A1) [Cleaved into: Heterogeneous nuclear ribonucleoprotein A1, N-terminally processed]	catalytic step 2 spliceosome [GO:0071013]; cytoplasm [GO:0005737]; cytosol [GO:0005829]; extracellular exosome [GO:0070062]; membrane [GO:0016020]; nucleoplasm [GO:0005654]; nucleus [GO:0005634]; ribonucleoprotein complex [GO:1990904]; spliceosomal complex [GO:0005681]	cellular response to glucose starvation [GO:0042149]; cellular response to sodium arsenite [GO:1903936]; import into nucleus [GO:0051170]; mRNA splicing, via spliceosome [GO:0000398]; mRNA transport [GO:0051028]; negative regulation of telomere maintenance via telomerase [GO:0032211]; nuclear export [GO:0051168]; positive regulation of telomere maintenance via telomerase [GO:0032212]; regulation …	DNA binding [GO:0003677]; G-rich strand telomeric DNA binding [GO:0098505]; identical protein binding [GO:0042802]; miRNA binding [GO:0035198]; pre-mRNA binding [GO:0036002]; protein domain specific binding [GO:0019904]; RNA binding [GO:0003723]; single-stranded DNA binding [GO:0003697]; single-stranded RNA binding [GO:0003727]; telomeric repeat-containing RNA binding [GO:0061752]	2	3	1	6	6	5	3	3	2	29.8	23.6204	24.0875		25.2341	24.8883	25.146	24.2299	23.6069	23.8422	24.3319	0.668491	23.6204	24.0875	23.3448	25.2341	24.8883	25.146	24.2299	23.6069	23.8422	1.40526	0.00213301	1.19649	0.0023108	0.208776	0.250656
P22626	HNRNPA2B1	tr|A0A7I2V4I6|A0A7I2V4I6_HUMAN;sp|P22626|ROA2_HUMAN;tr|A0A7I2V4N1|A0A7I2V4N1_HUMAN;tr|A0A7I2V3P1|A0A7I2V3P1_HUMAN;tr|A0A7I2V323|A0A7I2V323_HUMAN;tr|A0A7I2V4S4|A0A7I2V4S4_HUMAN;tr|A0A7I2V3P7|A0A7I2V3P7_HUMAN;tr|A0A087WUI2|A0A087WUI2_HUMAN;tr|A0A7I2V4N0|A0A7I2V4N0_HUMAN;tr|A0A024RA28|A0A024RA28_HUMAN;tr|A0A7I2YQN4|A0A7I2YQN4_HUMAN	Heterogeneous nuclear ribonucleoproteins A2/B1 (hnRNP A2/B1)	Cajal body [GO:0015030]; catalytic step 2 spliceosome [GO:0071013]; chromosome, telomeric region [GO:0000781]; cytoplasm [GO:0005737]; extracellular exosome [GO:0070062]; membrane [GO:0016020]; nuclear matrix [GO:0016363]; nucleoplasm [GO:0005654]; nucleus [GO:0005634]; ribonucleoprotein complex [GO:1990904]; spliceosomal complex [GO:0005681]	DNA geometric change [GO:0032392]; miRNA transport [GO:1990428]; mRNA export from nucleus [GO:0006406]; mRNA processing [GO:0006397]; mRNA splicing, via spliceosome [GO:0000398]; mRNA transport [GO:0051028]; positive regulation of telomere maintenance via telomere lengthening [GO:1904358]; primary miRNA processing [GO:0031053]; RNA transport [GO:0050658]	DNA polymerase binding [GO:0070182]; G-rich strand telomeric DNA binding [GO:0098505]; identical protein binding [GO:0042802]; miRNA binding [GO:0035198]; molecular condensate scaffold activity [GO:0140693]; mRNA 3'-UTR binding [GO:0003730]; N6-methyladenosine-containing RNA reader activity [GO:1990247]; RNA binding [GO:0003723]; single-stranded telomeric DNA binding [GO:0043047]	4	4	4	10	9	8	4	4	2	41.5	24.3758	23.8541	24.2206	26.6914	25.3695	26.1826	24.7634	23.8203	23.6656	24.7715	1.08768	24.3758	23.8541	24.2206	26.6914	25.3695	26.1826	24.7634	23.8203	23.6656	1.93099	0.00481406	1.99808	0.00895933	-0.0670928	0.433582
P51991	HNRNPA3	tr|A0A7I2V2R3|A0A7I2V2R3_HUMAN;tr|A0A7I2V5D8|A0A7I2V5D8_HUMAN;tr|A0A7I2V402|A0A7I2V402_HUMAN;sp|P51991|ROA3_HUMAN;tr|A0A7I2V4G0|A0A7I2V4G0_HUMAN;tr|A0A7I2V4J6|A0A7I2V4J6_HUMAN	Heterogeneous nuclear ribonucleoprotein A3 (hnRNP A3)	catalytic step 2 spliceosome [GO:0071013]; nucleoplasm [GO:0005654]; nucleus [GO:0005634]; ribonucleoprotein complex [GO:1990904]	mRNA splicing, via spliceosome [GO:0000398]	RNA binding [GO:0003723]	0	1	0	7	4	4	3	2	2	28.7				25.7291	23.8954	24.449	22.8506	22.2782		23.8405	1.35653	20.6209	21.0838	21.7601	25.7291	23.8954	24.449	22.8506	22.2782	21.4872	3.53622	0.00255905	2.48583	0.0104068	1.05039	0.0555998
Q99729	HNRNPAB	tr|D6R9P3|D6R9P3_HUMAN;tr|D6RD18|D6RD18_HUMAN;tr|D6RBZ0|D6RBZ0_HUMAN;sp|Q99729|ROAA_HUMAN	Heterogeneous nuclear ribonucleoprotein A/B (hnRNP A/B) (APOBEC1-binding protein 1) (ABBP-1)	chromatin [GO:0000785]; cytoplasm [GO:0005737]; dendrite [GO:0030425]; mRNA editing complex [GO:0045293]; neuronal ribonucleoprotein granule [GO:0071598]; nucleoplasm [GO:0005654]; nucleus [GO:0005634]; ribonucleoprotein complex [GO:1990904]; RNA polymerase II transcription regulator complex [GO:0090575]	cellular response to amino acid stimulus [GO:0071230]; chromosomal 5-methylcytosine DNA demethylation pathway [GO:0141166]; epithelial to mesenchymal transition [GO:0001837]; mRNA modification [GO:0016556]; negative regulation of nuclear-transcribed mRNA catabolic process, nonsense-mediated decay [GO:2000623]; positive regulation of DNA-templated transcription [GO:0045893]; regulation of gene exp…	mRNA binding [GO:0003729]; protein-containing complex binding [GO:0044877]; RNA binding [GO:0003723]; sequence-specific double-stranded DNA binding [GO:1990837]	0	1	0	3	1	2	1	0	0	16.1				24.2253		23.6953				23.9603	0.374772	23.1907	23.294	23.2525	24.2253	23.2919	23.6953	23.2454	23.3628	23.4654	0.491731	0.0724285	0.379616	0.121675	0.112116	0.0929164
G3V4W0	HNRNPC	tr|G3V4W0|G3V4W0_HUMAN;tr|B4DY08|B4DY08_HUMAN;tr|G3V4C1|G3V4C1_HUMAN;tr|G3V5X6|G3V5X6_HUMAN;tr|G3V3K6|G3V3K6_HUMAN;tr|G3V251|G3V251_HUMAN;tr|G3V2D6|G3V2D6_HUMAN	Heterogeneous nuclear ribonucleoprotein C	nucleus [GO:0005634]; ribonucleoprotein complex [GO:1990904]		RNA binding [GO:0003723]	9	10	9	10	10	10	10	8	7	37.4	25.6095	25.6585	25.7232	28.4765	26.5137	27.5423	26.2762	25.4337	25.5697	26.3115	1.05062	25.6095	25.6585	25.7232	28.4765	26.5137	27.5423	26.2762	25.4337	25.5697	1.8471	0.0156409	1.75097	0.0242663	0.0961273	0.366724
Q14103	HNRNPD	tr|D6RF44|D6RF44_HUMAN;tr|H0YA96|H0YA96_HUMAN;tr|D6RAF8|D6RAF8_HUMAN;tr|A0A994J440|A0A994J440_HUMAN;tr|H0Y8G5|H0Y8G5_HUMAN;tr|A0A994J4R1|A0A994J4R1_HUMAN;sp|Q14103|HNRPD_HUMAN;tr|D6RD83|D6RD83_HUMAN;tr|D6RBQ9|D6RBQ9_HUMAN	Heterogeneous nuclear ribonucleoprotein D0 (hnRNP D0) (AU-rich element RNA-binding protein 1)	chromatin [GO:0000785]; cytosol [GO:0005829]; glutamatergic synapse [GO:0098978]; mCRD-mediated mRNA stability complex [GO:0106002]; nucleoplasm [GO:0005654]; nucleus [GO:0005634]; postsynaptic density [GO:0014069]; ribonucleoprotein complex [GO:1990904]	3'-UTR-mediated mRNA destabilization [GO:0061158]; cellular response to amino acid stimulus [GO:0071230]; cellular response to estradiol stimulus [GO:0071392]; cellular response to nitric oxide [GO:0071732]; cellular response to putrescine [GO:1904586]; cerebellum development [GO:0021549]; circadian regulation of translation [GO:0097167]; CRD-mediated mRNA stabilization [GO:0070934]; hepatocyte d…	chromatin binding [GO:0003682]; histone deacetylase binding [GO:0042826]; minor groove of adenine-thymine-rich DNA binding [GO:0003680]; mRNA 3'-UTR AU-rich region binding [GO:0035925]; RNA binding [GO:0003723]; telomeric DNA binding [GO:0042162]	2	1	0	3	3	2	1	2	1	32.4	22.1787			23.6798	23.1887	22.5272				22.8936	0.67096	22.1787	21.9294	21.5616	23.6798	23.1887	22.5272	21.9159	21.8472	21.5911	1.24198	0.0152926	1.34715	0.00901003	-0.105163	0.317218
O14979	HNRNPDL	tr|A0A087WUK2|A0A087WUK2_HUMAN;sp|O14979|HNRDL_HUMAN	Heterogeneous nuclear ribonucleoprotein D-like (hnRNP D-like) (hnRNP DL) (AU-rich element RNA-binding factor) (JKT41-binding protein) (Protein laAUF1)	chromatin [GO:0000785]; cytosol [GO:0005829]; nucleoplasm [GO:0005654]; nucleus [GO:0005634]; spliceosomal complex [GO:0005681]	regulation of gene expression [GO:0010468]; RNA processing [GO:0006396]	DNA binding [GO:0003677]; double-stranded DNA binding [GO:0003690]; poly(A) binding [GO:0008143]; poly(G) binding [GO:0034046]; RNA binding [GO:0003723]; single-stranded DNA binding [GO:0003697]	0	1	1	3	3	1	0	1	0	14.9				23.3894	22.7543					23.0718	0.449131	22.2754	22.1444	22.14	23.3894	22.7543	22.1073	22.3048	22.1575	22.1866	0.563717	0.102516	0.534005	0.11268	0.029712	0.331511
P52597	HNRNPF	sp|P52597|HNRPF_HUMAN	Heterogeneous nuclear ribonucleoprotein F (hnRNP F) (Nucleolin-like protein mcs94-1) [Cleaved into: Heterogeneous nuclear ribonucleoprotein F, N-terminally processed]	catalytic step 2 spliceosome [GO:0071013]; cytosol [GO:0005829]; membrane [GO:0016020]; nucleoplasm [GO:0005654]; nucleus [GO:0005634]; plasma membrane [GO:0005886]; ribonucleoprotein complex [GO:1990904]; synapse [GO:0045202]	mRNA splicing, via spliceosome [GO:0000398]; regulation of RNA splicing [GO:0043484]; RNA processing [GO:0006396]	RNA binding [GO:0003723]; single-stranded RNA binding [GO:0003727]	7	8	5	10	10	10	8	9	6	48.9	24.6171	25.2976	25.3581	25.4215	26.1696	25.9704	25.09	25.7698	24.902	25.3996	0.502997	24.6171	25.2976	25.3581	25.4215	26.1696	25.9704	25.09	25.7698	24.902	0.762884	0.0397771	0.599875	0.0788481	0.163009	0.334905
P31943	HNRNPH1	tr|G8JLB6|G8JLB6_HUMAN;sp|P31943|HNRH1_HUMAN;tr|A0AAG2UWX3|A0AAG2UWX3_HUMAN;tr|A0AAG2UY50|A0AAG2UY50_HUMAN;tr|E9PCY7|E9PCY7_HUMAN;tr|H0YBD7|H0YBD7_HUMAN;tr|A0A9L9PY23|A0A9L9PY23_HUMAN;tr|D6RIU0|D6RIU0_HUMAN;tr|D6RBM0|D6RBM0_HUMAN;tr|D6RIT2|D6RIT2_HUMAN	Heterogeneous nuclear ribonucleoprotein H (hnRNP H) [Cleaved into: Heterogeneous nuclear ribonucleoprotein H, N-terminally processed]	catalytic step 2 spliceosome [GO:0071013]; cytosol [GO:0005829]; membrane [GO:0016020]; nucleoplasm [GO:0005654]; nucleus [GO:0005634]; ribonucleoprotein complex [GO:1990904]	mRNA splicing, via spliceosome [GO:0000398]; regulation of RNA splicing [GO:0043484]; RNA processing [GO:0006396]	identical protein binding [GO:0042802]; poly(U) RNA binding [GO:0008266]; RNA binding [GO:0003723]	13	13	12	12	15	14	13	13	11	47.2	27.1092	27.6666	27.3776	27.4137	28.2818	27.9494	27.452	27.8257	27.5885	27.6294	0.350291	27.1092	27.6666	27.3776	27.4137	28.2818	27.9494	27.452	27.8257	27.5885	0.497163	0.0862729	0.259576	0.199671	0.237588	0.144457
P55795	HNRNPH2	sp|P55795|HNRH2_HUMAN	Heterogeneous nuclear ribonucleoprotein H2 (hnRNP H2) (FTP-3) (Heterogeneous nuclear ribonucleoprotein H') (hnRNP H') [Cleaved into: Heterogeneous nuclear ribonucleoprotein H2, N-terminally processed]	cytosol [GO:0005829]; membrane [GO:0016020]; nucleoplasm [GO:0005654]; nucleus [GO:0005634]; postsynaptic density [GO:0014069]; ribonucleoprotein complex [GO:1990904]	regulation of RNA splicing [GO:0043484]	RNA binding [GO:0003723]	5	8	9	7	12	11	8	11	4	42.3		23.9911	24.479	23.8625	25.1324	24.7843	23.801	24.8725		24.4175	0.536387	23.4297	23.9911	24.479	23.8625	25.1324	24.7843	23.801	24.8725	23.42	0.626493	0.133104	0.561878	0.192536	0.0646145	0.454427
P31942	HNRNPH3	sp|P31942|HNRH3_HUMAN	Heterogeneous nuclear ribonucleoprotein H3 (hnRNP H3) (Heterogeneous nuclear ribonucleoprotein 2H9) (hnRNP 2H9)	nucleoplasm [GO:0005654]; nucleus [GO:0005634]; ribonucleoprotein complex [GO:1990904]; spliceosomal complex [GO:0005681]	epithelial cell differentiation [GO:0030855]; mRNA splicing, via spliceosome [GO:0000398]; regulation of RNA splicing [GO:0043484]; RNA processing [GO:0006396]; RNA splicing [GO:0008380]	RNA binding [GO:0003723]	2	3	4	3	5	4	5	5	2	31.2	23.3412	23.705	22.7404	23.0316	23.6164	23.3318	23.15	23.2329		23.2687	0.309658	23.3412	23.705	22.7404	23.0316	23.6164	23.3318	23.15	23.2329	22.6203	0.064372	0.426998	0.325524	0.135893	-0.261152	0.24292
P61978	HNRNPK	tr|A0A994J6U9|A0A994J6U9_HUMAN;tr|A0A994J4E9|A0A994J4E9_HUMAN;tr|B4DUQ1|B4DUQ1_HUMAN;tr|A0A994J4U9|A0A994J4U9_HUMAN;tr|A0A994J4S7|A0A994J4S7_HUMAN;sp|P61978|HNRPK_HUMAN;tr|A0A994J782|A0A994J782_HUMAN;tr|Q5T6W2|Q5T6W2_HUMAN;tr|A0A994J6T5|A0A994J6T5_HUMAN	Heterogeneous nuclear ribonucleoprotein K (hnRNP K) (Transformation up-regulated nuclear protein) (TUNP)	catalytic step 2 spliceosome [GO:0071013]; cell projection [GO:0042995]; chromatin [GO:0000785]; cytoplasm [GO:0005737]; cytoplasmic stress granule [GO:0010494]; extracellular exosome [GO:0070062]; focal adhesion [GO:0005925]; membrane [GO:0016020]; nucleoplasm [GO:0005654]; nucleus [GO:0005634]; podosome [GO:0002102]; ribonucleoprotein complex [GO:1990904]	mRNA splicing, via spliceosome [GO:0000398]; negative regulation of apoptotic process [GO:0043066]; negative regulation of DNA-templated transcription [GO:0045892]; negative regulation of mRNA splicing, via spliceosome [GO:0048025]; positive regulation of low-density lipoprotein receptor activity [GO:1905599]; positive regulation of receptor-mediated endocytosis [GO:0048260]; positive regulation …	cadherin binding [GO:0045296]; DNA binding [GO:0003677]; identical protein binding [GO:0042802]; mRNA binding [GO:0003729]; protein domain specific binding [GO:0019904]; RNA binding [GO:0003723]	1	6	3	9	7	7	2	6	3	37.1		22.4372	22.9698	23.312	23.6363	23.7067	21.6527	22.8576		22.9389	0.722127	21.7988	22.4372	22.9698	23.312	23.6363	23.7067	21.6527	22.8576	21.7634	1.14977	0.0164997	1.46046	0.0111649	-0.310688	0.288471
P14866	HNRNPL	tr|M0QXS5|M0QXS5_HUMAN;tr|A0AAG2TNG9|A0AAG2TNG9_HUMAN;sp|P14866|HNRPL_HUMAN;tr|A0A3B3ITJ4|A0A3B3ITJ4_HUMAN;tr|M0QYT0|M0QYT0_HUMAN	Heterogeneous nuclear ribonucleoprotein L (hnRNP L)	chromatin [GO:0000785]; cytoplasm [GO:0005737]; extracellular exosome [GO:0070062]; membrane [GO:0016020]; nucleoplasm [GO:0005654]; nucleus [GO:0005634]; ribonucleoprotein complex [GO:1990904]; ribonucleoprotein granule [GO:0035770]	mRNA processing [GO:0006397]; negative regulation of DNA-templated transcription [GO:0045892]; regulation of alternative mRNA splicing, via spliceosome [GO:0000381]; regulation of RNA splicing [GO:0043484]; RNA processing [GO:0006396]	mRNA binding [GO:0003729]; pre-mRNA intronic binding [GO:0097157]; RNA binding [GO:0003723]; transcription cis-regulatory region binding [GO:0000976]	2	3	2	11	6	6	2	1	0	33.2	21.3089	20.9213	20.6253	25.1777	21.4962	22.9126	20.784			21.8894	1.63851	21.3089	20.9213	20.6253	25.1777	21.4962	22.9126	20.784	19.4454	18.8179	2.24369	0.0543488	3.51307	0.0224552	-1.26938	0.0534997
P52272	HNRNPM	sp|P52272|HNRPM_HUMAN	Heterogeneous nuclear ribonucleoprotein M (hnRNP M)	catalytic step 2 spliceosome [GO:0071013]; collagen-containing extracellular matrix [GO:0062023]; extracellular exosome [GO:0070062]; membrane [GO:0016020]; nuclear matrix [GO:0016363]; nucleolus [GO:0005730]; nucleoplasm [GO:0005654]; nucleus [GO:0005634]; paraspeckles [GO:0042382]; spliceosomal complex [GO:0005681]; synapse [GO:0045202]	alternative mRNA splicing, via spliceosome [GO:0000380]; mRNA splicing, via spliceosome [GO:0000398]	mRNA binding [GO:0003729]; protein domain specific binding [GO:0019904]; RNA binding [GO:0003723]	23	25	20	25	24	22	25	18	16	52.9	26.2406	26.0239	26.0923	26.9852	26.4789	26.6301	26.4881	26.1931	26.0281	26.3512	0.322207	26.2406	26.0239	26.0923	26.9852	26.4789	26.6301	26.4881	26.1931	26.0281	0.579122	0.0118961	0.461617	0.0419104	0.117505	0.237173
O43390	HNRNPR	sp|O43390|HNRPR_HUMAN;tr|A0A6Q8PEX7|A0A6Q8PEX7_HUMAN;tr|B4DT28|B4DT28_HUMAN;tr|A0A6Q8PH31|A0A6Q8PH31_HUMAN;tr|A0A6Q8PHG0|A0A6Q8PHG0_HUMAN;tr|A0A6Q8PH35|A0A6Q8PH35_HUMAN	Heterogeneous nuclear ribonucleoprotein R (hnRNP R)	catalytic step 2 spliceosome [GO:0071013]; endoplasmic reticulum [GO:0005783]; nucleoplasm [GO:0005654]; nucleus [GO:0005634]; ribonucleoprotein complex [GO:1990904]; spliceosomal complex [GO:0005681]	mRNA processing [GO:0006397]; mRNA splicing, via spliceosome [GO:0000398]	mRNA binding [GO:0003729]; RNA binding [GO:0003723]	1	1	3	15	6	7	4	3	2	27			21.8571	25.222	22.1783	23.844	22.393	21.2673		22.7936	1.46605	20.3353	19.5999	21.8571	25.222	22.1783	23.844	22.393	21.2673	19.9362	3.1507	0.023031	2.54931	0.0435967	0.601386	0.284908
Q00839	HNRNPU	sp|Q00839|HNRPU_HUMAN;tr|A0A1W2PPS1|A0A1W2PPS1_HUMAN;tr|A0A1X7SBS1|A0A1X7SBS1_HUMAN;tr|A0A1W2PP35|A0A1W2PP35_HUMAN;tr|A0A994J6V2|A0A994J6V2_HUMAN;tr|Q5RI18|Q5RI18_HUMAN;tr|A0A1W2PPL4|A0A1W2PPL4_HUMAN;tr|A0A1W2PPH7|A0A1W2PPH7_HUMAN;tr|A0A1W2PP34|A0A1W2PP34_HUMAN;tr|A0A1W2PQL0|A0A1W2PQL0_HUMAN;tr|A0A1W2PQ74|A0A1W2PQ74_HUMAN;tr|A0A1W2PRZ7|A0A1W2PRZ7_HUMAN	Heterogeneous nuclear ribonucleoprotein U (hnRNP U) (GRIP120) (Nuclear p120 ribonucleoprotein) (Scaffold-attachment factor A) (SAF-A) (p120) (pp120)	catalytic step 2 spliceosome [GO:0071013]; cell surface [GO:0009986]; centrosome [GO:0005813]; CRD-mediated mRNA stability complex [GO:0070937]; cytoplasmic ribonucleoprotein granule [GO:0036464]; cytosol [GO:0005829]; dendrite [GO:0030425]; inactive sex chromosome [GO:0098577]; kinetochore [GO:0000776]; membrane [GO:0016020]; midbody [GO:0030496]; mitotic spindle [GO:0072686]; mitotic spindle mi…	adaptive thermogenesis [GO:1990845]; alternative mRNA splicing, via spliceosome [GO:0000380]; cardiac muscle cell development [GO:0055013]; cell division [GO:0051301]; cellular response to glucocorticoid stimulus [GO:0071385]; cellular response to leukemia inhibitory factor [GO:1990830]; chromatin organization [GO:0006325]; circadian regulation of gene expression [GO:0032922]; CRD-mediated mRNA s…	actin binding [GO:0003779]; ATP binding [GO:0005524]; chromatin binding [GO:0003682]; chromatin DNA binding [GO:0031490]; DNA binding [GO:0003677]; double-stranded DNA binding [GO:0003690]; double-stranded RNA binding [GO:0003725]; identical protein binding [GO:0042802]; lncRNA binding [GO:0106222]; mRNA 3'-UTR binding [GO:0003730]; piRNA binding [GO:0034584]; poly(A) binding [GO:0008143]; poly(C…	11	23	22	16	24	22	15	26	17	42.7	26.6566	28.3825	28.1675	26.7821	28.7023	28.3599	26.7405	28.7036	28.159	27.8504	0.865347	26.6566	28.3825	28.1675	26.7821	28.7023	28.3599	26.7405	28.7036	28.159	0.21253	0.402152	0.0804082	0.463824	0.132122	0.438286
Q9BUJ2	HNRNPUL1	tr|A0A0A0MRA5|A0A0A0MRA5_HUMAN;tr|B7Z4B8|B7Z4B8_HUMAN;sp|Q9BUJ2|HNRL1_HUMAN;tr|M0R3F1|M0R3F1_HUMAN;tr|M0QYZ0|M0QYZ0_HUMAN	Heterogeneous nuclear ribonucleoprotein U-like protein 1 (Adenovirus early region 1B-associated protein 5) (E1B-55 kDa-associated protein 5) (E1B-AP5)	nucleoplasm [GO:0005654]; nucleus [GO:0005634]; ribonucleoprotein complex [GO:1990904]; synapse [GO:0045202]	alternative mRNA splicing, via spliceosome [GO:0000380]; response to virus [GO:0009615]; RNA processing [GO:0006396]	enzyme binding [GO:0019899]; RNA binding [GO:0003723]	0	6	4	0	8	4	1	8	2	20.5		23.0499	22.5955		22.8489	22.5059		23.1153		22.8231	0.269185	22.3369	23.0499	22.5955	22.2039	22.8489	22.5059	22.4094	23.1153	22.1558	-0.141201	0.320017	-0.0405541	0.455691	-0.100647	0.395347
Q1KMD3	HNRNPUL2	sp|Q1KMD3|HNRL2_HUMAN;tr|H3BQZ7|H3BQZ7_HUMAN	Heterogeneous nuclear ribonucleoprotein U-like protein 2 (Scaffold-attachment factor A2) (SAF-A2)	membrane [GO:0016020]; nucleoplasm [GO:0005654]; nucleus [GO:0005634]; synapse [GO:0045202]	alternative mRNA splicing, via spliceosome [GO:0000380]	RNA binding [GO:0003723]	13	20	14	14	19	13	18	20	13	42.4	25.0223	25.0177	25.1211	23.8948	24.8226	24.6772	25.24	25.3407	25.0369	24.9081	0.428921	25.0223	25.0177	25.1211	23.8948	24.8226	24.6772	25.24	25.3407	25.0369	-0.588847	0.0561108	-0.741008	0.0349781	0.152161	0.0931699
Q5SSJ5	HP1BP3	sp|Q5SSJ5|HP1B3_HUMAN;tr|B0QZK4|B0QZK4_HUMAN;tr|Q5SWC8|Q5SWC8_HUMAN	Heterochromatin protein 1-binding protein 3 (Protein HP1-BP74)	chromosome [GO:0005694]; nuclear speck [GO:0016607]; nucleosome [GO:0000786]; nucleus [GO:0005634]	cellular response to hypoxia [GO:0071456]; heterochromatin organization [GO:0070828]; nucleosome assembly [GO:0006334]; regulation of cell population proliferation [GO:0042127]; regulation of DNA-templated transcription [GO:0006355]; regulation of nucleus size [GO:0097298]	DNA binding [GO:0003677]; nucleosome binding [GO:0031491]	1	2	3	5	10	5	0	6	2	24.4		22.0334	22.6632	22.9495	24.117	23.6511		22.9067		23.0535	0.736681	21.5022	22.0334	22.6632	22.9495	24.117	23.6511	22.1866	22.9067	21.745	1.50629	0.0171506	1.29311	0.0271077	0.21318	0.338927
P07900	HSP90AA1	sp|P07900|HS90A_HUMAN	Heat shock protein HSP 90-alpha (EC 3.6.4.10) (Heat shock 86 kDa) (HSP 86) (HSP86) (Heat shock protein family C member 1) (Lipopolysaccharide-associated protein 2) (LAP-2) (LPS-associated protein 2) (Renal carcinoma antigen NY-REN-38)	apical plasma membrane [GO:0016324]; axonal growth cone [GO:0044295]; basolateral plasma membrane [GO:0016323]; brush border membrane [GO:0031526]; cell surface [GO:0009986]; collagen-containing extracellular matrix [GO:0062023]; cytoplasm [GO:0005737]; cytosol [GO:0005829]; dendritic growth cone [GO:0044294]; endocytic vesicle lumen [GO:0071682]; extracellular exosome [GO:0070062]; extracellular…	activation of innate immune response [GO:0002218]; cardiac muscle cell apoptotic process [GO:0010659]; cellular response to heat [GO:0034605]; cellular response to virus [GO:0098586]; chaperone-mediated autophagy [GO:0061684]; chaperone-mediated protein complex assembly [GO:0051131]; mitochondrial transport [GO:0006839]; neurofibrillary tangle assembly [GO:1902988]; neuron migration [GO:0001764];…	ATP binding [GO:0005524]; ATP hydrolysis activity [GO:0016887]; ATP-dependent protein folding chaperone [GO:0140662]; CTP binding [GO:0002135]; dATP binding [GO:0032564]; disordered domain specific binding [GO:0097718]; DNA polymerase binding [GO:0070182]; enzyme-substrate adaptor activity [GO:0140767]; GTP binding [GO:0005525]; GTPase binding [GO:0051020]; histone deacetylase binding [GO:0042826…	1	1	2	12	9	8	4	1	2	21.6				22.1655	21.0689	21.7418				21.6588	0.553	20.6212	20.9672	20.6443	22.1655	21.0689	21.7418	20.4493	20.3802	20.7476	0.914549	0.0269411	1.13304	0.0143323	-0.218494	0.12028
P08238	HSP90AB1	sp|P08238|HS90B_HUMAN	Heat shock protein HSP 90-beta (HSP 90) (Heat shock 84 kDa) (HSP 84) (HSP84) (Heat shock protein family C member 3)	aryl hydrocarbon receptor complex [GO:0034751]; axonal growth cone [GO:0044295]; cell surface [GO:0009986]; cytoplasm [GO:0005737]; cytosol [GO:0005829]; dendritic growth cone [GO:0044294]; dynein axonemal particle [GO:0120293]; extracellular exosome [GO:0070062]; extracellular region [GO:0005576]; ficolin-1-rich granule lumen [GO:1904813]; HSP90-CDC37 chaperone complex [GO:1990565]; melanosome […	cellular response to heat [GO:0034605]; cellular response to interleukin-4 [GO:0071353]; chaperone-mediated protein complex assembly [GO:0051131]; chaperone-mediated protein folding [GO:0061077]; negative regulation of apoptotic process [GO:0043066]; negative regulation of proteasomal protein catabolic process [GO:1901799]; negative regulation of proteasomal ubiquitin-dependent protein catabolic …	ATP binding [GO:0005524]; ATP hydrolysis activity [GO:0016887]; ATP-dependent protein binding [GO:0043008]; ATP-dependent protein folding chaperone [GO:0140662]; cadherin binding [GO:0045296]; disordered domain specific binding [GO:0097718]; DNA polymerase binding [GO:0070182]; double-stranded RNA binding [GO:0003725]; heat shock protein binding [GO:0031072]; histone deacetylase binding [GO:00428…	3	5	4	15	13	13	9	8	6	26.2	22.3231	21.9537	21.8841	24.976	23.7342	24.1674	23.072	23.0899	22.6888	23.0988	1.03843	22.3231	21.9537	21.8841	24.976	23.7342	24.1674	23.072	23.0899	22.6888	2.23889	0.00225046	1.34227	0.0127776	0.896627	0.0044931
P0DMV9	HSPA1B	sp|P0DMV9|HS71B_HUMAN;sp|P0DMV8|HS71A_HUMAN;tr|A0A0G2JIW1|A0A0G2JIW1_HUMAN;tr|V9GZ37|V9GZ37_HUMAN	Heat shock 70 kDa protein 1B (Heat shock 70 kDa protein 2) (HSP70-2) (HSP70.2) (Heat shock protein family A member 1B)	aggresome [GO:0016235]; blood microparticle [GO:0072562]; centriole [GO:0005814]; centrosome [GO:0005813]; cytoplasm [GO:0005737]; cytosol [GO:0005829]; endoplasmic reticulum [GO:0005783]; extracellular exosome [GO:0070062]; extracellular region [GO:0005576]; ficolin-1-rich granule lumen [GO:1904813]; focal adhesion [GO:0005925]; inclusion body [GO:0016234]; mitochondrion [GO:0005739]; nuclear sp…	ATP metabolic process [GO:0046034]; cellular heat acclimation [GO:0070370]; cellular response to heat [GO:0034605]; cellular response to oxidative stress [GO:0034599]; cellular response to steroid hormone stimulus [GO:0071383]; chaperone cofactor-dependent protein refolding [GO:0051085]; mRNA catabolic process [GO:0006402]; negative regulation of apoptotic process [GO:0043066]; negative regulatio…	ATP binding [GO:0005524]; ATP hydrolysis activity [GO:0016887]; ATP-dependent protein disaggregase activity [GO:0140545]; ATP-dependent protein folding chaperone [GO:0140662]; C3HC4-type RING finger domain binding [GO:0055131]; enzyme binding [GO:0019899]; G protein-coupled receptor binding [GO:0001664]; heat shock protein binding [GO:0031072]; histone deacetylase binding [GO:0042826]; protein fo…	11	14	13	9	12	13	12	16	13	36.3	24.0298	24.5148	24.5273	23.3414	24.2053	24.027	24.2666	24.9783	24.8119	24.3003	0.486892	24.0298	24.5148	24.5273	23.3414	24.2053	24.027	24.2666	24.9783	24.8119	-0.499382	0.0913125	-0.827722	0.0357922	0.32834	0.145574
P11021	HSPA5	tr|A0A7P0TAI0|A0A7P0TAI0_HUMAN;tr|A0A7P0TB36|A0A7P0TB36_HUMAN;sp|P11021|BIP_HUMAN	Endoplasmic reticulum chaperone BiP (EC 3.6.4.10) (78 kDa glucose-regulated protein) (GRP-78) (Binding-immunoglobulin protein) (BiP) (Heat shock protein 70 family protein 5) (HSP70 family protein 5) (Heat shock protein family A member 5) (Immunoglobulin heavy chain-binding protein)	cell surface [GO:0009986]; cytoplasm [GO:0005737]; cytosol [GO:0005829]; endoplasmic reticulum [GO:0005783]; endoplasmic reticulum chaperone complex [GO:0034663]; endoplasmic reticulum lumen [GO:0005788]; endoplasmic reticulum membrane [GO:0005789]; endoplasmic reticulum-Golgi intermediate compartment [GO:0005793]; extracellular exosome [GO:0070062]; focal adhesion [GO:0005925]; intracellular mem…	cellular response to glucose starvation [GO:0042149]; cellular response to interleukin-4 [GO:0071353]; cerebellar Purkinje cell layer development [GO:0021680]; cerebellum structural organization [GO:0021589]; chaperone cofactor-dependent protein refolding [GO:0051085]; endoplasmic reticulum unfolded protein response [GO:0030968]; ER overload response [GO:0006983]; ERAD pathway [GO:0036503]; IRE1-…	ATP binding [GO:0005524]; ATP hydrolysis activity [GO:0016887]; ATP-dependent protein folding chaperone [GO:0140662]; cadherin binding [GO:0045296]; calcium ion binding [GO:0005509]; enzyme binding [GO:0019899]; heat shock protein binding [GO:0031072]; misfolded protein binding [GO:0051787]; protein domain specific binding [GO:0019904]; protein folding chaperone [GO:0044183]; protein serine/threo…	1	2	3	1	8	4	3	2	2	18.5					23.4048	22.2373	22.399			22.6804	0.632583	21.481	21.6539	21.8485	21.5768	23.4048	22.2373	22.399	21.5517	21.7006	0.745161	0.121619	0.522564	0.214637	0.222596	0.236981
P11142	HSPA8	sp|P11142|HSP7C_HUMAN;tr|E9PKE3|E9PKE3_HUMAN;tr|E9PNE6|E9PNE6_HUMAN;tr|E9PN89|E9PN89_HUMAN	Heat shock cognate 71 kDa protein (EC 3.6.4.10) (Heat shock 70 kDa protein 8) (Heat shock protein family A member 8) (Lipopolysaccharide-associated protein 1) (LAP-1) (LPS-associated protein 1)	blood microparticle [GO:0072562]; clathrin-sculpted gamma-aminobutyric acid transport vesicle membrane [GO:0061202]; cytoplasm [GO:0005737]; cytosol [GO:0005829]; extracellular exosome [GO:0070062]; extracellular region [GO:0005576]; extracellular space [GO:0005615]; ficolin-1-rich granule lumen [GO:1904813]; focal adhesion [GO:0005925]; lumenal side of lysosomal membrane [GO:0098575]; lysosomal …	ATP metabolic process [GO:0046034]; cellular response to starvation [GO:0009267]; cellular response to steroid hormone stimulus [GO:0071383]; chaperone cofactor-dependent protein refolding [GO:0051085]; chaperone-mediated autophagy [GO:0061684]; chaperone-mediated autophagy translocation complex disassembly [GO:1904764]; clathrin coat disassembly [GO:0072318]; membrane organization [GO:0061024]; …	ATP binding [GO:0005524]; ATP hydrolysis activity [GO:0016887]; ATP-dependent protein disaggregase activity [GO:0140545]; ATP-dependent protein folding chaperone [GO:0140662]; C3HC4-type RING finger domain binding [GO:0055131]; cadherin binding [GO:0045296]; enzyme binding [GO:0019899]; G protein-coupled receptor binding [GO:0001664]; heat shock protein binding [GO:0031072]; MHC class II protein …	19	17	20	17	17	16	19	22	15	45.2	25.7667	25.721	25.79	24.766	25.1749	24.9263	25.6409	26.0411	25.861	25.5209	0.449553	25.7667	25.721	25.79	24.766	25.1749	24.9263	25.6409	26.0411	25.861	-0.803546	0.001321	-0.891945	0.00289482	0.0883993	0.246817
P04792	HSPB1	sp|P04792|HSPB1_HUMAN;tr|A0A6Q8PGK1|A0A6Q8PGK1_HUMAN;tr|A0A6Q8PFK8|A0A6Q8PFK8_HUMAN;tr|A0A6Q8PFE7|A0A6Q8PFE7_HUMAN;tr|A0A6Q8PF43|A0A6Q8PF43_HUMAN;tr|A0A6Q8PHJ6|A0A6Q8PHJ6_HUMAN;tr|A0A6Q8PHA6|A0A6Q8PHA6_HUMAN;tr|A0A6Q8PH65|A0A6Q8PH65_HUMAN;tr|A0A6Q8PGY2|A0A6Q8PGY2_HUMAN	Heat shock protein beta-1 (HspB1) (28 kDa heat shock protein) (Estrogen-regulated 24 kDa protein) (Heat shock 27 kDa protein) (HSP 27) (Heat shock protein family B member 1) (Stress-responsive protein 27) (SRP27)	axon cytoplasm [GO:1904115]; cornified envelope [GO:0001533]; cytoplasm [GO:0005737]; cytoskeleton [GO:0005856]; cytosol [GO:0005829]; extracellular exosome [GO:0070062]; extracellular space [GO:0005615]; focal adhesion [GO:0005925]; nucleus [GO:0005634]; proteasome complex [GO:0000502]; spindle [GO:0005819]; Z disc [GO:0030018]	anterograde axonal protein transport [GO:0099641]; cellular response to vascular endothelial growth factor stimulus [GO:0035924]; chaperone-mediated protein folding [GO:0061077]; intracellular signal transduction [GO:0035556]; negative regulation of apoptotic process [GO:0043066]; negative regulation of oxidative stress-induced intrinsic apoptotic signaling pathway [GO:1902176]; negative regulati…	identical protein binding [GO:0042802]; protein folding chaperone [GO:0044183]; protein homodimerization activity [GO:0042803]; protein kinase binding [GO:0019901]; protein kinase C binding [GO:0005080]; protein kinase C inhibitor activity [GO:0008426]; RNA binding [GO:0003723]; RNA polymerase II-specific DNA-binding transcription factor binding [GO:0061629]; ubiquitin binding [GO:0043130]; unfol…	0	5	5	5	7	5	2	4	2	57.6		23.1764	22.7987	23.3961	24.3747	24.2434		23.3033		23.5488	0.624407	22.2805	23.1764	22.7987	23.3961	24.3747	24.2434	22.6692	23.3033	22.3933	1.25284	0.017802	1.21613	0.0203808	0.0367053	0.463286
P41252	IARS1	tr|A0A804HHW9|A0A804HHW9_HUMAN;tr|A0A804HL54|A0A804HL54_HUMAN;tr|A0A804HJN6|A0A804HJN6_HUMAN;sp|P41252|SYIC_HUMAN;tr|A0A804HJ36|A0A804HJ36_HUMAN;tr|J3KR24|J3KR24_HUMAN;tr|A0A0A0MSX9|A0A0A0MSX9_HUMAN;tr|A0A804HIV9|A0A804HIV9_HUMAN	Isoleucine--tRNA ligase, cytoplasmic (EC 6.1.1.5) (Isoleucyl-tRNA synthetase) (IRS) (IleRS)	aminoacyl-tRNA synthetase multienzyme complex [GO:0017101]; cytoplasm [GO:0005737]; cytosol [GO:0005829]; extracellular exosome [GO:0070062]; membrane [GO:0016020]; nucleoplasm [GO:0005654]	isoleucyl-tRNA aminoacylation [GO:0006428]; osteoblast differentiation [GO:0001649]; tRNA aminoacylation for protein translation [GO:0006418]	aminoacyl-tRNA editing activity [GO:0002161]; ATP binding [GO:0005524]; GTPase binding [GO:0051020]; isoleucine-tRNA ligase activity [GO:0004822]; tRNA binding [GO:0000049]	0	1	1	0	3	0	0	3	1	4.4					20.6253			21.272		20.9487	0.457274	19.7735	20.1129	20.0188	20.1705	20.6253	20.3409	20.1046	21.272	20.1698	0.410516	0.0348218	-0.136552	0.375383	0.547068	0.11767
P01857	IGHG1	tr|A0A0A0MS07|A0A0A0MS07_HUMAN;tr|A0A9H3ZR93|A0A9H3ZR93_HUMAN;sp|P01857|IGHG1_HUMAN;tr|A0A9H4DHQ2|A0A9H4DHQ2_HUMAN;sp|P01860|IGHG3_HUMAN;sp|P01859|IGHG2_HUMAN;sp|P01861|IGHG4_HUMAN	Immunoglobulin heavy constant gamma 1 (Ig gamma-1 chain C region) (Ig gamma-1 chain C region EU) (Ig gamma-1 chain C region KOL) (Ig gamma-1 chain C region NIE)	blood microparticle [GO:0072562]; extracellular exosome [GO:0070062]; extracellular region [GO:0005576]; extracellular space [GO:0005615]; IgG immunoglobulin complex [GO:0071735]; immunoglobulin complex, circulating [GO:0042571]; plasma membrane [GO:0005886]	adaptive immune response [GO:0002250]; antibacterial humoral response [GO:0019731]; antibody-dependent cellular cytotoxicity [GO:0001788]; B cell receptor signaling pathway [GO:0050853]; complement activation, classical pathway [GO:0006958]; complement-dependent cytotoxicity [GO:0097278]	antigen binding [GO:0003823]; Fc-gamma receptor I complex binding [GO:0034988]; immunoglobulin receptor binding [GO:0034987]	2	2	2	2	2	2	2	2	2	5.1	31.2557	30.2574	30.3332	30.1371	29.7801	29.5945	30.273	27.9369	28.8999	29.8297	0.953029	31.2557	30.2574	30.3332	30.1371	29.7801	29.5945	30.273	27.9369	28.8999	-0.778213	0.0477706	0.800654	0.157131	-1.57887	0.051517
Q12905	ILF2	tr|B4DY09|B4DY09_HUMAN;sp|Q12905|ILF2_HUMAN	Interleukin enhancer-binding factor 2 (Nuclear factor of activated T-cells 45 kDa)	cytosol [GO:0005829]; extracellular region [GO:0005576]; ficolin-1-rich granule lumen [GO:1904813]; membrane [GO:0016020]; nucleolus [GO:0005730]; nucleoplasm [GO:0005654]; nucleus [GO:0005634]; ribonucleoprotein complex [GO:1990904]; specific granule lumen [GO:0035580]; tertiary granule lumen [GO:1904724]	positive regulation of DNA-templated transcription [GO:0045893]	DNA binding [GO:0003677]; double-stranded RNA binding [GO:0003725]; RNA binding [GO:0003723]	5	5	4	9	5	8	7	5	4	42	23.3699	22.4763	23.0138	24.7802	23.7046	24.4122	23.557	22.9164	23.5374	23.5297	0.720353	23.3699	22.4763	23.0138	24.7802	23.7046	24.4122	23.557	22.9164	23.5374	1.34565	0.0150755	0.96205	0.032106	0.383601	0.157519
Q12906	ILF3	sp|Q12906|ILF3_HUMAN	Interleukin enhancer-binding factor 3 (Double-stranded RNA-binding protein 76) (DRBP76) (M-phase phosphoprotein 4) (MPP4) (Nuclear factor associated with dsRNA) (NFAR) (Nuclear factor of activated T-cells 90 kDa) (NF-AT-90) (Translational control protein 80) (TCP80)	cytoplasm [GO:0005737]; cytosol [GO:0005829]; extracellular region [GO:0005576]; membrane [GO:0016020]; mitochondrion [GO:0005739]; nucleolus [GO:0005730]; nucleoplasm [GO:0005654]; nucleus [GO:0005634]; ribonucleoprotein complex [GO:1990904]	defense response to virus [GO:0051607]; negative regulation of DNA-templated transcription [GO:0045892]; negative regulation of translation [GO:0017148]; negative regulation of viral genome replication [GO:0045071]; positive regulation of DNA-templated transcription [GO:0045893]; protein phosphorylation [GO:0006468]; spliceosome-depend formation of circular RNA [GO:0160091]	DNA binding [GO:0003677]; double-stranded RNA binding [GO:0003725]; mRNA 3'-UTR AU-rich region binding [GO:0035925]; RNA binding [GO:0003723]; single-stranded RNA binding [GO:0003727]; virus receptor activity [GO:0001618]	6	9	8	23	19	17	12	10	5	43.1	22.7013	23.2294	23.0697	25.1503	24.4807	24.6358	24.0828	23.1855	21.8676	23.6004	1.05381	22.7013	23.2294	23.0697	25.1503	24.4807	24.6358	24.0828	23.1855	21.8676	1.75543	0.0011798	1.7103	0.0321222	0.0451298	0.474461
Q16891	IMMT	sp|Q16891|MIC60_HUMAN;tr|H7C463|H7C463_HUMAN;tr|C9J406|C9J406_HUMAN;tr|B9A067|B9A067_HUMAN	MICOS complex subunit MIC60 (Cell proliferation-inducing gene 4/52 protein) (Mitochondrial inner membrane protein) (Mitofilin) (p87/89)	membrane [GO:0016020]; MIB complex [GO:0140275]; MICOS complex [GO:0061617]; mitochondrial crista junction [GO:0044284]; mitochondrial inner membrane [GO:0005743]; mitochondrial intermembrane space [GO:0005758]; mitochondrion [GO:0005739]; SAM complex [GO:0001401]	cristae formation [GO:0042407]; inner mitochondrial membrane organization [GO:0007007]; mitochondrial calcium ion homeostasis [GO:0051560]; neuron cellular homeostasis [GO:0070050]	RNA binding [GO:0003723]	4	6	6	6	8	7	9	6	4	18.6	21.993	22.5042	22.2869	22.4522	22.8349	23.0473	23.3464	22.7807	22.7803	22.6695	0.407965	21.993	22.5042	22.2869	22.4522	22.8349	23.0473	23.3464	22.7807	22.7803	0.51679	0.0433052	-0.190963	0.249124	0.707753	0.0209674
Q9NV31	IMP3	sp|Q9NV31|IMP3_HUMAN	U3 small nucleolar ribonucleoprotein protein IMP3 (U3 snoRNP protein IMP3) (BRMS2)	cytosol [GO:0005829]; Mpp10 complex [GO:0034457]; nucleolus [GO:0005730]; nucleoplasm [GO:0005654]; nucleus [GO:0005634]; preribosome [GO:0030684]; small-subunit processome [GO:0032040]	maturation of SSU-rRNA [GO:0030490]; ribosomal small subunit biogenesis [GO:0042274]; rRNA processing [GO:0006364]	RNA binding [GO:0003723]; rRNA binding [GO:0019843]; snoRNA binding [GO:0030515]	2	2	2	3	5	4	2	1	1	48.9	23.2113		23.6094	22.9148	23.5559	23.4319	22.9922			23.2859	0.292707	23.2113	22.6301	23.6094	22.9148	23.5559	23.4319	22.9922	22.6906	22.744	0.150581	0.342731	0.491923	0.0431045	-0.341342	0.15875
Q9NQS7	INCENP	sp|Q9NQS7|INCE_HUMAN	Inner centromere protein	central element [GO:0000801]; chromocenter [GO:0010369]; chromosome passenger complex [GO:0032133]; chromosome, centromeric region [GO:0000775]; cytosol [GO:0005829]; kinetochore [GO:0000776]; lateral element [GO:0000800]; meiotic spindle midzone [GO:1990385]; microtubule [GO:0005874]; microtubule cytoskeleton [GO:0015630]; midbody [GO:0030496]; nuclear body [GO:0016604]; nucleoplasm [GO:0005654]…	chromosome segregation [GO:0007059]; meiotic spindle midzone assembly [GO:0051257]; metaphase chromosome alignment [GO:0051310]; mitotic cell cycle [GO:0000278]; mitotic cytokinesis [GO:0000281]; mitotic spindle assembly [GO:0090307]; mitotic spindle midzone assembly [GO:0051256]; positive regulation of attachment of mitotic spindle microtubules to kinetochore [GO:1902425]; positive regulation of…	molecular function activator activity [GO:0140677]	4	10	11	1	8	2	8	13	4	23.2	23.1827	24.5624	23.8538		23.5822	22.829	23.1668	24.2055	23.2558	23.5798	0.58907	23.1827	24.5624	23.8538	22.4187	23.5822	22.829	23.1668	24.2055	23.2558	-0.922977	0.0765305	-0.599389	0.138212	-0.323589	0.28331
P46940	IQGAP1	sp|P46940|IQGA1_HUMAN;tr|A0A0J9YXZ5|A0A0J9YXZ5_HUMAN;tr|H0YLE8|H0YLE8_HUMAN	Ras GTPase-activating-like protein IQGAP1 (p195)	actin filament [GO:0005884]; apical plasma membrane [GO:0016324]; axon [GO:0030424]; basolateral plasma membrane [GO:0016323]; cell cortex [GO:0005938]; cortical actin cytoskeleton [GO:0030864]; cytoplasm [GO:0005737]; cytoplasmic ribonucleoprotein granule [GO:0036464]; cytoplasmic side of plasma membrane [GO:0009898]; cytosol [GO:0005829]; extracellular exosome [GO:0070062]; focal adhesion [GO:0…	caveola assembly [GO:0070836]; cell migration [GO:0016477]; cellular response to calcium ion [GO:0071277]; cellular response to epidermal growth factor stimulus [GO:0071364]; cellular response to platelet-derived growth factor stimulus [GO:0036120]; epidermal growth factor receptor signaling pathway [GO:0007173]; fibroblast growth factor receptor signaling pathway [GO:0008543]; fibroblast migrati…	actin filament binding [GO:0051015]; cadherin binding [GO:0045296]; calcium ion binding [GO:0005509]; calmodulin binding [GO:0005516]; GTPase activator activity [GO:0005096]; GTPase inhibitor activity [GO:0005095]; MAP-kinase scaffold activity [GO:0005078]; molecular adaptor activity [GO:0060090]; phosphatidylinositol-3,4,5-trisphosphate binding [GO:0005547]; protein domain specific binding [GO:0…	0	1	0	9	5	7	0	4	0	15.6				22.6326		23.0483		21.9306		22.5372	0.56497	21.5629	21.4673	21.7293	22.6326	21.5632	23.0483	21.3692	21.9306	21.2585	0.828201	0.0694083	0.895265	0.0704954	-0.0670644	0.388659
P28290	ITPRID2	tr|E9PHV5|E9PHV5_HUMAN;sp|P28290|ITPI2_HUMAN;tr|E7EUL7|E7EUL7_HUMAN	Protein ITPRID2 (Cleavage signal-1 protein) (CS-1) (ITPR-interacting domain-containing protein 2) (Ki-ras-induced actin-interacting protein) (Sperm-specific antigen 2)	cytosol [GO:0005829]; nucleoplasm [GO:0005654]; plasma membrane [GO:0005886]		actin filament binding [GO:0051015]; signaling receptor binding [GO:0005102]	21	5	9	15	4	5	24	9	10	33.1	24.1522	19.7872	22.5283	22.7549	20.4702	21.0181	24.9368	22.4248	20.656	22.0809	1.74051	24.1522	19.7872	22.5283	22.7549	20.4702	21.0181	24.9368	22.4248	20.656	-0.741507	0.317783	-1.25812	0.212853	0.516616	0.392975
P14923	JUP	sp|P14923|PLAK_HUMAN	Junction plakoglobin (Catenin gamma) (Desmoplakin III) (Desmoplakin-3)	adherens junction [GO:0005912]; catenin complex [GO:0016342]; cell-cell junction [GO:0005911]; cornified envelope [GO:0001533]; cytoplasm [GO:0005737]; cytoplasmic side of plasma membrane [GO:0009898]; cytoskeleton [GO:0005856]; cytosol [GO:0005829]; desmosome [GO:0030057]; extracellular exosome [GO:0070062]; extracellular region [GO:0005576]; ficolin-1-rich granule lumen [GO:1904813]; focal adhe…	bundle of His cell-Purkinje myocyte adhesion involved in cell communication [GO:0086073]; canonical Wnt signaling pathway [GO:0060070]; cell migration [GO:0016477]; cell-cell adhesion [GO:0098609]; cellular response to indole-3-methanol [GO:0071681]; desmosome assembly [GO:0002159]; detection of mechanical stimulus [GO:0050982]; endothelial cell-cell adhesion [GO:0071603]; negative regulation of …	alpha-catenin binding [GO:0045294]; cadherin binding [GO:0045296]; cell adhesion molecule binding [GO:0050839]; cell adhesive protein binding involved in bundle of His cell-Purkinje myocyte communication [GO:0086083]; cytoskeletal protein-membrane anchor activity [GO:0106006]; nuclear receptor binding [GO:0016922]; protein homodimerization activity [GO:0042803]; protein phosphatase binding [GO:00…	19	28	23	20	21	20	23	28	22	62.1	25.2481	26.4375	26.237	24.9516	25.3669	25.0628	26.0152	26.8028	26.5466	25.852	0.701585	25.2481	26.4375	26.237	24.9516	25.3669	25.0628	26.0152	26.8028	26.5466	-0.847098	0.0472066	-1.32779	0.00362189	0.480688	0.165415
Q8NHM5	KDM2B	tr|A0A0C4DGG3|A0A0C4DGG3_HUMAN;sp|Q8NHM5|KDM2B_HUMAN	Lysine-specific demethylase 2B (EC 1.14.11.27) (CXXC-type zinc finger protein 2) (F-box and leucine-rich repeat protein 10) (F-box protein FBL10) (F-box/LRR-repeat protein 10) (JmjC domain-containing histone demethylation protein 1B) (Jumonji domain-containing EMSY-interactor methyltransferase motif protein) (Protein JEMMA) (Protein-containing CXXC domain 2) ([Histone-H3]-lysine-36 demethylase 1B)	chromosome [GO:0005694]; nucleolus [GO:0005730]; nucleoplasm [GO:0005654]; nucleus [GO:0005634]; PcG protein complex [GO:0031519]	chromatin remodeling [GO:0006338]; embryonic camera-type eye morphogenesis [GO:0048596]; forebrain development [GO:0030900]; fourth ventricle development [GO:0021592]; hindbrain development [GO:0030902]; initiation of neural tube closure [GO:0021993]; lateral ventricle development [GO:0021670]; midbrain development [GO:0030901]; midbrain-hindbrain boundary morphogenesis [GO:0021555]; negative reg…	DNA binding [GO:0003677]; histone demethylase activity [GO:0032452]; histone H3K36 demethylase activity [GO:0051864]; histone H3K36me/H3K36me2 demethylase activity [GO:0140680]; RNA polymerase II cis-regulatory region sequence-specific DNA binding [GO:0000978]; rRNA binding [GO:0019843]; transcription coregulator activity [GO:0003712]; unmethylated CpG binding [GO:0045322]; zinc ion binding [GO:0…	4	0	0	3	0	2	6	0	0	11.6	22.81			21.8085		21.1151	22.853			22.1466	0.840113	22.81	20.6273	20.7168	21.8085	20.4537	21.1151	22.853	20.6206	21.0404	-0.258924	0.383075	-0.378902	0.32803	0.119978	0.454637
Q9BY89	KIAA1671	sp|Q9BY89|K1671_HUMAN	Uncharacterized protein KIAA1671	cilium [GO:0005929]; intercellular bridge [GO:0045171]; microtubule cytoskeleton [GO:0015630]			4	3	2	1	2	0	7	5	2	7.9	22.2934	22.3252	22.218		21.3934		22.6036	22.3866		22.2034	0.417838	22.2934	22.3252	22.218	21.306	21.3934	21.6343	22.6036	22.3866	21.4596	-0.834307	0.000635985	-0.705333	0.062462	-0.128974	0.366401
O95235	KIF20A	sp|O95235|KI20A_HUMAN	Kinesin-like protein KIF20A (GG10_2) (Mitotic kinesin-like protein 2) (MKlp2) (Rab6-interacting kinesin-like protein) (Rabkinesin-6)	cleavage furrow [GO:0032154]; cytoplasm [GO:0005737]; Golgi apparatus [GO:0005794]; intercellular bridge [GO:0045171]; kinesin complex [GO:0005871]; microtubule [GO:0005874]; midbody [GO:0030496]; mitotic spindle [GO:0072686]; nucleoplasm [GO:0005654]; nucleus [GO:0005634]; spindle [GO:0005819]	microtubule bundle formation [GO:0001578]; microtubule-based movement [GO:0007018]; midbody abscission [GO:0061952]; mitotic cytokinesis [GO:0000281]; protein transport [GO:0015031]; regulation of cytokinesis [GO:0032465]	ATP binding [GO:0005524]; ATP hydrolysis activity [GO:0016887]; microtubule binding [GO:0008017]; microtubule motor activity [GO:0003777]; protein kinase binding [GO:0019901]	2	17	12	1	18	17	1	16	3	36.1		23.1883	22.7167		23.92	23.1739		22.9134	20.4698	22.7304	1.1803	19.6426	23.1883	22.7167	20.7629	23.92	23.1739	20.8959	22.9134	20.4698	0.769711	0.313432	1.19257	0.190905	-0.422854	0.384309
Q02241	KIF23	sp|Q02241|KIF23_HUMAN;tr|A0A7I2V5Y5|A0A7I2V5Y5_HUMAN;tr|H7BYN4|H7BYN4_HUMAN;tr|A0A2U3TZL8|A0A2U3TZL8_HUMAN	Kinesin-like protein KIF23 (Kinesin-like protein 5) (Mitotic kinesin-like protein 1)	centralspindlin complex [GO:0097149]; centrosome [GO:0005813]; cytoplasm [GO:0005737]; cytosol [GO:0005829]; Flemming body [GO:0090543]; focal adhesion [GO:0005925]; kinesin complex [GO:0005871]; microtubule [GO:0005874]; midbody [GO:0030496]; mitochondrion [GO:0005739]; mitotic spindle [GO:0072686]; nucleoplasm [GO:0005654]; nucleus [GO:0005634]; spindle [GO:0005819]	microtubule-based movement [GO:0007018]; mitotic cytokinesis [GO:0000281]; mitotic spindle elongation [GO:0000022]; mitotic spindle midzone assembly [GO:0051256]; positive regulation of cytokinesis [GO:0032467]	ATP binding [GO:0005524]; ATP hydrolysis activity [GO:0016887]; microtubule binding [GO:0008017]; microtubule motor activity [GO:0003777]	3	13	11	13	12	9	11	16	7	30.4	22.2792	23.4994	23.2831	23.5026	23.2949	23.4563	23.5148	23.9658	22.2579	23.2282	0.578415	22.2792	23.4994	23.2831	23.5026	23.2949	23.4563	23.5148	23.9658	22.2579	0.397386	0.177986	0.171738	0.37773	0.225649	0.37001
Q13887	KLF5	sp|Q13887|KLF5_HUMAN	Krueppel-like factor 5 (Basic transcription element-binding protein 2) (BTE-binding protein 2) (Colon krueppel-like factor) (GC-box-binding protein 2) (Intestinal-enriched krueppel-like factor) (Transcription factor BTEB2)	chromatin [GO:0000785]; Golgi apparatus [GO:0005794]; intracellular membrane-bounded organelle [GO:0043231]; nucleoplasm [GO:0005654]; transcription regulator complex [GO:0005667]	angiogenesis [GO:0001525]; cellular response to leukemia inhibitory factor [GO:1990830]; intestinal epithelial cell development [GO:0060576]; microvillus assembly [GO:0030033]; myotube differentiation involved in skeletal muscle regeneration [GO:0014908]; negative regulation of transcription by RNA polymerase II [GO:0000122]; positive regulation of fat cell differentiation [GO:0045600]; positive …	DNA-binding transcription activator activity, RNA polymerase II-specific [GO:0001228]; DNA-binding transcription factor activity, RNA polymerase II-specific [GO:0000981]; MRF binding [GO:0043426]; RNA polymerase II cis-regulatory region sequence-specific DNA binding [GO:0000978]; sequence-specific double-stranded DNA binding [GO:1990837]; zinc ion binding [GO:0008270]	2	4	2	0	0	1	4	4	1	19.9		23.4005	22.85				23.0594	23.3977		23.1769	0.270457	22.7355	23.4005	22.85	22.7171	22.8003	22.6594	23.0594	23.3977	22.6758	-0.269725	0.133514	-0.318696	0.104027	0.0489714	0.437604
Q03164	KMT2A	tr|E9PR05|E9PR05_HUMAN;sp|Q03164|KMT2A_HUMAN;tr|A0AA34QVI8|A0AA34QVI8_HUMAN;tr|A0A8I5KXR3|A0A8I5KXR3_HUMAN	Histone-lysine N-methyltransferase 2A (Lysine N-methyltransferase 2A) (EC 2.1.1.364) (ALL-1) (CXXC-type zinc finger protein 7) (Cysteine methyltransferase KMT2A) (EC 2.1.1.-) (Myeloid/lymphoid or mixed-lineage leukemia) (Myeloid/lymphoid or mixed-lineage leukemia protein 1) (Trithorax-like protein) (Zinc finger protein HRX) [Cleaved into: MLL cleavage product N320 (N-terminal cleavage product of …	cytosol [GO:0005829]; histone methyltransferase complex [GO:0035097]; MLL1 complex [GO:0071339]; nucleoplasm [GO:0005654]; nucleus [GO:0005634]	anterior/posterior pattern specification [GO:0009952]; apoptotic process [GO:0006915]; cellular response to transforming growth factor beta stimulus [GO:0071560]; circadian regulation of gene expression [GO:0032922]; definitive hemopoiesis [GO:0060216]; embryonic hemopoiesis [GO:0035162]; exploration behavior [GO:0035640]; fibroblast proliferation [GO:0048144]; homeostasis of number of cells with…	chromatin binding [GO:0003682]; histone H3K4 methyltransferase activity [GO:0042800]; histone H3K4 monomethyltransferase activity [GO:0140945]; histone H3K4 trimethyltransferase activity [GO:0140999]; identical protein binding [GO:0042802]; lysine-acetylated histone binding [GO:0070577]; minor groove of adenine-thymine-rich DNA binding [GO:0003680]; protein homodimerization activity [GO:0042803];…	1	10	4	1	7	4	3	15	6	7.5		23.0992	22.8242		22.1884	22.2166	21.2542	23.9505	22.4328	22.5665	0.843687	21.169	23.0992	22.8242	21.3523	22.1884	22.2166	21.2542	23.9505	22.4328	-0.445038	0.270327	-0.626724	0.246179	0.181686	0.431391
P52292	KPNA2	tr|A0A7I2V351|A0A7I2V351_HUMAN;tr|A0A7I2V487|A0A7I2V487_HUMAN;tr|A0A7I2YQE1|A0A7I2YQE1_HUMAN;sp|P52292|IMA1_HUMAN;tr|A0A7I2V3Z3|A0A7I2V3Z3_HUMAN	Importin subunit alpha-1 (Karyopherin subunit alpha-2) (RAG cohort protein 1) (SRP1-alpha)	cytoplasm [GO:0005737]; cytosol [GO:0005829]; endoplasmic reticulum membrane [GO:0005789]; Golgi membrane [GO:0000139]; host cell [GO:0043657]; membrane [GO:0016020]; NLS-dependent protein nuclear import complex [GO:0042564]; nuclear membrane [GO:0031965]; nucleoplasm [GO:0005654]; nucleus [GO:0005634]	DNA metabolic process [GO:0006259]; entry of viral genome into host nucleus through nuclear pore complex via importin [GO:0075506]; NLS-bearing protein import into nucleus [GO:0006607]; positive regulation of type I interferon production [GO:0032481]; positive regulation of viral life cycle [GO:1903902]; protein import into nucleus [GO:0006606]; regulation of DNA recombination [GO:0000018]	histone deacetylase binding [GO:0042826]; nuclear import signal receptor activity [GO:0061608]; nuclear localization sequence binding [GO:0008139]; RNA binding [GO:0003723]	0	2	1	2	4	2	1	4	1	14.5				22.5615	22.5522	22.6		21.7431		22.3642	0.414556	21.4126	21.454	21.7524	22.5615	22.5522	22.6	21.6805	21.7431	21.5072	1.03153	0.000336016	0.927576	0.000104988	0.103957	0.231457
O60684	KPNA6	tr|Q5TFJ7|Q5TFJ7_HUMAN;sp|O60684|IMA7_HUMAN;tr|S4R3E5|S4R3E5_HUMAN;tr|C9JYI4|C9JYI4_HUMAN;tr|A0A8V8TLL2|A0A8V8TLL2_HUMAN;tr|A0A8V8TL88|A0A8V8TL88_HUMAN;sp|P52294|IMA5_HUMAN;sp|O15131|IMA6_HUMAN;tr|A0A8V8TMV2|A0A8V8TMV2_HUMAN	Importin subunit alpha-7 (Karyopherin subunit alpha-6)	cytosol [GO:0005829]; host cell [GO:0043657]; membrane [GO:0016020]; NLS-dependent protein nuclear import complex [GO:0042564]; nucleoplasm [GO:0005654]; nucleus [GO:0005634]	entry of viral genome into host nucleus through nuclear pore complex via importin [GO:0075506]; maternal process involved in female pregnancy [GO:0060135]; NLS-bearing protein import into nucleus [GO:0006607]; positive regulation of cytokine production involved in inflammatory response [GO:1900017]; positive regulation of transcription by RNA polymerase II [GO:0045944]; positive regulation of vir…	nuclear import signal receptor activity [GO:0061608]; nuclear localization sequence binding [GO:0008139]	0	0	1	0	2	2	0	1	0	7.8					22.3716	22.3474				22.3595	0.0171179	22.3274	22.3219	22.3281	22.3319	22.3716	22.3474	22.3255	22.3383	22.3321	0.0245604	0.0520344	0.0183748	0.102139	0.00618558	0.106165
Q71RC2	LARP4	tr|Q96J85|Q96J85_HUMAN;sp|Q71RC2|LARP4_HUMAN;tr|X6RLN4|X6RLN4_HUMAN	La-related protein 4 (La ribonucleoprotein domain family member 4)	cytoplasmic stress granule [GO:0010494]; cytosol [GO:0005829]; membrane [GO:0016020]	cytoskeleton organization [GO:0007010]; positive regulation of translation [GO:0045727]; post-transcriptional regulation of gene expression [GO:0010608]; regulation of cell morphogenesis [GO:0022604]; translation [GO:0006412]	mRNA 3'-UTR binding [GO:0003730]; poly(A) binding [GO:0008143]; RNA binding [GO:0003723]	0	2	0	0	3	0	0	0	0	13.3		21.0465			20.9044					20.9754	0.100452	20.8333	21.0465	20.7458	20.8137	20.9044	20.7745	20.8063	20.7908	20.7897	-0.0443294	0.336039	0.035272	0.207617	-0.0796014	0.211892
Q9Y4W2	LAS1L	sp|Q9Y4W2|LAS1L_HUMAN;tr|A0A7I2V3Q3|A0A7I2V3Q3_HUMAN;tr|A0A7I2V4E5|A0A7I2V4E5_HUMAN;tr|A0A7I2V3R6|A0A7I2V3R6_HUMAN;tr|A0A7I2V653|A0A7I2V653_HUMAN;tr|A0A7I2YQI7|A0A7I2YQI7_HUMAN;tr|A0A7I2V5R7|A0A7I2V5R7_HUMAN	Ribosomal biogenesis protein LAS1L (Endoribonuclease LAS1L) (EC 3.1.-.-) (Protein LAS1 homolog)	Las1 complex [GO:0090730]; membrane [GO:0016020]; MLL1 complex [GO:0071339]; nucleolus [GO:0005730]; nucleoplasm [GO:0005654]; nucleus [GO:0005634]	maturation of 5.8S rRNA [GO:0000460]; maturation of LSU-rRNA [GO:0000470]; rRNA processing [GO:0006364]	endonuclease activity [GO:0004519]; RNA binding [GO:0003723]	1	7	3	3	14	9	3	10	5	37.2		23.2171	22.0105	21.0967	24.465	24.0839	21.4475	23.2287		22.7928	1.29947	20.4216	23.2171	22.0105	21.0967	24.465	24.0839	21.4475	23.2287	20.1795	1.33215	0.187842	1.59667	0.15648	-0.264525	0.418091
Q9UHB6	LIMA1	sp|Q9UHB6|LIMA1_HUMAN;tr|F8VQE1|F8VQE1_HUMAN;tr|F8VS07|F8VS07_HUMAN	LIM domain and actin-binding protein 1 (Epithelial protein lost in neoplasm)	actin cytoskeleton [GO:0015629]; actin filament [GO:0005884]; brush border membrane [GO:0031526]; cleavage furrow [GO:0032154]; cytosol [GO:0005829]; focal adhesion [GO:0005925]; plasma membrane [GO:0005886]; ruffle [GO:0001726]; stress fiber [GO:0001725]	actin filament bundle assembly [GO:0051017]; cell migration [GO:0016477]; cholesterol homeostasis [GO:0042632]; cholesterol metabolic process [GO:0008203]; intestinal cholesterol absorption [GO:0030299]; negative regulation of actin filament depolymerization [GO:0030835]; negative regulation of cilium assembly [GO:1902018]; ruffle organization [GO:0031529]	actin filament binding [GO:0051015]; actin monomer binding [GO:0003785]; cadherin binding [GO:0045296]; metal ion binding [GO:0046872]	16	17	17	29	11	24	19	11	14	47.3	25.2979	24.4901	24.7905	27.7793	23.3135	25.9303	25.486	24.5579	24.4989	25.1271	1.24318	25.2979	24.4901	24.7905	27.7793	23.3135	25.9303	25.486	24.5579	24.4989	0.814879	0.284759	0.826795	0.284527	-0.0119155	0.488752
Q9BRT6	LLPH	sp|Q9BRT6|LLPH_HUMAN	Protein LLP homolog (Protein LAPS18-like)	chromosome [GO:0005694]; nucleolus [GO:0005730]	dendrite extension [GO:0097484]; positive regulation of dendritic spine development [GO:0060999]	basal RNA polymerase II transcription machinery binding [GO:0001099]; RNA binding [GO:0003723]	0	1	1	3	2	2	2	1	0	27.9				24.0638	23.1175	23.3753	22.8494			23.3515	0.521157	22.115	22.3083	22.706	24.0638	23.1175	23.3753	22.8494	22.1741	22.4732	1.14247	0.0131	1.01997	0.0205737	0.122499	0.331994
P02545	LMNA	sp|P02545|LMNA_HUMAN;tr|A0A6Q8PFJ0|A0A6Q8PFJ0_HUMAN;tr|A0A804HL68|A0A804HL68_HUMAN;tr|A0A6Q8PHQ9|A0A6Q8PHQ9_HUMAN;tr|H0YAB0|H0YAB0_HUMAN;tr|A0A6Q8PF80|A0A6Q8PF80_HUMAN	Prelamin-A/C [Cleaved into: Lamin-A/C (70 kDa lamin) (Renal carcinoma antigen NY-REN-32)]	cytosol [GO:0005829]; intermediate filament [GO:0005882]; lamin filament [GO:0005638]; nuclear envelope [GO:0005635]; nuclear lamina [GO:0005652]; nuclear matrix [GO:0016363]; nuclear membrane [GO:0031965]; nuclear speck [GO:0016607]; nucleoplasm [GO:0005654]; nucleus [GO:0005634]; perinuclear region of cytoplasm [GO:0048471]; site of double-strand break [GO:0035861]	cellular response to hypoxia [GO:0071456]; cellular senescence [GO:0090398]; DNA double-strand break attachment to nuclear envelope [GO:1990683]; establishment or maintenance of microtubule cytoskeleton polarity [GO:0030951]; heterochromatin formation [GO:0031507]; muscle organ development [GO:0007517]; negative regulation of cardiac muscle hypertrophy in response to stress [GO:1903243]; negative…	identical protein binding [GO:0042802]; structural constituent of cytoskeleton [GO:0005200]; structural constituent of nuclear lamina [GO:0160123]; structural molecule activity [GO:0005198]	20	23	23	28	28	27	23	26	19	58	24.8893	25.1186	24.9288	25.1202	26.1915	25.7116	25.2875	25.331	25.253	25.3146	0.408852	24.8893	25.1186	24.9288	25.1202	26.1915	25.7116	25.2875	25.331	25.253	0.695553	0.0469103	0.383947	0.142031	0.311605	0.00687929
P20700	LMNB1	sp|P20700|LMNB1_HUMAN;tr|E9PBF6|E9PBF6_HUMAN;tr|A0A0D9SFE5|A0A0D9SFE5_HUMAN	Lamin-B1	lamin filament [GO:0005638]; membrane [GO:0016020]; nuclear envelope [GO:0005635]; nuclear inner membrane [GO:0005637]; nuclear lamina [GO:0005652]; nuclear matrix [GO:0016363]; nuclear membrane [GO:0031965]; nucleoplasm [GO:0005654]; nucleus [GO:0005634]	heterochromatin formation [GO:0031507]; nuclear envelope organization [GO:0006998]; nuclear migration [GO:0007097]; nuclear pore localization [GO:0051664]; protein localization to nuclear envelope [GO:0090435]	phospholipase binding [GO:0043274]; sequence-specific double-stranded DNA binding [GO:1990837]; structural constituent of cytoskeleton [GO:0005200]; structural constituent of nuclear lamina [GO:0160123]	14	14	10	16	17	16	14	15	12	42.7	24.2519	24.2681	24.1257	24.4352	25.0777	24.6522	24.7509	24.2942	24.4242	24.4756	0.300455	24.2519	24.2681	24.1257	24.4352	25.0777	24.6522	24.7509	24.2942	24.4242	0.506478	0.0296776	0.231898	0.187505	0.27458	0.0637404
Q03252	LMNB2	sp|Q03252|LMNB2_HUMAN	Lamin-B2	intermediate filament [GO:0005882]; nuclear envelope [GO:0005635]; nuclear lamina [GO:0005652]; nuclear membrane [GO:0031965]	heterochromatin formation [GO:0031507]; nuclear envelope organization [GO:0006998]; nuclear migration [GO:0007097]; nuclear pore localization [GO:0051664]; protein localization to nuclear envelope [GO:0090435]	identical protein binding [GO:0042802]; structural constituent of cytoskeleton [GO:0005200]	0	2	2	1	4	2	0	3	1	8.7		21.5922	21.5064		22.3533	22.8312				22.0708	0.633929	20.7443	21.5922	21.5064	21.1049	22.3533	22.8312	20.952	20.7327	21.0612	0.815461	0.116532	1.18116	0.0435452	-0.365697	0.135263
Q8WWI1	LMO7	tr|E9PMS6|E9PMS6_HUMAN;tr|H0YE95|H0YE95_HUMAN;tr|J3KP06|J3KP06_HUMAN;tr|F8WD26|F8WD26_HUMAN;sp|Q8WWI1|LMO7_HUMAN;tr|A0AAQ5BIH2|A0AAQ5BIH2_HUMAN;tr|E9PMT2|E9PMT2_HUMAN;tr|A0A0A0MTE2|A0A0A0MTE2_HUMAN;tr|A0A8V8TKQ1|A0A8V8TKQ1_HUMAN;tr|E9PMP7|E9PMP7_HUMAN;tr|H0Y424|H0Y424_HUMAN	LIM domain only protein 7 (LMO-7) (F-box only protein 20) (LOMP)	apical plasma membrane [GO:0016324]; cell surface [GO:0009986]; cytoplasm [GO:0005737]; cytosol [GO:0005829]; focal adhesion [GO:0005925]; mitochondrion [GO:0005739]; nuclear envelope [GO:0005635]; nucleus [GO:0005634]; ubiquitin ligase complex [GO:0000151]	positive regulation of transcription by RNA polymerase II [GO:0045944]; protein ubiquitination [GO:0016567]; regulation of cell adhesion [GO:0030155]; regulation of signaling [GO:0023051]	metal ion binding [GO:0046872]; ubiquitin-protein transferase activity [GO:0004842]	24	33	31	11	18	12	30	34	27	45.8	24.8524	25.3018	25.1642	21.7583	23.4753	22.6322	25.0017	25.4858	25.0122	24.2982	1.34085	24.8524	25.3018	25.1642	21.7583	23.4753	22.6322	25.0017	25.4858	25.0122	-2.4842	0.0041979	-2.54463	0.00406122	0.060431	0.392786
Q86V48	LUZP1	sp|Q86V48|LUZP1_HUMAN	Leucine zipper protein 1 (Filamin mechanobinding actin cross-linking protein) (Fimbacin)	actin cytoskeleton [GO:0015629]; actin filament [GO:0005884]; bicellular tight junction [GO:0005923]; centrosome [GO:0005813]; CERF complex [GO:0090537]; chromosome, centromeric region [GO:0000775]; ciliary basal body [GO:0036064]; cytoplasm [GO:0005737]; dendrite [GO:0030425]; extracellular exosome [GO:0070062]; membrane [GO:0016020]; microtubule [GO:0005874]; midbody [GO:0030496]; perikaryon [G…	apical constriction [GO:0003383]; artery development [GO:0060840]; contractile ring contraction [GO:0036213]; negative regulation of cilium assembly [GO:1902018]; neural fold bending [GO:0021503]; protein localization to actin cytoskeleton [GO:1903119]; regulation of protein complex stability [GO:0061635]; stress fiber assembly [GO:0043149]; ventricular septum development [GO:0003281]	actin filament binding [GO:0051015]; microtubule binding [GO:0008017]	0	3	3	0	1	0	0	3	0	6.9		21.1057	20.7424							20.924	0.256873	20.4298	21.1057	20.7424	20.5977	20.4182	20.3471	20.5131	20.3402	20.5232	-0.304931	0.109196	-0.00447937	0.482388	-0.300452	0.107497
Q9NX58	LYAR	sp|Q9NX58|LYAR_HUMAN	Cell growth-regulating nucleolar protein	cytoplasm [GO:0005737]; nucleolus [GO:0005730]; nucleoplasm [GO:0005654]; nucleus [GO:0005634]; photoreceptor outer segment [GO:0001750]	erythrocyte development [GO:0048821]; innate immune response [GO:0045087]; negative regulation of innate immune response [GO:0045824]; negative regulation of transcription by RNA polymerase II [GO:0000122]; positive regulation of phagocytosis [GO:0050766]; positive regulation of transcription by RNA polymerase I [GO:0045943]; rRNA processing [GO:0006364]	DNA binding [GO:0003677]; DNA-binding transcription factor binding [GO:0140297]; identical protein binding [GO:0042802]; RNA binding [GO:0003723]; transcription regulator inhibitor activity [GO:0140416]; zinc ion binding [GO:0008270]	0	0	0	5	1	2	0	0	0	19.5				22.3234		21.5178				21.9206	0.569672	20.8372	20.7463	20.9077	22.3234	21.1197	21.5178	21.029	20.8161	20.9959	0.823241	0.0412347	0.706655	0.0606453	0.116586	0.11169
O75367	MACROH2A1	sp|O75367|H2AY_HUMAN;tr|B4DJC3|B4DJC3_HUMAN	Core histone macro-H2A.1 (Histone macroH2A1) (mH2A1) (Histone H2A.y) (H2A/y) (Medulloblastoma antigen MU-MB-50.205)	Barr body [GO:0001740]; chromatin [GO:0000785]; chromosome, telomeric region [GO:0000781]; condensed chromosome [GO:0000793]; extracellular exosome [GO:0070062]; nuclear chromosome [GO:0000228]; nucleolus [GO:0005730]; nucleoplasm [GO:0005654]; nucleosome [GO:0000786]; nucleus [GO:0005634]; pericentric heterochromatin [GO:0005721]; sex chromatin [GO:0001739]; site of DNA damage [GO:0090734]	DNA repair [GO:0006281]; epigenetic regulation of gene expression [GO:0040029]; establishment of protein localization to chromatin [GO:0071169]; heterochromatin formation [GO:0031507]; negative regulation of cell cycle G2/M phase transition [GO:1902750]; negative regulation of gene expression, epigenetic [GO:0045814]; negative regulation of protein localization to chromosome, telomeric region [GO…	ADP-D-ribose binding [GO:0072570]; ADP-D-ribose modification-dependent protein binding [GO:0160002]; chromatin DNA binding [GO:0031490]; DNA binding [GO:0003677]; double-stranded methylated DNA binding [GO:0010385]; enzyme binding [GO:0019899]; nucleosomal DNA binding [GO:0031492]; poly-ADP-D-ribose modification-dependent protein binding [GO:0160004]; promoter-specific chromatin binding [GO:19908…	4	10	6	14	11	12	8	8	9	47.2	23.2142	23.9598	24.0773	25.6622	24.9566	25.2867	24.5343	24.1229	24.2905	24.456	0.747643	23.2142	23.9598	24.0773	25.6622	24.9566	25.2867	24.5343	24.1229	24.2905	1.5514	0.00507968	0.985959	0.00699539	0.565438	0.0641004
O15525	MAFG	sp|O15525|MAFG_HUMAN	Transcription factor MafG (V-maf musculoaponeurotic fibrosarcoma oncogene homolog G) (hMAF)	nucleoplasm [GO:0005654]; nucleus [GO:0005634]; RNA polymerase II transcription regulator complex [GO:0090575]	adult behavior [GO:0030534]; in utero embryonic development [GO:0001701]; negative regulation of transcription by RNA polymerase II [GO:0000122]; positive regulation of gene expression [GO:0010628]; regulation of cell population proliferation [GO:0042127]; regulation of epidermal cell differentiation [GO:0045604]; regulation of transcription by RNA polymerase II [GO:0006357]	DNA-binding transcription activator activity, RNA polymerase II-specific [GO:0001228]; DNA-binding transcription factor activity [GO:0003700]; DNA-binding transcription factor activity, RNA polymerase II-specific [GO:0000981]; identical protein binding [GO:0042802]; RNA polymerase II cis-regulatory region sequence-specific DNA binding [GO:0000978]; sequence-specific double-stranded DNA binding [G…	0	2	0	0	3	1	0	0	0	21		21.5194			21.0815					21.3005	0.309621	20.7292	21.5194	20.8112	20.8549	21.0815	20.6986	20.6781	20.7792	20.9114	-0.141581	0.316538	0.088774	0.266228	-0.230355	0.212676
Q9BXY0	MAK16	sp|Q9BXY0|MAK16_HUMAN	Protein MAK16 homolog (NNP78) (Protein RBM13)	intracellular membrane-bounded organelle [GO:0043231]; nucleolus [GO:0005730]; preribosome, large subunit precursor [GO:0030687]	maturation of 5.8S rRNA [GO:0000460]; maturation of LSU-rRNA [GO:0000470]	RNA binding [GO:0003723]	0	1	0	3	2	4	2	1	1	22.3				23.5471	23.2242	23.8752	22.7938			23.3601	0.461709	22.7349	22.3848	22.4833	23.5471	23.2242	23.8752	22.7938	22.5797	22.6157	1.01448	0.00458432	0.885769	0.00564334	0.128707	0.178029
Q14244	MAP7	sp|Q14244|MAP7_HUMAN;tr|A0A087WZ40|A0A087WZ40_HUMAN	Ensconsin (Epithelial microtubule-associated protein of 115 kDa) (E-MAP-115) (Microtubule-associated protein 7) (MAP-7)	axon [GO:0030424]; basolateral plasma membrane [GO:0016323]; cytosol [GO:0005829]; microtubule [GO:0005874]; microtubule associated complex [GO:0005875]; microtubule cytoskeleton [GO:0015630]; perinuclear region of cytoplasm [GO:0048471]	establishment or maintenance of cell polarity [GO:0007163]; microtubule cytoskeleton organization [GO:0000226]; protein localization to plasma membrane [GO:0072659]; response to osmotic stress [GO:0006970]	signaling receptor binding [GO:0005102]; structural molecule activity [GO:0005198]	0	8	4	0	7	5	0	8	5	20.4		23.6157	23.2802		23.2123	22.8327		23.6564	22.9103	23.2513	0.343739	22.5337	23.6157	23.2802	22.5275	23.2123	22.8327	22.6577	23.6564	22.9103	-0.285742	0.244879	-0.217347	0.288951	-0.0683954	0.441781
P43243	MATR3	sp|P43243|MATR3_HUMAN;tr|A0A0R4J2E8|A0A0R4J2E8_HUMAN;tr|D6REM6|D6REM6_HUMAN;tr|D6R991|D6R991_HUMAN	Matrin-3	membrane [GO:0016020]; nuclear inner membrane [GO:0005637]; nuclear matrix [GO:0016363]; nucleus [GO:0005634]	activation of innate immune response [GO:0002218]; blastocyst formation [GO:0001825]; heart valve development [GO:0003170]; innate immune response [GO:0045087]; post-transcriptional regulation of gene expression [GO:0010608]; ventricular septum development [GO:0003281]	identical protein binding [GO:0042802]; miRNA binding [GO:0035198]; RNA binding [GO:0003723]; structural molecule activity [GO:0005198]; zinc ion binding [GO:0008270]	18	23	20	21	28	25	19	22	20	44.5	26.3757	26.9122	26.5596	26.4005	27.6697	27.1013	26.3624	26.9886	26.8007	26.7967	0.430709	26.3757	26.9122	26.5596	26.4005	27.6697	27.1013	26.3624	26.9886	26.8007	0.441333	0.165564	0.339908	0.227486	0.101425	0.349082
O60318	MCM3AP	sp|O60318|GANP_HUMAN	Germinal-center associated nuclear protein (GANP) (EC 2.3.1.48) (80 kDa MCM3-associated protein) (MCM3 acetylating protein) (MCM3AP) (EC 2.3.1.-) (MCM3 acetyltransferase)	chromosome [GO:0005694]; cytoplasm [GO:0005737]; cytosol [GO:0005829]; nuclear membrane [GO:0031965]; nuclear pore nuclear basket [GO:0044615]; nucleoplasm [GO:0005654]; nucleus [GO:0005634]; transcription export complex 2 [GO:0070390]	mRNA export from nucleus [GO:0006406]; nucleosome organization [GO:0034728]; poly(A)+ mRNA export from nucleus [GO:0016973]; protein transport [GO:0015031]; somatic hypermutation of immunoglobulin genes [GO:0016446]	chromatin binding [GO:0003682]; histone acetyltransferase activity [GO:0004402]; histone binding [GO:0042393]; histone H2AK5 acetyltransferase activity [GO:0043999]; histone H2AK9 acetyltransferase activity [GO:0044012]; histone H2BK12 acetyltransferase activity [GO:0044015]; histone H2BK5 acetyltransferase activity [GO:0044014]; histone H3 acetyltransferase activity [GO:0010484]; histone H3K122 …	5	2	1	0	2	2	3	6	0	10.6					20.8095		21.2979			21.0537	0.34534	20.4278	20.312	20.4715	20.498	20.8095	20.5046	21.2979	20.4473	20.3257	0.200274	0.075875	-0.0862916	0.401172	0.286566	0.20346
Q8IVT2	MISP	sp|Q8IVT2|MISP_HUMAN	Mitotic interactor and substrate of PLK1 (Mitotic spindle positioning protein)	actin filament [GO:0005884]; cell cortex [GO:0005938]; focal adhesion [GO:0005925]; intracellular membrane-bounded organelle [GO:0043231]; plasma membrane [GO:0005886]; spindle pole centrosome [GO:0031616]	cell division [GO:0051301]; cell migration [GO:0016477]; establishment of centrosome localization [GO:0051660]; establishment of mitotic spindle orientation [GO:0000132]; mitotic spindle assembly [GO:0090307]; organelle localization [GO:0051640]; regulation of protein localization to cell cortex [GO:1904776]	actin filament binding [GO:0051015]	23	20	20	21	12	15	26	20	19	57	27.4941	25.9315	26.5	26.4069	23.6499	25.2118	27.3059	25.9937	26.3608	26.095	1.14845	27.4941	25.9315	26.5	26.4069	23.6499	25.2118	27.3059	25.9937	26.3608	-1.55238	0.083331	-1.46395	0.0874361	-0.0884268	0.445079
P46013	MKI67	sp|P46013|KI67_HUMAN	Proliferation marker protein Ki-67 (Antigen identified by monoclonal antibody Ki-67) (Antigen KI-67) (Antigen Ki67)	chromosome [GO:0005694]; condensed chromosome [GO:0000793]; membrane [GO:0016020]; nucleolus [GO:0005730]; nucleoplasm [GO:0005654]; nucleus [GO:0005634]	cell population proliferation [GO:0008283]; chromosome segregation [GO:0007059]; regulation of chromatin organization [GO:1902275]; regulation of mitotic nuclear division [GO:0007088]	ATP binding [GO:0005524]; DNA binding [GO:0003677]; molecular condensate scaffold activity [GO:0140693]; RNA binding [GO:0003723]	43	37	29	45	42	36	56	34	28	37	24.3011	23.553	23.8115	24.3033	23.9763	24.0211	24.3806	23.4866	23.6043	23.9375	0.344399	24.3011	23.553	23.8115	24.3033	23.9763	24.0211	24.3806	23.4866	23.6043	0.211722	0.215586	0.276377	0.20348	-0.0646559	0.432366
Q6WCQ1	MPRIP	tr|A0A494BZV2|A0A494BZV2_HUMAN;sp|Q6WCQ1|MPRIP_HUMAN;tr|J3KSW8|J3KSW8_HUMAN;tr|H0Y2S9|H0Y2S9_HUMAN	Myosin phosphatase Rho-interacting protein (M-RIP) (Rho-interacting protein 3) (RIP3) (p116Rip)	actin cytoskeleton [GO:0015629]; cytosol [GO:0005829]; focal adhesion [GO:0005925]		actin filament binding [GO:0051015]; cadherin binding [GO:0045296]	9	21	14	26	9	12	19	21	14	19.5	23.3296	23.7839	23.6093	24.6017	22.1233	23.5993	23.6967	23.8328	23.1479	23.5249	0.662212	23.3296	23.7839	23.6093	24.6017	22.1233	23.5993	23.6967	23.8328	23.1479	-0.132835	0.432398	-0.117696	0.441421	-0.0151388	0.477091
Q7Z7H8	MRPL10	sp|Q7Z7H8|RM10_HUMAN	Large ribosomal subunit protein uL10m (39S ribosomal protein L10, mitochondrial) (L10mt) (MRP-L10) (39S ribosomal protein L8, mitochondrial) (L8mt) (MRP-L8)	mitochondrial inner membrane [GO:0005743]; mitochondrial large ribosomal subunit [GO:0005762]; mitochondrion [GO:0005739]; nucleoplasm [GO:0005654]; ribonucleoprotein complex [GO:1990904]	mitochondrial translation [GO:0032543]; translation [GO:0006412]	RNA binding [GO:0003723]; structural constituent of ribosome [GO:0003735]	0	2	0	0	2	1	0	2	0	11.1		22.6276			23.1336			23.3896		23.0502	0.38775	22.423	22.6276	22.3768	22.336	23.1336	22.3097	22.402	23.3896	22.4716	0.117278	0.348983	-0.161291	0.359483	0.27857	0.221409
Q9Y2R9	MRPS7	tr|J3KSI8|J3KSI8_HUMAN;tr|J3QQS1|J3QQS1_HUMAN;sp|Q9Y2R9|RT07_HUMAN;tr|J3QLS3|J3QLS3_HUMAN;tr|J3QKW2|J3QKW2_HUMAN	Small ribosomal subunit protein uS7m (28S ribosomal protein S7, mitochondrial) (MRP-S7) (S7mt) (bMRP-27a) (bMRP27a)	mitochondrial inner membrane [GO:0005743]; mitochondrial small ribosomal subunit [GO:0005763]; mitochondrion [GO:0005739]; ribosome [GO:0005840]	mitochondrial translation [GO:0032543]; ribosomal small subunit assembly [GO:0000028]; translation [GO:0006412]	mRNA binding [GO:0003729]; RNA binding [GO:0003723]; rRNA binding [GO:0019843]; structural constituent of ribosome [GO:0003735]	0	2	0	0	4	1	0	3	0	37.8		21.2072			21.5177					21.3625	0.2196	20.8343	21.2072	20.9342	21.0044	21.5177	20.8956	20.9479	20.9712	20.9562	0.147375	0.271412	0.18083	0.199742	-0.0334559	0.389682
Q9UKD2	MRTO4	sp|Q9UKD2|MRT4_HUMAN	mRNA turnover protein 4 homolog (Ribosome assembly factor MRTO4)	cytoplasm [GO:0005737]; nucleolus [GO:0005730]; preribosome, large subunit precursor [GO:0030687]	nuclear-transcribed mRNA catabolic process [GO:0000956]; ribosomal large subunit assembly [GO:0000027]; ribosomal large subunit biogenesis [GO:0042273]; rRNA processing [GO:0006364]	RNA binding [GO:0003723]	1	2	1	6	6	6	1	1	2	41		21.2692		23.17	22.2397	23.1203				22.4498	0.895616	20.9098	21.2692	20.9203	23.17	22.2397	23.1203	21.1014	21.126	20.4906	1.81026	0.00252887	1.93733	0.00307996	-0.127065	0.311585
Q13330	MTA1	tr|E7ESY4|E7ESY4_HUMAN;sp|Q13330|MTA1_HUMAN;tr|H0Y4T7|H0Y4T7_HUMAN	Metastasis-associated protein MTA1	cytoplasm [GO:0005737]; cytosol [GO:0005829]; intracellular membrane-bounded organelle [GO:0043231]; microtubule [GO:0005874]; nuclear envelope [GO:0005635]; nucleoplasm [GO:0005654]; nucleus [GO:0005634]; NuRD complex [GO:0016581]	chromatin remodeling [GO:0006338]; circadian regulation of gene expression [GO:0032922]; double-strand break repair [GO:0006302]; entrainment of circadian clock by photoperiod [GO:0043153]; locomotor rhythm [GO:0045475]; negative regulation of DNA-templated transcription [GO:0045892]; negative regulation of gene expression, epigenetic [GO:0045814]; negative regulation of transcription by RNA poly…	chromatin binding [GO:0003682]; histone deacetylase binding [GO:0042826]; RNA polymerase II cis-regulatory region sequence-specific DNA binding [GO:0000978]; RNA polymerase II-specific DNA-binding transcription factor binding [GO:0061629]; transcription coactivator activity [GO:0003713]; transcription corepressor activity [GO:0003714]; zinc ion binding [GO:0008270]	6	7	6	1	9	4	5	6	3	22.8	22.3418	21.7154	21.9362		21.7149	21.3502	22.7214	21.9344		21.9592	0.450629	22.3418	21.7154	21.9362	21.0654	21.7149	21.3502	22.7214	21.9344	21.3375	-0.620998	0.0386414	-0.620925	0.116663	-7.27103e-05	0.499938
O94776	MTA2	sp|O94776|MTA2_HUMAN	Metastasis-associated protein MTA2 (Metastasis-associated 1-like 1) (MTA1-L1 protein) (p53 target protein in deacetylase complex)	chromatin [GO:0000785]; chromosome, telomeric region [GO:0000781]; histone deacetylase complex [GO:0000118]; membrane [GO:0016020]; nucleoplasm [GO:0005654]; nucleus [GO:0005634]; NuRD complex [GO:0016581]; protein-containing complex [GO:0032991]; transcription regulator complex [GO:0005667]	chromatin organization [GO:0006325]; chromatin remodeling [GO:0006338]; genomic imprinting [GO:0071514]; negative regulation of DNA-templated transcription [GO:0045892]; negative regulation of transcription by RNA polymerase II [GO:0000122]; positive regulation of DNA-templated transcription [GO:0045893]; positive regulation of transcription by RNA polymerase II [GO:0045944]; regulation of cell f…	chromatin binding [GO:0003682]; histone deacetylase activity [GO:0004407]; histone deacetylase binding [GO:0042826]; RNA polymerase II-specific DNA-binding transcription factor binding [GO:0061629]; sequence-specific DNA binding [GO:0043565]; transcription coactivator activity [GO:0003713]; transcription corepressor activity [GO:0003714]; zinc ion binding [GO:0008270]	10	12	12	3	12	13	14	16	12	42.4	24.1632	23.5781	24.1386	20.8985	23.5262	23.1478	24.5306	24.017	24.2682	23.5854	1.09546	24.1632	23.5781	24.1386	20.8985	23.5262	23.1478	24.5306	24.017	24.2682	-1.43575	0.0817029	-1.74775	0.0520012	0.312006	0.133285
Q15390	MTFR1	sp|Q15390|MTFR1_HUMAN;tr|H0YBZ4|H0YBZ4_HUMAN	Mitochondrial fission regulator 1 (Chondrocyte protein with a poly-proline region)	cytosol [GO:0005829]; mitochondrion [GO:0005739]; plasma membrane [GO:0005886]	aerobic respiration [GO:0009060]; mitochondrial fission [GO:0000266]; mitochondrion organization [GO:0007005]		2	6	4	4	7	5	3	6	5	30.3		23.4409	23.35	23.1048	23.3433	23.3827	23.5519	24.0186	23.8524	23.5056	0.29668	22.959	23.4409	23.35	23.1048	23.3433	23.3827	23.5519	24.0186	23.8524	0.0269378	0.441378	-0.53074	0.0152567	0.557678	0.0251397
Q9BQG0	MYBBP1A	sp|Q9BQG0|MBB1A_HUMAN;tr|I3L1L3|I3L1L3_HUMAN	Myb-binding protein 1A	B-WICH complex [GO:0110016]; cytoplasm [GO:0005737]; intracellular membrane-bounded organelle [GO:0043231]; membrane [GO:0016020]; NLS-dependent protein nuclear import complex [GO:0042564]; nucleolus [GO:0005730]; nucleoplasm [GO:0005654]; nucleus [GO:0005634]	cellular response to glucose starvation [GO:0042149]; chromatin remodeling [GO:0006338]; circadian regulation of gene expression [GO:0032922]; intrinsic apoptotic signaling pathway by p53 class mediator [GO:0072332]; negative regulation of DNA-templated transcription [GO:0045892]; osteoblast differentiation [GO:0001649]; positive regulation of anoikis [GO:2000210]; positive regulation of transcri…	E-box binding [GO:0070888]; RNA binding [GO:0003723]; sequence-specific DNA binding [GO:0043565]; transcription corepressor activity [GO:0003714]	1	7	7	14	22	12	4	12	3	21.9		22.079	22.412	23.0258	23.5556	23.7644	21.3918	22.6914		22.7029	0.831749	21.3803	22.079	22.412	23.0258	23.5556	23.7644	21.3918	22.6914	21.0724	1.49145	0.00822967	1.73001	0.0165493	-0.238564	0.351195
P35580	MYH10	sp|P35580|MYH10_HUMAN;tr|A0A8I5KZ38|A0A8I5KZ38_HUMAN	Myosin-10 (Cellular myosin heavy chain, type B) (Myosin heavy chain 10) (Myosin heavy chain, non-muscle IIb) (Non-muscle myosin heavy chain B) (NMMHC-B) (Non-muscle myosin heavy chain IIb) (NMMHC II-b) (NMMHC-IIB)	actomyosin [GO:0042641]; cell cortex [GO:0005938]; cell surface [GO:0009986]; cleavage furrow [GO:0032154]; cytoplasm [GO:0005737]; cytosol [GO:0005829]; extracellular exosome [GO:0070062]; lamellipodium [GO:0030027]; midbody [GO:0030496]; myosin complex [GO:0016459]; myosin filament [GO:0032982]; myosin II complex [GO:0016460]; myosin II filament [GO:0097513]; nucleus [GO:0005634]; postsynaptic …	actin filament-based movement [GO:0030048]; actomyosin structure organization [GO:0031032]; cell adhesion [GO:0007155]; mitotic cytokinesis [GO:0000281]; positive regulation of protein secretion [GO:0050714]; regulation of cell shape [GO:0008360]; symbiont entry into host cell [GO:0046718]	actin binding [GO:0003779]; actin filament binding [GO:0051015]; ADP binding [GO:0043531]; ATP binding [GO:0005524]; calmodulin binding [GO:0005516]; microfilament motor activity [GO:0000146]; mRNA 5'-UTR binding [GO:0048027]; RNA stem-loop binding [GO:0035613]; virus receptor activity [GO:0001618]	19	27	23	61	26	38	28	28	14	39.9	22.1925	22.6779	22.8162	25.0735	22.5359	23.6125	23.0826	22.9847	21.7153	22.9657	0.956983	22.1925	22.6779	22.8162	25.0735	22.5359	23.6125	23.0826	22.9847	21.7153	1.17837	0.097813	1.14643	0.126019	0.0319413	0.47503
P35579	MYH9	sp|P35579|MYH9_HUMAN;tr|A0A8I5KWT8|A0A8I5KWT8_HUMAN	Myosin-9 (Cellular myosin heavy chain, type A) (Myosin heavy chain 9) (Myosin heavy chain, non-muscle IIa) (Non-muscle myosin heavy chain A) (NMMHC-A) (Non-muscle myosin heavy chain IIa) (NMMHC II-a) (NMMHC-IIA)	actin cytoskeleton [GO:0015629]; actomyosin [GO:0042641]; actomyosin contractile ring [GO:0005826]; adherens junction [GO:0005912]; brush border [GO:0005903]; cell leading edge [GO:0031252]; cell surface [GO:0009986]; cleavage furrow [GO:0032154]; cortical granule [GO:0060473]; cytoplasm [GO:0005737]; cytoplasmic side of plasma membrane [GO:0009898]; cytosol [GO:0005829]; extracellular exosome [G…	actin cytoskeleton organization [GO:0030036]; actin filament-based movement [GO:0030048]; actomyosin structure organization [GO:0031032]; angiogenesis [GO:0001525]; blood vessel endothelial cell migration [GO:0043534]; cortical granule exocytosis [GO:0060471]; cytokinetic process [GO:0032506]; endodermal cell differentiation [GO:0035987]; establishment of meiotic spindle localization [GO:0051295]…	actin binding [GO:0003779]; actin filament binding [GO:0051015]; ADP binding [GO:0043531]; ATP binding [GO:0005524]; cadherin binding [GO:0045296]; calmodulin binding [GO:0005516]; cytoskeletal motor activity [GO:0003774]; identical protein binding [GO:0042802]; integrin binding [GO:0005178]; microfilament motor activity [GO:0000146]; protein domain specific binding [GO:0019904]; protein homodime…	53	60	51	84	59	62	56	57	41	50.9	25.2239	25.2113	25.3132	26.9685	25.0494	25.9222	25.2894	25.2482	25.187	25.4903	0.605924	25.2239	25.2113	25.3132	26.9685	25.0494	25.9222	25.2894	25.2482	25.187	0.730538	0.129466	0.738506	0.127247	-0.0079676	0.432152
P19105	MYL12A	sp|P19105|ML12A_HUMAN;sp|O14950|ML12B_HUMAN;tr|J3QRS3|J3QRS3_HUMAN;tr|J3KTJ1|J3KTJ1_HUMAN	Myosin regulatory light chain 12A (Epididymis secretory protein Li 24) (HEL-S-24) (MLC-2B) (Myosin RLC) (Myosin regulatory light chain 2, nonsarcomeric) (Myosin regulatory light chain MRLC3)	cytoplasm [GO:0005737]; cytosol [GO:0005829]; extracellular exosome [GO:0070062]; myosin II complex [GO:0016460]; stress fiber [GO:0001725]; Z disc [GO:0030018]	platelet aggregation [GO:0070527]; protein localization to plasma membrane [GO:0072659]; regulation of cell shape [GO:0008360]	calcium ion binding [GO:0005509]; glutamate receptor binding [GO:0035254]; myosin heavy chain binding [GO:0032036]	6	7	7	9	6	9	7	8	4	62.6	24.4976	23.9514	24.3636	26.5828	24.1939	25.3035	24.3467	24.1669	23.7763	24.5758	0.866265	24.4976	23.9514	24.3636	26.5828	24.1939	25.3035	24.3467	24.1669	23.7763	1.08918	0.0997717	1.2634	0.074988	-0.174219	0.250082
G8JLA2	MYL6	tr|G8JLA2|G8JLA2_HUMAN;tr|F8VZU9|F8VZU9_HUMAN;tr|F8W180|F8W180_HUMAN	Myosin light chain 6			calcium ion binding [GO:0005509]	6	6	7	8	7	7	6	7	6	65.1	25.4153	24.1821	24.8361	27.1641	24.2074	26.0466	25.1372	24.3633	24.4165	25.0854	0.998405	25.4153	24.1821	24.8361	27.1641	24.2074	26.0466	25.1372	24.3633	24.4165	0.994885	0.173106	1.16706	0.131642	-0.172179	0.356206
O43795	MYO1B	tr|E9PDF6|E9PDF6_HUMAN;sp|O43795|MYO1B_HUMAN	Unconventional myosin-Ib (MYH-1c) (Myosin I alpha) (MMI-alpha) (MMIa)	actin cytoskeleton [GO:0015629]; actin filament [GO:0005884]; apical part of cell [GO:0045177]; brush border [GO:0005903]; cell periphery [GO:0071944]; cytoplasm [GO:0005737]; early endosome [GO:0005769]; endosome membrane [GO:0010008]; extracellular exosome [GO:0070062]; filopodium [GO:0030175]; microvillus [GO:0005902]; myosin complex [GO:0016459]; perinuclear region of cytoplasm [GO:0048471]; …	actin filament bundle assembly [GO:0051017]; actin filament organization [GO:0007015]; actin filament-based movement [GO:0030048]; endocytosis [GO:0006897]; post-Golgi vesicle-mediated transport [GO:0006892]	actin filament binding [GO:0051015]; ATP binding [GO:0005524]; cadherin binding [GO:0045296]; calmodulin binding [GO:0005516]; microfilament motor activity [GO:0000146]; phosphatidylinositol-3,4,5-trisphosphate binding [GO:0005547]; phosphatidylinositol-4,5-bisphosphate binding [GO:0005546]	11	13	10	32	13	22	14	16	3	34.6	22.9753	22.898	22.7416	25.3193	22.6446	24.0799	23.3594	22.9017		23.365	0.912028	22.9753	22.898	22.7416	25.3193	22.6446	24.0799	23.3594	22.9017	22.1549	1.14299	0.107345	1.20926	0.113684	-0.0662724	0.431018
O00159	MYO1C	tr|F5H6E2|F5H6E2_HUMAN;sp|O00159|MYO1C_HUMAN	Unconventional myosin-Ic (Myosin I beta) (MMI-beta) (MMIb)	actin cytoskeleton [GO:0015629]; B-WICH complex [GO:0110016]; basal plasma membrane [GO:0009925]; brush border [GO:0005903]; cell cortex [GO:0005938]; cytoplasm [GO:0005737]; cytoplasmic vesicle membrane [GO:0030659]; cytosol [GO:0005829]; extracellular exosome [GO:0070062]; filamentous actin [GO:0031941]; lateral plasma membrane [GO:0016328]; membrane [GO:0016020]; membrane raft [GO:0045121]; mi…	actin filament organization [GO:0007015]; actin filament-based movement [GO:0030048]; cellular response to type II interferon [GO:0071346]; chromatin remodeling [GO:0006338]; endocytosis [GO:0006897]; positive regulation of cell migration [GO:0030335]; positive regulation of cellular response to insulin stimulus [GO:1900078]; positive regulation of protein targeting to membrane [GO:0090314]; posi…	actin filament binding [GO:0051015]; ATP binding [GO:0005524]; calmodulin binding [GO:0005516]; microfilament motor activity [GO:0000146]; signaling receptor binding [GO:0005102]; small GTPase binding [GO:0031267]	13	24	19	37	21	30	21	24	17	45.8	24.6593	24.4822	24.5922	27.0364	24.1669	25.7929	24.9526	24.7656	24.8832	25.0368	0.871709	24.6593	24.4822	24.5922	27.0364	24.1669	25.7929	24.9526	24.7656	24.8832	1.08755	0.130718	0.798295	0.195977	0.289258	0.00914352
Q12965	MYO1E	sp|Q12965|MYO1E_HUMAN	Unconventional myosin-Ie (Myosin-Ic) (Unconventional myosin 1E)	actin cytoskeleton [GO:0015629]; adherens junction [GO:0005912]; brush border [GO:0005903]; clathrin-coated vesicle [GO:0030136]; cuticular plate [GO:0032437]; cytoplasm [GO:0005737]; cytoskeleton [GO:0005856]; extracellular exosome [GO:0070062]; microvillus [GO:0005902]; myosin complex [GO:0016459]; plasma membrane [GO:0005886]	actin filament organization [GO:0007015]; endocytosis [GO:0006897]; glomerular basement membrane development [GO:0032836]; glomerular filtration [GO:0003094]; glomerulus development [GO:0032835]; in utero embryonic development [GO:0001701]; platelet-derived growth factor receptor signaling pathway [GO:0048008]; podocyte development [GO:0072015]; post-embryonic hemopoiesis [GO:0035166]; vasculogen…	actin filament binding [GO:0051015]; ATP binding [GO:0005524]; ATP hydrolysis activity [GO:0016887]; calmodulin binding [GO:0005516]; microfilament motor activity [GO:0000146]; phosphatidylinositol binding [GO:0035091]	5	14	14	17	7	7	8	14	6	29.8	22.1925	23.1431	22.9434	23.3742	21.502	22.1349	22.2901	22.8014	22.3432	22.525	0.586528	22.1925	23.1431	22.9434	23.3742	21.502	22.1349	22.2901	22.8014	22.3432	-0.422596	0.266872	-0.141196	0.408789	-0.2814	0.222072
Q9UM54	MYO6	tr|A0A0A0MRM8|A0A0A0MRM8_HUMAN;tr|A0A1Y0BRN3|A0A1Y0BRN3_HUMAN;tr|A0A590UJ40|A0A590UJ40_HUMAN;sp|Q9UM54|MYO6_HUMAN;tr|A0A590UKB0|A0A590UKB0_HUMAN;tr|A0A590UJ75|A0A590UJ75_HUMAN;tr|A0A0D9SGC1|A0A0D9SGC1_HUMAN;tr|A0A590UK22|A0A590UK22_HUMAN	Unconventional myosin-VI (Unconventional myosin-6)	actin cytoskeleton [GO:0015629]; actin filament [GO:0005884]; apical part of cell [GO:0045177]; autophagosome [GO:0005776]; cell cortex [GO:0005938]; clathrin-coated pit [GO:0005905]; clathrin-coated vesicle membrane [GO:0030665]; cytoplasm [GO:0005737]; cytoplasmic vesicle [GO:0031410]; cytosol [GO:0005829]; endocytic vesicle [GO:0030139]; endosome [GO:0005768]; extracellular exosome [GO:0070062…	actin filament organization [GO:0007015]; actin filament-based movement [GO:0030048]; DNA damage response, signal transduction by p53 class mediator [GO:0030330]; endocytosis [GO:0006897]; inner ear auditory receptor cell differentiation [GO:0042491]; inner ear morphogenesis [GO:0042472]; intracellular protein transport [GO:0006886]; protein localization [GO:0008104]; regulation of secretion [GO:…	actin binding [GO:0003779]; actin filament binding [GO:0051015]; ADP binding [GO:0043531]; ATP binding [GO:0005524]; calmodulin binding [GO:0005516]; cytoskeletal motor activity [GO:0003774]; identical protein binding [GO:0042802]; microfilament motor activity [GO:0000146]; minus-end directed microfilament motor activity [GO:0060001]	0	1	1	17	0	2	0	3	0	22.4				22.8787		19.3116				21.0951	2.5223	16.6233	17.7351	16.4135	22.8787	16.7559	19.3116	17.2848	16.1279	16.3017	2.72474	0.104583	3.07726	0.0823138	-0.35252	0.276763
Q9H0A0	NAT10	sp|Q9H0A0|NAT10_HUMAN	RNA cytidine acetyltransferase (EC 2.3.1.-) (18S rRNA cytosine acetyltransferase) (N-acetyltransferase 10) (N-acetyltransferase-like protein) (hALP)	chromosome, telomeric region [GO:0000781]; membrane [GO:0016020]; midbody [GO:0030496]; nucleolus [GO:0005730]; nucleoplasm [GO:0005654]; nucleus [GO:0005634]; small-subunit processome [GO:0032040]; telomerase holoenzyme complex [GO:0005697]	negative regulation of telomere maintenance via telomerase [GO:0032211]; positive regulation of translation [GO:0045727]; protein acetylation [GO:0006473]; regulation of centrosome duplication [GO:0010824]; regulation of translation [GO:0006417]; ribosomal small subunit biogenesis [GO:0042274]; rRNA acetylation involved in maturation of SSU-rRNA [GO:1904812]; rRNA modification [GO:0000154]; tRNA …	ATP binding [GO:0005524]; DNA polymerase binding [GO:0070182]; mRNA N-acetyltransferase activity [GO:0106162]; N-acetyltransferase activity [GO:0008080]; RNA binding [GO:0003723]; rRNA cytidine N-acetyltransferase activity [GO:1990883]; tRNA binding [GO:0000049]; tRNA N-acetyltransferase activity [GO:0051392]	4	11	4	13	18	13	10	10	5	27.6	21.9594	22.7052	22.204	23.3585	23.7535	23.4784	23.083	22.5261		22.8835	0.638225	21.9594	22.7052	22.204	23.3585	23.7535	23.4784	23.083	22.5261	21.5714	1.24058	0.00377524	1.13666	0.033761	0.103924	0.421661
P19338	NCL	tr|A0A7I2V428|A0A7I2V428_HUMAN;tr|C9JLB1|C9JLB1_HUMAN;tr|A0A7I2V3F3|A0A7I2V3F3_HUMAN;sp|P19338|NUCL_HUMAN;tr|H7BY16|H7BY16_HUMAN;tr|A0A7I2V5M5|A0A7I2V5M5_HUMAN;tr|A0A7I2V2U7|A0A7I2V2U7_HUMAN;tr|A0A7I2V699|A0A7I2V699_HUMAN;tr|A0A7I2V349|A0A7I2V349_HUMAN;tr|A0A7I2V506|A0A7I2V506_HUMAN	Nucleolin (Protein C23)	cell cortex [GO:0005938]; chromosome [GO:0005694]; cornified envelope [GO:0001533]; cytoplasmic ribonucleoprotein granule [GO:0036464]; extracellular exosome [GO:0070062]; macropinosome membrane [GO:0160056]; membrane [GO:0016020]; nucleolus [GO:0005730]; nucleoplasm [GO:0005654]; nucleus [GO:0005634]; plasma membrane [GO:0005886]; ribonucleoprotein complex [GO:1990904]; spliceosomal complex [GO:…	angiogenesis [GO:0001525]; cellular response to epidermal growth factor stimulus [GO:0071364]; cellular response to leukemia inhibitory factor [GO:1990830]; negative regulation of insulin receptor signaling pathway [GO:0046627]; negative regulation of translation [GO:0017148]; positive regulation of mRNA splicing, via spliceosome [GO:0048026]; positive regulation of transcription by RNA polymeras…	DNA topoisomerase binding [GO:0044547]; identical protein binding [GO:0042802]; insulin receptor substrate binding [GO:0043560]; mRNA 5'-UTR binding [GO:0048027]; PH domain binding [GO:0042731]; RNA binding [GO:0003723]; telomeric DNA binding [GO:0042162]	6	6	3	13	13	11	10	7	3	24.1	23.7534	23.1377	20.9488	25.7831	24.6077	24.7506	24.3421	22.3232	22.8431	23.61	1.46305	23.7534	23.1377	20.9488	25.7831	24.6077	24.7506	24.3421	22.3232	22.8431	2.43381	0.0293247	1.87766	0.0285984	0.556146	0.311271
O75376	NCOR1	tr|H0Y459|H0Y459_HUMAN;sp|O75376|NCOR1_HUMAN;tr|A0A994J5B8|A0A994J5B8_HUMAN	Nuclear receptor corepressor 1 (N-CoR) (N-CoR1)	chromatin [GO:0000785]; cytosol [GO:0005829]; histone deacetylase complex [GO:0000118]; membrane [GO:0016020]; mitotic spindle [GO:0072686]; nucleoplasm [GO:0005654]; nucleus [GO:0005634]; transcription repressor complex [GO:0017053]	chromatin organization [GO:0006325]; locomotor rhythm [GO:0045475]; negative regulation of androgen receptor signaling pathway [GO:0060766]; negative regulation of DNA-templated transcription [GO:0045892]; negative regulation of fatty acid metabolic process [GO:0045922]; negative regulation of glycolytic process [GO:0045820]; negative regulation of JNK cascade [GO:0046329]; negative regulation of…	histone deacetylase binding [GO:0042826]; nuclear receptor binding [GO:0016922]; nuclear thyroid hormone receptor binding [GO:0046966]; RNA polymerase II-specific DNA-binding transcription factor binding [GO:0061629]; transcription cis-regulatory region binding [GO:0000976]; transcription corepressor activity [GO:0003714]	1	21	6	0	2	2	1	24	8	19.7		24.2031	21.3436		19.2949	20.6571		24.3352		21.9668	2.22782	17.7474	24.2031	21.3436	18.5153	19.2949	20.6571	17.9935	24.3352	17.7294	-1.60892	0.229939	-0.530229	0.412565	-1.07869	0.362372
P48681	NES	sp|P48681|NEST_HUMAN	Nestin	cytoplasm [GO:0005737]; intermediate filament [GO:0005882]; intermediate filament cytoskeleton [GO:0045111]	brain development [GO:0007420]; cell projection morphogenesis [GO:0048858]; central nervous system development [GO:0007417]; embryonic camera-type eye development [GO:0031076]; G2/M transition of mitotic cell cycle [GO:0000086]; negative regulation of catalytic activity [GO:0043086]; negative regulation of neuron apoptotic process [GO:0043524]; negative regulation of protein binding [GO:0032091];…	CCR5 chemokine receptor binding [GO:0031730]; intermediate filament binding [GO:0019215]	4	5	6	1	7	5	10	16	3	15.4	22.0922	21.7656	22.0575		22.6641	22.1874	23.2342	23.0876		22.4412	0.560678	22.0922	21.7656	22.0575	21.9229	22.6641	22.1874	23.2342	23.0876	21.3645	0.286343	0.149664	-0.303981	0.329364	0.590325	0.193687
Q0ZGT2	NEXN	sp|Q0ZGT2|NEXN_HUMAN;tr|H7BXY5|H7BXY5_HUMAN;tr|E7ETM8|E7ETM8_HUMAN	Nexilin (F-actin-binding protein) (Nelin)	actin cytoskeleton [GO:0015629]; adherens junction [GO:0005912]; axon [GO:0030424]; focal adhesion [GO:0005925]; plasma membrane [GO:0005886]; Z disc [GO:0030018]	axon guidance [GO:0007411]; dendrite self-avoidance [GO:0070593]; homophilic cell adhesion via plasma membrane adhesion molecules [GO:0007156]; regulation of cell migration [GO:0030334]; regulation of cytoskeleton organization [GO:0051493]	actin filament binding [GO:0051015]; cell-cell adhesion mediator activity [GO:0098632]; structural constituent of muscle [GO:0008307]	1	1	0	11	0	5	0	0	0	19.4				24.3251		22.2943				23.3097	1.43597	21.088	20.7616	20.7	24.3251	20.9773	22.2943	21.0415	20.3109	21.5366	1.68235	0.0807778	1.56925	0.102345	0.113098	0.389228
P08651	NFIC	sp|P08651|NFIC_HUMAN;tr|A0A286YEX4|A0A286YEX4_HUMAN	Nuclear factor 1 C-type (NF1-C) (Nuclear factor 1/C) (CCAAT-box-binding transcription factor) (CTF) (Nuclear factor I/C) (NF-I/C) (NFI-C) (TGGCA-binding protein)	chromatin [GO:0000785]; fibrillar center [GO:0001650]; nucleoplasm [GO:0005654]; nucleus [GO:0005634]	DNA replication [GO:0006260]; negative regulation of transcription by RNA polymerase II [GO:0000122]; positive regulation of transcription by RNA polymerase II [GO:0045944]; regulation of transcription by RNA polymerase II [GO:0006357]; transcription by RNA polymerase II [GO:0006366]	DNA-binding transcription activator activity, RNA polymerase II-specific [GO:0001228]; DNA-binding transcription factor activity [GO:0003700]; DNA-binding transcription factor activity, RNA polymerase II-specific [GO:0000981]; RNA polymerase II cis-regulatory region sequence-specific DNA binding [GO:0000978]; sequence-specific double-stranded DNA binding [GO:1990837]	0	2	2	0	1	2	0	2	1	7.1		21.685	21.0217			20.8529				21.1866	0.439864	20.5081	21.685	21.0217	20.1734	20.4626	20.8529	20.3932	20.493	20.4113	-0.575349	0.108743	0.0637723	0.382481	-0.639121	0.0675267
Q8NEJ9	NGDN	sp|Q8NEJ9|NGDN_HUMAN;tr|H0YJQ1|H0YJQ1_HUMAN;tr|A0A8V8TRJ3|A0A8V8TRJ3_HUMAN;tr|H0YJ17|H0YJ17_HUMAN;tr|A0A8V8TQS3|A0A8V8TQS3_HUMAN	Neuroguidin (Centromere accumulated nuclear protein 1) (CANu1) (EIF4E-binding protein)	axon [GO:0030424]; chromosome, centromeric region [GO:0000775]; dendrite [GO:0030425]; filopodium [GO:0030175]; glutamatergic synapse [GO:0098978]; mitochondrion [GO:0005739]; nucleolus [GO:0005730]; nucleoplasm [GO:0005654]; perforant pathway to dendrate granule cell synapse [GO:0140240]; postsynapse [GO:0098794]; small-subunit processome [GO:0032040]	maturation of SSU-rRNA from tricistronic rRNA transcript (SSU-rRNA, 5.8S rRNA, LSU-rRNA) [GO:0000462]; negative regulation of protein localization to plasma membrane [GO:1903077]; postsynaptic modulation of chemical synaptic transmission [GO:0099170]; regulation of translation at postsynapse [GO:0140245]; ribosomal small subunit biogenesis [GO:0042274]	RNA binding [GO:0003723]	0	1	2	3	4	3	3	4	1	16.5			22.0171	22.5352	22.576	22.71	22.0416	22.4578		22.3896	0.290904	21.719	21.75	22.0171	22.5352	22.576	22.71	22.0416	22.4578	21.9265	0.778395	0.0009941	0.465081	0.0259717	0.313314	0.0846279
Q9NX24	NHP2	tr|D6RC52|D6RC52_HUMAN;tr|D6RCB9|D6RCB9_HUMAN;sp|Q9NX24|NHP2_HUMAN;tr|J3QSY4|J3QSY4_HUMAN	H/ACA ribonucleoprotein complex subunit 2 (Nucleolar protein family A member 2) (snoRNP protein NHP2)	box H/ACA scaRNP complex [GO:0072589]; box H/ACA snoRNP complex [GO:0031429]; box H/ACA telomerase RNP complex [GO:0090661]; chromosome, telomeric region [GO:0000781]; nucleoplasm [GO:0005654]; sno(s)RNA-containing ribonucleoprotein complex [GO:0005732]; telomerase holoenzyme complex [GO:0005697]	rRNA pseudouridine synthesis [GO:0031118]; snoRNA guided rRNA pseudouridine synthesis [GO:0000454]; snRNA pseudouridine synthesis [GO:0031120]; telomerase RNA localization to Cajal body [GO:0090671]; telomere maintenance via telomerase [GO:0007004]	box H/ACA snoRNA binding [GO:0034513]; mRNA 3'-UTR binding [GO:0003730]; RNA binding [GO:0003723]; telomerase RNA binding [GO:0070034]; U3 snoRNA binding [GO:0034511]	0	0	0	3	1	3	0	2	0	36.4				23.7298		22.6245				23.1772	0.781593	21.6002	21.718	21.2936	23.7298	21.9005	22.6245	21.9262	21.6404	22.2064	1.21435	0.0452481	0.827291	0.105633	0.387055	0.0671855
Q9BYG3	NIFK	sp|Q9BYG3|MK67I_HUMAN;tr|C9J808|C9J808_HUMAN;tr|C9J6C5|C9J6C5_HUMAN	MKI67 FHA domain-interacting nucleolar phosphoprotein (Nucleolar phosphoprotein Nopp34) (Nucleolar protein interacting with the FHA domain of pKI-67) (hNIFK)	chromosome [GO:0005694]; condensed nuclear chromosome [GO:0000794]; cytoplasm [GO:0005737]; nucleolus [GO:0005730]; nucleoplasm [GO:0005654]	protein-containing complex assembly [GO:0065003]; rRNA metabolic process [GO:0016072]; rRNA transcription [GO:0009303]	RNA binding [GO:0003723]	1	1	1	7	4	5	6	4	2	34.1				24.058	22.606	23.6691	22.728	22.0102		23.0143	0.832916	21.7651	21.252	21.794	24.058	22.606	23.6691	22.728	22.0102	21.6057	1.84068	0.0085473	1.32976	0.0354429	0.510923	0.120986
Q9Y221	NIP7	sp|Q9Y221|NIP7_HUMAN;tr|J3QLW7|J3QLW7_HUMAN	60S ribosome subunit biogenesis protein NIP7 homolog (KD93) (Nucleolar pre-rRNA processing protein NIP7)	cytosol [GO:0005829]; nucleolus [GO:0005730]; nucleoplasm [GO:0005654]; preribosome, large subunit precursor [GO:0030687]	ribosomal large subunit biogenesis [GO:0042273]; ribosome assembly [GO:0042255]	RNA binding [GO:0003723]	0	1	0	6	2	3	1	1	0	46.1				22.5466	21.1445	21.6468				21.7793	0.710348	20.3833	20.4643	20.0387	22.5466	21.1445	21.6468	20.2525	20.213	20.8097	1.48385	0.013053	1.35422	0.0201944	0.129632	0.303557
O15226	NKRF	tr|A0A8I5KX72|A0A8I5KX72_HUMAN;tr|A0AAG2UWQ9|A0AAG2UWQ9_HUMAN;sp|O15226|NKRF_HUMAN	NF-kappa-B-repressing factor (NFkB-repressing factor) (NRF) (Protein ITBA4)	nucleolus [GO:0005730]; nucleoplasm [GO:0005654]; nucleus [GO:0005634]	negative regulation of DNA-templated transcription [GO:0045892]; positive regulation of transcription by RNA polymerase II [GO:0045944]	ATPase activator activity [GO:0001671]; DNA-binding transcription activator activity, RNA polymerase II-specific [GO:0001228]; RNA binding [GO:0003723]; RNA polymerase II cis-regulatory region sequence-specific DNA binding [GO:0000978]	11	14	9	3	11	8	9	17	7	32.3	24.1494	23.9767	23.5397	21.4432	23.1732	22.6092	23.7959	23.7919	23.83	23.3677	0.859171	24.1494	23.9767	23.5397	21.4432	23.1732	22.6092	23.7959	23.7919	23.83	-1.48009	0.026026	-1.39741	0.0258813	-0.082676	0.336478
Q9Y3T9	NOC2L	sp|Q9Y3T9|NOC2L_HUMAN	Nucleolar complex protein 2 homolog (Protein NOC2 homolog) (NOC2-like protein) (Novel INHAT repressor)	chromosome [GO:0005694]; cytosol [GO:0005829]; Noc1p-Noc2p complex [GO:0030690]; Noc2p-Noc3p complex [GO:0030691]; nucleolus [GO:0005730]; nucleoplasm [GO:0005654]; nucleus [GO:0005634]	apoptotic process [GO:0006915]; cellular response to UV [GO:0034644]; negative regulation of B cell apoptotic process [GO:0002903]; negative regulation of intrinsic apoptotic signaling pathway [GO:2001243]; negative regulation of transcription by RNA polymerase II [GO:0000122]; ribosomal large subunit biogenesis [GO:0042273]; transcription initiation-coupled chromatin remodeling [GO:0045815]	chromatin binding [GO:0003682]; DNA-binding transcription factor binding [GO:0140297]; histone binding [GO:0042393]; nucleosome binding [GO:0031491]; RNA binding [GO:0003723]; transcription corepressor activity [GO:0003714]	1	3	0	7	6	7	2	2	2	15		22.1781		23.2081	22.9865	23.3547	21.9712	22.3098		22.6681	0.586287	21.8464	22.1781	21.6519	23.2081	22.9865	23.3547	21.9712	22.3098	21.7351	1.29099	0.00115966	1.17778	0.00201001	0.113211	0.321902
Q8WTT2	NOC3L	sp|Q8WTT2|NOC3L_HUMAN	Nucleolar complex protein 3 homolog (NOC3 protein homolog) (Factor for adipocyte differentiation 24) (NOC3-like protein) (Nucleolar complex-associated protein 3-like protein)	mitochondrion [GO:0005739]; nuclear speck [GO:0016607]; nucleolus [GO:0005730]; nucleoplasm [GO:0005654]	DNA replication initiation [GO:0006270]; fat cell differentiation [GO:0045444]	chromatin binding [GO:0003682]; RNA binding [GO:0003723]	5	5	7	7	8	9	9	8	4	17.5	23.7298	23.2877	23.783	23.9429	24.0362	24.1065	23.8677	23.5498	23.3927	23.744	0.283434	23.7298	23.2877	23.783	23.9429	24.0362	24.1065	23.8677	23.5498	23.3927	0.428357	0.0296391	0.425126	0.02247	0.00323098	0.494235
Q9BVI4	NOC4L	sp|Q9BVI4|NOC4L_HUMAN	Nucleolar complex protein 4 homolog (NOC4 protein homolog) (NOC4-like protein) (Nucleolar complex-associated protein 4-like protein)	Noc4p-Nop14p complex [GO:0030692]; nuclear membrane [GO:0031965]; nucleolus [GO:0005730]; nucleoplasm [GO:0005654]; small-subunit processome [GO:0032040]	rRNA processing [GO:0006364]	RNA binding [GO:0003723]	0	0	0	1	6	3	0	0	0	18.8					22.1309	21.5676				21.8493	0.398309	21.2791	21.294	21.2545	21.2983	22.1309	21.5676	21.0882	20.8824	21.0111	0.389742	0.0938515	0.671704	0.0282061	-0.281962	0.0049707
Q9BSC4	NOL10	sp|Q9BSC4|NOL10_HUMAN;tr|A0A8Q3SHX7|A0A8Q3SHX7_HUMAN;tr|A0A8Q3SHT1|A0A8Q3SHT1_HUMAN;tr|A0A8Q3SHT6|A0A8Q3SHT6_HUMAN;tr|A0A8Q3SHW5|A0A8Q3SHW5_HUMAN;tr|A0A8Q3SIR1|A0A8Q3SIR1_HUMAN	Nucleolar protein 10	nucleolus [GO:0005730]; small-subunit processome [GO:0032040]	maturation of SSU-rRNA from tricistronic rRNA transcript (SSU-rRNA, 5.8S rRNA, LSU-rRNA) [GO:0000462]	RNA binding [GO:0003723]	4	9	3	10	11	8	11	10	3	31	22.6616	23.1363	21.5551	23.2883	23.7768	22.8019	23.4442	23.0706		22.9668	0.669755	22.6616	23.1363	21.5551	23.2883	23.7768	22.8019	23.4442	23.0706	21.9026	0.837995	0.0999667	0.48318	0.21189	0.354816	0.309566
Q9H8H0	NOL11	sp|Q9H8H0|NOL11_HUMAN;tr|J3QLQ6|J3QLQ6_HUMAN	Nucleolar protein 11	nucleolus [GO:0005730]; nucleoplasm [GO:0005654]; t-UTP complex [GO:0034455]	maturation of SSU-rRNA [GO:0030490]; positive regulation of transcription of nucleolar large rRNA by RNA polymerase I [GO:1901838]	RNA binding [GO:0003723]	0	0	2	7	2	3	1	1	0	13.9				22.6277	21.1917	21.4985				21.7726	0.756225	20.1196	20.4245	20.608	22.6277	21.1917	21.4985	20.7107	20.9745	20.1077	1.38854	0.0195154	1.17498	0.0405546	0.213558	0.253524
Q9UGY1	NOL12	tr|V9GYY5|V9GYY5_HUMAN;sp|Q9UGY1|NOL12_HUMAN	Nucleolar protein 12	cytoplasm [GO:0005737]; nucleolus [GO:0005730]		identical protein binding [GO:0042802]; RNA binding [GO:0003723]; rRNA binding [GO:0019843]; single-stranded DNA binding [GO:0003697]	0	1	0	1	3	0	0	3	0	23.3					22.0263			22.1793		22.1028	0.108189	21.8653	21.8624	21.9241	21.953	22.0263	21.916	21.9174	22.1793	21.9729	0.0811876	0.0501556	-0.0581033	0.268192	0.139291	0.0826454
Q9H6R4	NOL6	sp|Q9H6R4|NOL6_HUMAN;tr|A0A0A0MRW6|A0A0A0MRW6_HUMAN	Nucleolar protein 6 (Nucleolar RNA-associated protein) (Nrap)	condensed nuclear chromosome [GO:0000794]; CURI complex [GO:0032545]; mitochondrion [GO:0005739]; nucleolus [GO:0005730]; nucleoplasm [GO:0005654]; small-subunit processome [GO:0032040]; UTP-C complex [GO:0034456]	ribosomal small subunit biogenesis [GO:0042274]; rRNA processing [GO:0006364]; tRNA export from nucleus [GO:0006409]	RNA binding [GO:0003723]	0	9	4	7	17	15	2	7	4	22.8		22.9769	22.6236	22.3853	24.0501	23.8467		23.1696		23.1754	0.660877	21.9611	22.9769	22.6236	22.3853	24.0501	23.8467	21.5544	23.1696	21.6388	0.906825	0.103513	1.30644	0.076528	-0.399614	0.272027
Q9UMY1	NOL7	sp|Q9UMY1|UTP16_HUMAN;tr|H7C2B1|H7C2B1_HUMAN	U3 small nucleolar RNA-associated protein NOL7 (U3 snoRNA-associated protein NOL7) (Nucleolar protein 7) (Nucleolar protein of 27 kDa)	chromosome [GO:0005694]; mitochondrion [GO:0005739]; nucleolus [GO:0005730]; small-subunit processome [GO:0032040]	maturation of SSU-rRNA [GO:0030490]; ribosomal small subunit biogenesis [GO:0042274]	RNA binding [GO:0003723]	0	0	1	3	2	1	1	2	1	19.5					23.998			22.7913		23.3946	0.853282	21.7496	22.202	21.6275	21.4826	23.998	21.5097	21.7383	22.7913	21.5553	0.470379	0.305162	0.301784	0.379499	0.168595	0.355258
Q76FK4	NOL8	tr|F8WE42|F8WE42_HUMAN;tr|F5H101|F5H101_HUMAN;sp|Q76FK4|NOL8_HUMAN;tr|A0A0A0MSJ1|A0A0A0MSJ1_HUMAN;tr|F5GWN9|F5GWN9_HUMAN	Nucleolar protein 8 (Nucleolar protein Nop132)	chromosome [GO:0005694]; nucleolus [GO:0005730]	protein localization to nucleolus [GO:1902570]; rRNA processing [GO:0006364]	RNA binding [GO:0003723]	0	2	1	0	4	4	0	2	1	5.8		21.5427			21.5342	20.988		21.2122		21.3193	0.26914	20.8436	21.5427	20.7676	20.7832	21.5342	20.988	20.9102	21.2122	20.8944	0.0504628	0.443494	0.096156	0.358359	-0.0456931	0.436327
Q5SY16	NOL9	sp|Q5SY16|NOL9_HUMAN	Polynucleotide 5'-hydroxyl-kinase NOL9 (EC 2.7.1.78) (Nucleolar protein 9)	intermediate filament cytoskeleton [GO:0045111]; membrane [GO:0016020]; nucleolus [GO:0005730]; nucleoplasm [GO:0005654]; nucleus [GO:0005634]	cleavage in ITS2 between 5.8S rRNA and LSU-rRNA of tricistronic rRNA transcript (SSU-rRNA, 5.8S rRNA, LSU-rRNA) [GO:0000448]; maturation of 5.8S rRNA [GO:0000460]	ATP binding [GO:0005524]; ATP-dependent polydeoxyribonucleotide 5'-hydroxyl-kinase activity [GO:0046404]; ATP-dependent polyribonucleotide 5'-hydroxyl-kinase activity [GO:0051736]; polynucleotide 5'-hydroxyl-kinase activity [GO:0051731]; RNA binding [GO:0003723]	4	10	6	5	12	6	4	8	7	29.1	22.633	24.1174	23.727	23.3058	24.5641	24.5758	23.1517	24.3772	23.8628	23.8127	0.675812	22.633	24.1174	23.727	23.3058	24.5641	24.5758	23.1517	24.3772	23.8628	0.656083	0.172153	0.351293	0.279277	0.304791	0.310252
Q14978	NOLC1	sp|Q14978|NOLC1_HUMAN;tr|A0A0A0MRM9|A0A0A0MRM9_HUMAN;tr|S4R349|S4R349_HUMAN	Nucleolar and coiled-body phosphoprotein 1 (140 kDa nucleolar phosphoprotein) (Nopp140) (Hepatitis C virus NS5A-transactivated protein 13) (HCV NS5A-transactivated protein 13) (Nucleolar 130 kDa protein) (Nucleolar phosphoprotein p130)	Cajal body [GO:0015030]; cytoplasm [GO:0005737]; fibrillar center [GO:0001650]; nucleolus [GO:0005730]; nucleoplasm [GO:0005654]	mitotic cell cycle [GO:0000278]; neural crest cell development [GO:0014032]; neural crest formation [GO:0014029]; nucleolus organization [GO:0007000]; regulation of translation [GO:0006417]; rRNA processing [GO:0006364]	ATP binding [GO:0005524]; GTP binding [GO:0005525]; molecular function inhibitor activity [GO:0140678]; protein heterodimerization activity [GO:0046982]; protein-macromolecule adaptor activity [GO:0030674]; RNA binding [GO:0003723]	2	3	2	6	3	3	3	1	1	10.7		23.7449	24.2539	25.8548	24.654	24.757	24.1443			24.5682	0.728641	23.1905	23.7449	24.2539	25.8548	24.654	24.757	24.1443	23.0996	23.2743	1.35885	0.0253557	1.58253	0.0172161	-0.22368	0.321073
Q15233	NONO	tr|A0A7I2V4J2|A0A7I2V4J2_HUMAN;sp|Q15233|NONO_HUMAN;tr|A0A7I2V5Y7|A0A7I2V5Y7_HUMAN;tr|A0A7I2V535|A0A7I2V535_HUMAN;tr|A0A7I2V4N2|A0A7I2V4N2_HUMAN;tr|A0A7I2V464|A0A7I2V464_HUMAN;tr|A0A7I2V4K9|A0A7I2V4K9_HUMAN;tr|A0A7P0MRW0|A0A7P0MRW0_HUMAN;tr|H7C367|H7C367_HUMAN;tr|C9JYS8|C9JYS8_HUMAN	Non-POU domain-containing octamer-binding protein (NonO protein) (54 kDa nuclear RNA- and DNA-binding protein) (p54(nrb)) (p54nrb) (55 kDa nuclear protein) (NMT55) (DNA-binding p52/p100 complex, 52 kDa subunit)	chromosome [GO:0005694]; fibrillar center [GO:0001650]; membrane [GO:0016020]; nuclear matrix [GO:0016363]; nuclear speck [GO:0016607]; nucleoplasm [GO:0005654]; nucleus [GO:0005634]; paraspeckles [GO:0042382]; RNA polymerase II transcription regulator complex [GO:0090575]	activation of innate immune response [GO:0002218]; circadian rhythm [GO:0007623]; DNA recombination [GO:0006310]; DNA repair [GO:0006281]; innate immune response [GO:0045087]; mRNA processing [GO:0006397]; negative regulation of DNA-templated transcription [GO:0045892]; negative regulation of oxidative stress-induced neuron intrinsic apoptotic signaling pathway [GO:1903377]; regulation of circadi…	chromatin binding [GO:0003682]; DNA binding [GO:0003677]; identical protein binding [GO:0042802]; RNA binding [GO:0003723]	0	5	4	9	8	7	1	3	0	28.6		21.88	21.87	23.2237	23.4885	23.3019		21.8053		22.5949	0.818997	21.1911	21.88	21.87	23.2237	23.4885	23.3019	21.391	21.8053	21.1747	1.69101	0.00108865	1.88104	0.000362952	-0.190038	0.27637
P78316	NOP14	sp|P78316|NOP14_HUMAN;tr|E9PFK5|E9PFK5_HUMAN	Nucleolar protein 14 (Nucleolar complex protein 14)	90S preribosome [GO:0030686]; membrane [GO:0016020]; Noc4p-Nop14p complex [GO:0030692]; nucleolus [GO:0005730]; nucleoplasm [GO:0005654]; small-subunit processome [GO:0032040]	endonucleolytic cleavage in 5'-ETS of tricistronic rRNA transcript (SSU-rRNA, 5.8S rRNA, LSU-rRNA) [GO:0000480]; endonucleolytic cleavage in ITS1 to separate SSU-rRNA from 5.8S rRNA and LSU-rRNA from tricistronic rRNA transcript (SSU-rRNA, 5.8S rRNA, LSU-rRNA) [GO:0000447]; endonucleolytic cleavage to generate mature 5'-end of SSU-rRNA from (SSU-rRNA, 5.8S rRNA, LSU-rRNA) [GO:0000472]; maturation…	enzyme binding [GO:0019899]; RNA binding [GO:0003723]; snoRNA binding [GO:0030515]	1	8	5	8	14	8	5	7	1	25.1		22.6193	22.6795	22.4702	23.0896	23.266	22.7922	22.7611		22.8111	0.27617	22.3283	22.6193	22.6795	22.4702	23.0896	23.266	22.7922	22.7611	22.2684	0.399557	0.102734	0.334652	0.159973	0.0649049	0.38167
Q9Y3C1	NOP16	sp|Q9Y3C1|NOP16_HUMAN;tr|D6RIC3|D6RIC3_HUMAN;tr|A0A0C4DGU5|A0A0C4DGU5_HUMAN	Nucleolar protein 16 (HBV pre-S2 trans-regulated protein 3)	intracellular membrane-bounded organelle [GO:0043231]; nucleolus [GO:0005730]; nucleoplasm [GO:0005654]	ribosomal large subunit biogenesis [GO:0042273]	RNA binding [GO:0003723]	0	1	0	3	2	3	0	1	0	32				23.9145	23.2517	23.1269				23.431	0.423341	22.9421	22.6011	22.6017	23.9145	23.2517	23.1269	22.8182	22.7267	22.6807	0.716084	0.0282852	0.689177	0.0248601	0.0269068	0.417154
P46087	NOP2	sp|P46087|NOP2_HUMAN	28S rRNA (cytosine(4447)-C(5))-methyltransferase (EC 2.1.1.-) (Nucleolar protein 1) (Nucleolar protein 2 homolog) (Proliferating-cell nucleolar antigen p120) (Proliferation-associated nucleolar protein p120)	nucleolus [GO:0005730]; nucleoplasm [GO:0005654]; nucleus [GO:0005634]	maturation of LSU-rRNA [GO:0000470]; positive regulation of cell population proliferation [GO:0008284]; regulation of signal transduction by p53 class mediator [GO:1901796]; ribosomal large subunit assembly [GO:0000027]; ribosomal large subunit biogenesis [GO:0042273]; rRNA base methylation [GO:0070475]; rRNA processing [GO:0006364]	RNA binding [GO:0003723]; rRNA (cytosine-C5-)-methyltransferase activity [GO:0009383]	10	10	11	16	16	17	17	13	11	27.1	23.9971	23.7889	24.1476	24.9965	24.1263	24.5549	24.6251	23.2774	22.5842	24.0109	0.733113	23.9971	23.7889	24.1476	24.9965	24.1263	24.5549	24.6251	23.2774	22.5842	0.581374	0.0496464	1.06366	0.0884735	-0.482286	0.236065
Q9NZM5	NOP53	sp|Q9NZM5|NOP53_HUMAN	Ribosome biogenesis protein NOP53 (Glioma tumor suppressor candidate region gene 2 protein) (Protein interacting with carboxyl terminus 1) (PICT-1) (p60)	cytosol [GO:0005829]; fibrillar center [GO:0001650]; intracellular membrane-bounded organelle [GO:0043231]; nucleolus [GO:0005730]; nucleoplasm [GO:0005654]	cellular response to hypoxia [GO:0071456]; DNA damage response [GO:0006974]; DNA repair [GO:0006281]; mitotic G2 DNA damage checkpoint signaling [GO:0007095]; negative regulation of phosphatidylinositol 3-kinase/protein kinase B signal transduction [GO:0051898]; negative regulation of proteasomal ubiquitin-dependent protein catabolic process [GO:0032435]; negative regulation of protein-containing…	5S rRNA binding [GO:0008097]; identical protein binding [GO:0042802]; p53 binding [GO:0002039]; RNA binding [GO:0003723]	10	10	11	10	11	11	10	11	10	31.6	26.6569	26.7806	26.602	25.3447	26.9705	26.4139	26.2174	26.6087	26.4247	26.4466	0.467565	26.6569	26.7806	26.602	25.3447	26.9705	26.4139	26.2174	26.6087	26.4247	-0.436817	0.207119	-0.173913	0.370346	-0.262904	0.0513889
O00567	NOP56	sp|O00567|NOP56_HUMAN;tr|A0A494C128|A0A494C128_HUMAN;tr|H0YDU4|H0YDU4_HUMAN;tr|Q5JXT2|Q5JXT2_HUMAN	Nucleolar protein 56 (Nucleolar protein 5A)	box C/D methylation guide snoRNP complex [GO:0031428]; cytoplasm [GO:0005737]; fibrillar center [GO:0001650]; membrane [GO:0016020]; nucleolus [GO:0005730]; nucleoplasm [GO:0005654]; pre-snoRNP complex [GO:0070761]; small-subunit processome [GO:0032040]; sno(s)RNA-containing ribonucleoprotein complex [GO:0005732]	ribosomal small subunit biogenesis [GO:0042274]; rRNA processing [GO:0006364]	cadherin binding [GO:0045296]; histone methyltransferase binding [GO:1990226]; RNA binding [GO:0003723]; snoRNA binding [GO:0030515]	16	15	14	14	14	15	16	12	12	37	25.3161	24.4567	24.8642	25.1712	24.8807	24.9942	25.219	24.5888	24.6514	24.9047	0.298757	25.3161	24.4567	24.8642	25.1712	24.8807	24.9942	25.219	24.5888	24.6514	0.136365	0.315237	0.195688	0.209628	-0.0593229	0.430772
Q9Y2X3	NOP58	sp|Q9Y2X3|NOP58_HUMAN	Nucleolar protein 58 (Nucleolar protein 5)	box C/D methylation guide snoRNP complex [GO:0031428]; Cajal body [GO:0015030]; cytosol [GO:0005829]; fibrillar center [GO:0001650]; membrane [GO:0016020]; nucleolus [GO:0005730]; nucleoplasm [GO:0005654]; pre-snoRNP complex [GO:0070761]; small-subunit processome [GO:0032040]; sno(s)RNA-containing ribonucleoprotein complex [GO:0005732]	ribosomal small subunit biogenesis [GO:0042274]; rRNA processing [GO:0006364]; snoRNA localization [GO:0048254]	ATPase binding [GO:0051117]; RNA binding [GO:0003723]; snoRNA binding [GO:0030515]; TFIID-class transcription factor complex binding [GO:0001094]	10	13	12	15	15	14	14	12	10	38.2	24.0029	23.7988	23.886	24.5044	24.3773	24.567	24.2568	23.8344	24.2055	24.1592	0.29138	24.0029	23.7988	23.886	24.5044	24.3773	24.567	24.2568	23.8344	24.2055	0.587033	0.000976315	0.38399	0.0281697	0.203044	0.117844
P06748	NPM1	sp|P06748|NPM_HUMAN;tr|A0A7I2V5S2|A0A7I2V5S2_HUMAN;tr|A0A7I2YQC0|A0A7I2YQC0_HUMAN;tr|A0A7I2V4G8|A0A7I2V4G8_HUMAN;tr|A0A7I2V433|A0A7I2V433_HUMAN;tr|A0A7I2V2X9|A0A7I2V2X9_HUMAN;tr|A0A7I2V3U2|A0A7I2V3U2_HUMAN;tr|A0A7I2V3G5|A0A7I2V3G5_HUMAN;tr|A0A7I2V579|A0A7I2V579_HUMAN	Nucleophosmin (NPM) (Nucleolar phosphoprotein B23) (Nucleolar protein NO38) (Numatrin)	centrosome [GO:0005813]; cytoplasm [GO:0005737]; cytosol [GO:0005829]; focal adhesion [GO:0005925]; granular component [GO:0001652]; membrane [GO:0016020]; nucleolus [GO:0005730]; nucleoplasm [GO:0005654]; nucleus [GO:0005634]; protein-containing complex [GO:0032991]; protein-DNA complex [GO:0032993]; ribonucleoprotein complex [GO:1990904]; spindle pole centrosome [GO:0031616]	cellular response to UV [GO:0034644]; cellular senescence [GO:0090398]; centrosome cycle [GO:0007098]; chromatin remodeling [GO:0006338]; DNA repair [GO:0006281]; intracellular protein transport [GO:0006886]; macrophage differentiation [GO:0030225]; negative regulation of apoptotic process [GO:0043066]; negative regulation of cell population proliferation [GO:0008285]; negative regulation of cent…	chromatin binding [GO:0003682]; core promoter sequence-specific DNA binding [GO:0001046]; DNA-binding transcription factor binding [GO:0140297]; histone binding [GO:0042393]; molecular adaptor activity [GO:0060090]; NF-kappaB binding [GO:0051059]; protein homodimerization activity [GO:0042803]; protein kinase binding [GO:0019901]; protein kinase inhibitor activity [GO:0004860]; ribosomal large su…	5	4	4	8	6	5	7	5	4	31	25.9781	25.3529	26.0127	28.861	26.5256	27.8189	27.0497	25.307	25.5415	26.4941	1.21367	25.9781	25.3529	26.0127	28.861	26.5256	27.8189	27.0497	25.307	25.5415	1.95393	0.0255007	1.76908	0.0556753	0.184847	0.384216
O95478	NSA2	sp|O95478|NSA2_HUMAN	Ribosome biogenesis protein NSA2 homolog (Hairy cell leukemia protein 1) (TGF-beta-inducible nuclear protein 1)	nucleolus [GO:0005730]; preribosome, large subunit precursor [GO:0030687]	maturation of 5.8S rRNA [GO:0000460]; maturation of LSU-rRNA [GO:0000470]	RNA binding [GO:0003723]	4	7	6	5	8	5	5	6	4	36.2	26.264	25.9889	25.9102	25.5445	25.7429	25.8384	26.2284	25.9786	25.9582	25.9393	0.223289	26.264	25.9889	25.9102	25.5445	25.7429	25.8384	26.2284	25.9786	25.9582	-0.345767	0.0330767	-0.346494	0.023779	0.000726659	0.498026
Q14980	NUMA1	sp|Q14980|NUMA1_HUMAN	Nuclear mitotic apparatus protein 1 (Nuclear matrix protein-22) (NMP-22) (Nuclear mitotic apparatus protein) (NuMA protein) (SP-H antigen)	cell cortex [GO:0005938]; cell cortex region [GO:0099738]; centrosome [GO:0005813]; chromosome [GO:0005694]; cortical microtubule [GO:0055028]; cytoplasmic microtubule bundle [GO:1905720]; cytosol [GO:0005829]; dendrite [GO:0030425]; extracellular exosome [GO:0070062]; lateral cell cortex [GO:0097575]; lateral plasma membrane [GO:0016328]; microtubule bundle [GO:0097427]; microtubule minus-end [G…	anastral spindle assembly [GO:0055048]; astral microtubule organization [GO:0030953]; cell division [GO:0051301]; establishment of mitotic spindle orientation [GO:0000132]; meiotic cell cycle [GO:0051321]; microtubule bundle formation [GO:0001578]; nucleus organization [GO:0006997]; positive regulation of BMP signaling pathway [GO:0030513]; positive regulation of chromosome segregation [GO:005198…	disordered domain specific binding [GO:0097718]; dynein complex binding [GO:0070840]; microtubule binding [GO:0008017]; microtubule minus-end binding [GO:0051011]; microtubule plus-end binding [GO:0051010]; phosphatidylinositol binding [GO:0035091]; protein domain specific binding [GO:0019904]; protein-containing complex binding [GO:0044877]; structural molecule activity [GO:0005198]; tubulin bin…	34	38	36	10	13	10	42	40	32	36.7	25.052	24.906	25.0865	22.8606	24.2703	24.0814	25.4894	25.2259	25.0005	24.6636	0.809668	25.052	24.906	25.0865	22.8606	24.2703	24.0814	25.4894	25.2259	25.0005	-1.27741	0.02276	-1.50112	0.0158938	0.223712	0.107203
P57740	NUP107	sp|P57740|NU107_HUMAN	Nuclear pore complex protein Nup107 (107 kDa nucleoporin) (Nucleoporin Nup107)	cytosol [GO:0005829]; kinetochore [GO:0000776]; membrane [GO:0016020]; nuclear envelope [GO:0005635]; nuclear membrane [GO:0031965]; nuclear periphery [GO:0034399]; nuclear pore [GO:0005643]; nuclear pore outer ring [GO:0031080]	female gonad development [GO:0008585]; mRNA export from nucleus [GO:0006406]; nephron development [GO:0072006]; nuclear pore complex assembly [GO:0051292]; nucleocytoplasmic transport [GO:0006913]; post-transcriptional tethering of RNA polymerase II gene DNA at nuclear periphery [GO:0000973]; protein import into nucleus [GO:0006606]	structural constituent of nuclear pore [GO:0017056]	5	9	8	4	15	10	6	15	4	31.5	23.0464	22.9204	22.8274	21.9578	23.7753	23.5005	22.9195	23.4358	21.9919	22.9305	0.627017	23.0464	22.9204	22.8274	21.9578	23.7753	23.5005	22.9195	23.4358	21.9919	0.146462	0.40481	0.29545	0.34853	-0.148989	0.372417
Q8WUM0	NUP133	sp|Q8WUM0|NU133_HUMAN	Nuclear pore complex protein Nup133 (133 kDa nucleoporin) (Nucleoporin Nup133)	cytosol [GO:0005829]; kinetochore [GO:0000776]; membrane [GO:0016020]; nuclear envelope [GO:0005635]; nuclear membrane [GO:0031965]; nuclear pore [GO:0005643]; nuclear pore outer ring [GO:0031080]	mRNA export from nucleus [GO:0006406]; nephron development [GO:0072006]; neural tube development [GO:0021915]; neurogenesis [GO:0022008]; nuclear pore organization [GO:0006999]; nucleocytoplasmic transport [GO:0006913]; paraxial mesoderm development [GO:0048339]; poly(A)+ mRNA export from nucleus [GO:0016973]; protein import into nucleus [GO:0006606]; somite development [GO:0061053]; transcriptio…	structural constituent of nuclear pore [GO:0017056]	6	11	12	6	19	16	18	18	8	24.5	23.478	23.4283	23.6447	22.5718	24.1521	23.7846	24.1636	23.9742	23.5413	23.6376	0.486161	23.478	23.4283	23.6447	22.5718	24.1521	23.7846	24.1636	23.9742	23.5413	-0.0141719	0.488974	-0.390212	0.244117	0.37604	0.0633456
P49790	NUP153	sp|P49790|NU153_HUMAN	Nuclear pore complex protein Nup153 (153 kDa nucleoporin) (Nucleoporin Nup153)	cytosol [GO:0005829]; host cell [GO:0043657]; membrane [GO:0016020]; nuclear envelope [GO:0005635]; nuclear inclusion body [GO:0042405]; nuclear membrane [GO:0031965]; nuclear periphery [GO:0034399]; nuclear pore [GO:0005643]; nuclear pore nuclear basket [GO:0044615]; nucleolus [GO:0005730]; nucleoplasm [GO:0005654]	amyloid fibril formation [GO:1990000]; mRNA transport [GO:0051028]; negative regulation of RNA export from nucleus [GO:0046832]; nuclear pore complex assembly [GO:0051292]; nucleocytoplasmic transport [GO:0006913]; protein import into nucleus [GO:0006606]; RNA export from nucleus [GO:0006405]; symbiont entry into host cell [GO:0046718]; viral penetration into host nucleus [GO:0075732]	DNA binding [GO:0003677]; identical protein binding [GO:0042802]; molecular condensate scaffold activity [GO:0140693]; nuclear localization sequence binding [GO:0008139]; protein-membrane adaptor activity [GO:0043495]; structural constituent of nuclear pore [GO:0017056]; zinc ion binding [GO:0008270]	17	25	16	2	10	5	22	25	18	33.9	23.6385	23.6253	23.809		22.6835	21.2178	23.986	23.9796	23.8832	23.3529	0.959565	23.6385	23.6253	23.809	21.2019	22.6835	21.2178	23.986	23.9796	23.8832	-1.9899	0.00792099	-2.24853	0.00514296	0.258625	0.00946214
Q12769	NUP160	tr|A0A8V8NBT1|A0A8V8NBT1_HUMAN;sp|Q12769|NU160_HUMAN;tr|G3V198|G3V198_HUMAN;tr|E9PR16|E9PR16_HUMAN	Nuclear pore complex protein Nup160 (160 kDa nucleoporin) (Nucleoporin Nup160)	cytosol [GO:0005829]; nuclear envelope [GO:0005635]; nuclear pore [GO:0005643]; nuclear pore outer ring [GO:0031080]	mRNA export from nucleus [GO:0006406]; nephron development [GO:0072006]; nucleocytoplasmic transport [GO:0006913]; protein transport [GO:0015031]	structural constituent of nuclear pore [GO:0017056]	3	4	1	4	11	4	9	4	2	14.6	22.1054	20.6893		21.2089	23.5453	22.0351	22.8306	21.8913		22.0437	0.951543	22.1054	20.6893	20.5549	21.2089	23.5453	22.0351	22.8306	21.8913	20.5784	1.1466	0.123144	0.496358	0.313727	0.650238	0.236112
Q5SRE5	NUP188	sp|Q5SRE5|NU188_HUMAN	Nucleoporin NUP188 (hNup188)	cytosol [GO:0005829]; membrane [GO:0016020]; nuclear envelope [GO:0005635]; nuclear pore [GO:0005643]; nuclear pore inner ring [GO:0044611]	mRNA transport [GO:0051028]; nucleocytoplasmic transport [GO:0006913]; protein import into nucleus [GO:0006606]; RNA export from nucleus [GO:0006405]	structural constituent of nuclear pore [GO:0017056]	1	0	0	1	2	2	1	2	1	2.9						22.2601		21.5823		21.9212	0.479319	20.9689	20.9509	20.8196	20.9489	21.1409	22.2601	20.9973	21.5823	21.371	0.536832	0.131047	0.133108	0.38944	0.403724	0.0425723
Q92621	NUP205	sp|Q92621|NU205_HUMAN	Nuclear pore complex protein Nup205 (205 kDa nucleoporin) (Nucleoporin Nup205)	cytosol [GO:0005829]; membrane [GO:0016020]; nuclear envelope [GO:0005635]; nuclear membrane [GO:0031965]; nuclear periphery [GO:0034399]; nuclear pore [GO:0005643]; nuclear pore inner ring [GO:0044611]	mRNA transport [GO:0051028]; nuclear pore complex assembly [GO:0051292]; nuclear pore organization [GO:0006999]; nucleocytoplasmic transport [GO:0006913]; protein transport [GO:0015031]	structural constituent of nuclear pore [GO:0017056]	8	11	10	18	23	15	18	11	5	18.3	22.7795	22.0851	22.5348	22.9563	22.9794	23.0224	23.1348	22.4182	21.6428	22.617	0.497939	22.7795	22.0851	22.5348	22.9563	22.9794	23.0224	23.1348	22.4182	21.6428	0.519556	0.0318691	0.587449	0.122394	-0.0678932	0.446781
P35658	NUP214	tr|A0A8Q3SHZ4|A0A8Q3SHZ4_HUMAN;tr|A0A494C1F2|A0A494C1F2_HUMAN;sp|P35658|NU214_HUMAN;tr|A0A8Q3WLX1|A0A8Q3WLX1_HUMAN	Nuclear pore complex protein Nup214 (214 kDa nucleoporin) (Nucleoporin Nup214) (Protein CAN)	cytoplasmic side of nuclear pore [GO:1990876]; cytosol [GO:0005829]; nuclear envelope [GO:0005635]; nuclear pore [GO:0005643]; nucleoplasm [GO:0005654]	mRNA export from nucleus [GO:0006406]; nucleocytoplasmic transport [GO:0006913]; protein export from nucleus [GO:0006611]; protein import into nucleus [GO:0006606]; regulation of cell cycle [GO:0051726]; regulation of nucleocytoplasmic transport [GO:0046822]; RNA export from nucleus [GO:0006405]	nuclear export signal receptor activity [GO:0005049]; nuclear localization sequence binding [GO:0008139]; structural constituent of nuclear pore [GO:0017056]	4	11	7	1	16	11	14	14	5	18.2	22.1241	22.758	22.9566		23.085	22.9217	23.4142	23.4194	22.3758	22.8818	0.457709	22.1241	22.758	22.9566	22.3479	23.085	22.9217	23.4142	23.4194	22.3758	0.171966	0.317938	-0.284937	0.263982	0.456903	0.173088
Q7Z3B4	NUP54	sp|Q7Z3B4|NUP54_HUMAN;tr|A0A8Q3WKJ4|A0A8Q3WKJ4_HUMAN;tr|A0A8Q3WLP2|A0A8Q3WLP2_HUMAN;tr|A0A8Z5F6C8|A0A8Z5F6C8_HUMAN;tr|A0A8Q3WKK2|A0A8Q3WKK2_HUMAN	Nucleoporin p54 (54 kDa nucleoporin)	nuclear envelope [GO:0005635]; nuclear membrane [GO:0031965]; nuclear pore [GO:0005643]; nuclear pore central transport channel [GO:0044613]	mRNA transport [GO:0051028]; NLS-bearing protein import into nucleus [GO:0006607]; nuclear pore organization [GO:0006999]; nucleocytoplasmic transport [GO:0006913]; protein localization to nuclear inner membrane [GO:0036228]; protein targeting [GO:0006605]; regulation of protein import into nucleus [GO:0042306]	identical protein binding [GO:0042802]; protein-containing complex binding [GO:0044877]; structural constituent of nuclear pore [GO:0017056]	3	2	2	1	9	2	4	4	3	23.9	22.346	21.5911	22.2416		22.9213		22.9135	22.1707		22.364	0.502499	22.346	21.5911	22.2416	21.5655	22.9213	21.5834	22.9135	22.1707	21.2627	-0.0362284	0.473248	-0.092268	0.447418	0.0560396	0.460633
P37198	NUP62	sp|P37198|NUP62_HUMAN;tr|M0QXN5|M0QXN5_HUMAN	Nuclear pore glycoprotein p62 (62 kDa nucleoporin) (Nucleoporin Nup62)	centrosome [GO:0005813]; cytoplasm [GO:0005737]; Flemming body [GO:0090543]; mitotic spindle [GO:0072686]; nuclear envelope [GO:0005635]; nuclear membrane [GO:0031965]; nuclear pore [GO:0005643]; nuclear pore central transport channel [GO:0044613]; nucleoplasm [GO:0005654]; ribonucleoprotein complex [GO:1990904]; spindle pole [GO:0000922]	cell surface receptor signaling pathway [GO:0007166]; cellular senescence [GO:0090398]; centriole assembly [GO:0098534]; centrosome cycle [GO:0007098]; mitotic centrosome separation [GO:0007100]; mitotic metaphase chromosome alignment [GO:0007080]; mRNA transport [GO:0051028]; negative regulation of apoptotic process [GO:0043066]; negative regulation of cell population proliferation [GO:0008285];…	chromatin binding [GO:0003682]; Hsp70 protein binding [GO:0030544]; Hsp90 protein binding [GO:0051879]; phospholipid binding [GO:0005543]; PTB domain binding [GO:0051425]; SH2 domain binding [GO:0042169]; signaling receptor complex adaptor activity [GO:0030159]; structural constituent of nuclear pore [GO:0017056]; ubiquitin binding [GO:0043130]	2	2	2	2	6	3	3	5	1	19.3	22.2124		21.7084	21.6278	22.5528	22.5558	22.6649	22.2256		22.2211	0.41513	22.2124	21.3743	21.7084	21.6278	22.5528	22.5558	22.6649	22.2256	21.3647	0.480405	0.144509	0.16038	0.380185	0.320026	0.25941
Q9BW27	NUP85	sp|Q9BW27|NUP85_HUMAN;tr|J3KT10|J3KT10_HUMAN;tr|J3QL54|J3QL54_HUMAN;tr|J3QLV0|J3QLV0_HUMAN;tr|J3QLD4|J3QLD4_HUMAN	Nuclear pore complex protein Nup85 (85 kDa nucleoporin) (FROUNT) (Nucleoporin Nup75) (Nucleoporin Nup85) (Pericentrin-1)	actin cytoskeleton [GO:0015629]; ciliary basal body [GO:0036064]; cytosol [GO:0005829]; intracellular membrane-bounded organelle [GO:0043231]; kinetochore [GO:0000776]; membrane [GO:0016020]; nuclear envelope [GO:0005635]; nuclear membrane [GO:0031965]; nuclear pore [GO:0005643]; nuclear pore outer ring [GO:0031080]; nucleoplasm [GO:0005654]; spindle [GO:0005819]	lamellipodium assembly [GO:0030032]; macrophage chemotaxis [GO:0048246]; mRNA export from nucleus [GO:0006406]; nephron development [GO:0072006]; nucleocytoplasmic transport [GO:0006913]; positive regulation of DNA-templated transcription [GO:0045893]; protein import into nucleus [GO:0006606]	structural constituent of nuclear pore [GO:0017056]	1	2	0	1	7	5	2	2	1	18.6		21.949			22.9209	22.6217	22.3948	22.4904		22.4753	0.354866	21.8933	21.949	22.0329	21.7767	22.9209	22.6217	22.3948	22.4904	21.7276	0.48138	0.117698	0.235523	0.30171	0.245857	0.184718
Q8N1F7	NUP93	sp|Q8N1F7|NUP93_HUMAN;tr|H3BVG0|H3BVG0_HUMAN	Nuclear pore complex protein Nup93 (93 kDa nucleoporin) (Nucleoporin Nup93)	centrosome [GO:0005813]; cytosol [GO:0005829]; membrane [GO:0016020]; nuclear envelope [GO:0005635]; nuclear membrane [GO:0031965]; nuclear periphery [GO:0034399]; nuclear pore [GO:0005643]	nuclear envelope organization [GO:0006998]; nuclear pore complex assembly [GO:0051292]; nucleocytoplasmic transport [GO:0006913]; poly(A)+ mRNA export from nucleus [GO:0016973]; positive regulation of SMAD protein signal transduction [GO:0060391]; protein import into nucleus [GO:0006606]	structural constituent of nuclear pore [GO:0017056]	14	15	12	11	20	12	19	13	11	38.5	23.8211	23.4531	23.3857	23.5356	23.7572	23.9459	23.968	23.4527	23.7347	23.6727	0.221522	23.8211	23.4531	23.3857	23.5356	23.7572	23.9459	23.968	23.4527	23.7347	0.192903	0.171995	0.0277644	0.445553	0.165138	0.228977
P52948	NUP98	sp|P52948|NUP98_HUMAN;tr|H0YEN4|H0YEN4_HUMAN;tr|A0A8V8TQF7|A0A8V8TQF7_HUMAN;tr|A0A8V8TR21|A0A8V8TR21_HUMAN;tr|H0YCR0|H0YCR0_HUMAN;tr|A0A8V8TPX4|A0A8V8TPX4_HUMAN;tr|A0A8V8TPW9|A0A8V8TPW9_HUMAN;tr|A0A8V8TRC7|A0A8V8TRC7_HUMAN;tr|H7C3P6|H7C3P6_HUMAN;tr|A0A3B3ITD8|A0A3B3ITD8_HUMAN	Nuclear pore complex protein Nup98-Nup96 (EC 3.4.21.-) [Cleaved into: Nuclear pore complex protein Nup98 (98 kDa nucleoporin) (Nucleoporin Nup98) (Nup98); Nuclear pore complex protein Nup96 (96 kDa nucleoporin) (Nucleoporin Nup96) (Nup96)]	cytosol [GO:0005829]; nuclear body [GO:0016604]; nuclear envelope [GO:0005635]; nuclear inclusion body [GO:0042405]; nuclear membrane [GO:0031965]; nuclear periphery [GO:0034399]; nuclear pore [GO:0005643]; nuclear pore cytoplasmic filaments [GO:0044614]; nuclear pore nuclear basket [GO:0044615]; nuclear pore outer ring [GO:0031080]; nucleoplasm [GO:0005654]; ribonucleoprotein complex [GO:1990904]	mRNA transport [GO:0051028]; nuclear pore complex assembly [GO:0051292]; nuclear pore organization [GO:0006999]; nucleocytoplasmic transport [GO:0006913]; positive regulation of mRNA splicing, via spliceosome [GO:0048026]; post-transcriptional tethering of RNA polymerase II gene DNA at nuclear periphery [GO:0000973]; protein import into nucleus [GO:0006606]; proteolysis [GO:0006508]; RNA export f…	molecular condensate scaffold activity [GO:0140693]; mRNA binding [GO:0003729]; nuclear localization sequence binding [GO:0008139]; promoter-specific chromatin binding [GO:1990841]; RNA binding [GO:0003723]; serine-type peptidase activity [GO:0008236]; structural constituent of nuclear pore [GO:0017056]; transcription coactivator activity [GO:0003713]	8	17	14	10	25	20	22	18	12	26.9	24.2686	24.3917	24.6994	23.9932	25.3058	25.2072	25.0293	24.7385	23.5543	24.5765	0.579903	24.2686	24.3917	24.6994	23.9932	25.3058	25.2072	25.0293	24.7385	23.5543	0.382156	0.217581	0.394741	0.278795	-0.0125848	0.489937
Q13415	ORC1	sp|Q13415|ORC1_HUMAN	Origin recognition complex subunit 1 (Replication control protein 1)	chromosome, telomeric region [GO:0000781]; cytosol [GO:0005829]; nuclear origin of replication recognition complex [GO:0005664]; nucleoplasm [GO:0005654]; nucleus [GO:0005634]; origin recognition complex [GO:0000808]	DNA replication initiation [GO:0006270]; mitotic DNA replication checkpoint signaling [GO:0033314]	ATP binding [GO:0005524]; ATP hydrolysis activity [GO:0016887]; chromatin binding [GO:0003682]; DNA binding [GO:0003677]; DNA replication origin binding [GO:0003688]; metal ion binding [GO:0046872]	0	5	4	1	7	3	1	3	2	17.4		22.6555	21.8395		23.0151			21.7913		22.3254	0.607196	21.5236	22.6555	21.8395	21.4219	23.0151	21.167	21.6163	21.7913	21.1993	-0.138206	0.423257	0.332354	0.305808	-0.47056	0.141758
P11940	PABPC1	tr|A0A7I2V649|A0A7I2V649_HUMAN;sp|P11940|PABP1_HUMAN;tr|A0A7I2YQ88|A0A7I2YQ88_HUMAN;tr|E7ERJ7|E7ERJ7_HUMAN;tr|H0YAR2|H0YAR2_HUMAN;tr|E7EQV3|E7EQV3_HUMAN;tr|A0A087WTT1|A0A087WTT1_HUMAN;tr|A0A7I2YQ90|A0A7I2YQ90_HUMAN;tr|A0A7I2V4N4|A0A7I2V4N4_HUMAN;tr|E5RGH3|E5RGH3_HUMAN;tr|B1ANR0|B1ANR0_HUMAN;tr|A0A7I2V4L7|A0A7I2V4L7_HUMAN;sp|Q13310|PABP4_HUMAN;tr|A0A7I2YQE4|A0A7I2YQE4_HUMAN;tr|H0YBN4|H0YBN4_HUMAN;…	Polyadenylate-binding protein 1 (PABP-1) (Poly(A)-binding protein 1)	catalytic step 2 spliceosome [GO:0071013]; cell leading edge [GO:0031252]; cytoplasm [GO:0005737]; cytoplasmic ribonucleoprotein granule [GO:0036464]; cytoplasmic stress granule [GO:0010494]; cytosol [GO:0005829]; extracellular exosome [GO:0070062]; focal adhesion [GO:0005925]; lamellipodium [GO:0030027]; mCRD-mediated mRNA stability complex [GO:0106002]; membrane [GO:0016020]; nucleus [GO:000563…	CRD-mediated mRNA stabilization [GO:0070934]; mRNA splicing, via spliceosome [GO:0000398]; mRNA stabilization [GO:0048255]; negative regulation of nuclear-transcribed mRNA catabolic process, deadenylation-dependent decay [GO:1900152]; negative regulation of nuclear-transcribed mRNA catabolic process, nonsense-mediated decay [GO:2000623]; nuclear-transcribed mRNA catabolic process, nonsense-mediat…	mRNA 3'-UTR binding [GO:0003730]; mRNA binding [GO:0003729]; poly(A) binding [GO:0008143]; poly(U) RNA binding [GO:0008266]; RNA binding [GO:0003723]; translation activator activity [GO:0008494]	0	0	0	2	2	2	1	0	0	9.2				21.5133		21.2577				21.3855	0.180738	21.1322	21.0754	21.0948	21.5133	21.1552	21.2577	21.1009	21.0576	21.0667	0.207961	0.0629202	0.233685	0.0474652	-0.0257241	0.146228
P09874	PARP1	sp|P09874|PARP1_HUMAN;tr|A0A7I2V3E1|A0A7I2V3E1_HUMAN	Poly [ADP-ribose] polymerase 1 (PARP-1) (EC 2.4.2.30) (ADP-ribosyltransferase diphtheria toxin-like 1) (ARTD1) (DNA ADP-ribosyltransferase PARP1) (EC 2.4.2.-) (NAD(+) ADP-ribosyltransferase 1) (ADPRT 1) (Poly[ADP-ribose] synthase 1) (Protein poly-ADP-ribosyltransferase PARP1) (EC 2.4.2.-) [Cleaved into: Poly [ADP-ribose] polymerase 1, processed C-terminus (Poly [ADP-ribose] polymerase 1, 89-kDa f…	chromatin [GO:0000785]; chromosome, telomeric region [GO:0000781]; cytosol [GO:0005829]; membrane [GO:0016020]; mitochondrion [GO:0005739]; nuclear body [GO:0016604]; nuclear envelope [GO:0005635]; nuclear replication fork [GO:0043596]; nucleolus [GO:0005730]; nucleoplasm [GO:0005654]; nucleus [GO:0005634]; protein-containing complex [GO:0032991]; protein-DNA complex [GO:0032993]; site of DNA dam…	apoptotic process [GO:0006915]; ATP generation from poly-ADP-D-ribose [GO:1990966]; carbohydrate biosynthetic process [GO:0016051]; cellular response to amyloid-beta [GO:1904646]; cellular response to insulin stimulus [GO:0032869]; cellular response to nerve growth factor stimulus [GO:1990090]; cellular response to oxidative stress [GO:0034599]; cellular response to UV [GO:0034644]; cellular resp…	chromatin binding [GO:0003682]; damaged DNA binding [GO:0003684]; DNA binding [GO:0003677]; enzyme binding [GO:0019899]; histone deacetylase binding [GO:0042826]; identical protein binding [GO:0042802]; NAD binding [GO:0051287]; NAD DNA ADP-ribosyltransferase activity [GO:0140294]; NAD+-histone H2BE35 glutamate ADP-ribosyltransferase activity [GO:0140822]; NAD+-histone H2BS6 serine ADP-ribosyltra…	0	3	7	12	22	15	2	9	2	30.9		21.6141	22.6268	23.2836	24.4723	24.2055	20.8901	23.3367		22.9184	1.30895	21.0438	21.6141	22.6268	23.2836	24.4723	24.2055	20.8901	23.3367	20.2952	2.22558	0.00959248	2.47982	0.0339242	-0.254233	0.409406
Q86U86	PBRM1	sp|Q86U86|PB1_HUMAN;tr|A0A9L9PXL4|A0A9L9PXL4_HUMAN;tr|E7EVG2|E7EVG2_HUMAN	Protein polybromo-1 (hPB1) (BRG1-associated factor 180) (BAF180) (Polybromo-1D)	chromatin [GO:0000785]; kinetochore [GO:0000776]; nuclear chromosome [GO:0000228]; nuclear matrix [GO:0016363]; nucleoplasm [GO:0005654]; nucleus [GO:0005634]; RSC-type complex [GO:0016586]; SWI/SNF complex [GO:0016514]	chromatin remodeling [GO:0006338]; mitotic cell cycle [GO:0000278]; negative regulation of cell population proliferation [GO:0008285]; positive regulation of cell differentiation [GO:0045597]; positive regulation of double-strand break repair [GO:2000781]; positive regulation of myoblast differentiation [GO:0045663]; positive regulation of T cell differentiation [GO:0045582]; regulation of G0 to …	chromatin binding [GO:0003682]; DNA binding [GO:0003677]	0	1	1	0	3	0	0	4	0	4.9					21.6884			21.31		21.4992	0.267536	20.9528	20.9978	21.0032	20.9485	21.6884	20.9728	20.9657	21.31	21.0984	0.218636	0.209737	0.0785334	0.38988	0.140103	0.119848
Q15366	PCBP2	tr|H3BRU6|H3BRU6_HUMAN;tr|F8VZX2|F8VZX2_HUMAN;sp|Q15366|PCBP2_HUMAN;tr|F8VXH9|F8VXH9_HUMAN;tr|F8W0G4|F8W0G4_HUMAN;tr|F8W1G6|F8W1G6_HUMAN;tr|J3QT27|J3QT27_HUMAN;tr|E9PFP8|E9PFP8_HUMAN;sp|P57721|PCBP3_HUMAN	Poly(rC)-binding protein 2 (Alpha-CP2) (Heterogeneous nuclear ribonucleoprotein E2) (hnRNP E2)	cytoplasm [GO:0005737]; cytosol [GO:0005829]; extracellular exosome [GO:0070062]; focal adhesion [GO:0005925]; membrane [GO:0016020]; nucleoplasm [GO:0005654]; nucleus [GO:0005634]; postsynaptic density [GO:0014069]; ribonucleoprotein complex [GO:1990904]	chromatin looping [GO:0140588]; defense response to virus [GO:0051607]; innate immune response [GO:0045087]; IRES-dependent viral translational initiation [GO:0075522]; mRNA metabolic process [GO:0016071]; negative regulation of cGAS/STING signaling pathway [GO:0160049]; negative regulation of defense response to virus [GO:0050687]; proteasome-mediated ubiquitin-dependent protein catabolic proces…	enzyme binding [GO:0019899]; lncRNA binding [GO:0106222]; mRNA binding [GO:0003729]; promoter-enhancer loop anchoring activity [GO:0140585]; RNA binding [GO:0003723]; single-stranded DNA binding [GO:0003697]; ubiquitin protein ligase binding [GO:0031625]	2	2	2	4	6	3	3	3	1	28.2	21.5855	21.3647	21.5473	22.4578	21.6064	22.171	21.641	21.1224		21.687	0.429182	21.5855	21.3647	21.5473	22.4578	21.6064	22.171	21.641	21.1224	20.9037	0.579216	0.0445804	0.856002	0.0307631	-0.276786	0.14667
Q14690	PDCD11	sp|Q14690|RRP5_HUMAN;tr|A0A3B3IUD7|A0A3B3IUD7_HUMAN	Protein RRP5 homolog (NF-kappa-B-binding protein) (NFBP) (Programmed cell death protein 11)	cytosol [GO:0005829]; nucleolus [GO:0005730]; nucleoplasm [GO:0005654]; nucleus [GO:0005634]; small-subunit processome [GO:0032040]	rRNA processing [GO:0006364]	NF-kappaB binding [GO:0051059]; RNA binding [GO:0003723]	0	1	2	10	19	13	5	5	3	16.1			22.967	22.7924	23.706	23.8897	21.1869	22.4949		22.8395	0.971803	21.1472	21.0581	22.967	22.7924	23.706	23.8897	21.1869	22.4949	21.5857	1.73859	0.035077	1.70685	0.0147448	0.0317389	0.483759
Q99623	PHB2	tr|F5GY37|F5GY37_HUMAN;sp|Q99623|PHB2_HUMAN;tr|A0A7I2V5F0|A0A7I2V5F0_HUMAN;tr|F5H3X6|F5H3X6_HUMAN;tr|J3KPX7|J3KPX7_HUMAN;tr|F5GWA7|F5GWA7_HUMAN;tr|F5H0C5|F5H0C5_HUMAN	Prohibitin-2 (B-cell receptor-associated protein BAP37) (D-prohibitin) (Repressor of estrogen receptor activity)	axon [GO:0030424]; cell periphery [GO:0071944]; cell surface [GO:0009986]; cytoplasm [GO:0005737]; GABA-ergic synapse [GO:0098982]; glutamatergic synapse [GO:0098978]; mitochondrial inner membrane [GO:0005743]; mitochondrial outer membrane [GO:0005741]; mitochondrial prohibitin complex [GO:0035632]; mitochondrion [GO:0005739]; nuclear matrix [GO:0016363]; nucleus [GO:0005634]; plasma membrane [GO…	antiviral innate immune response [GO:0140374]; B cell activation [GO:0042113]; cell migration [GO:0016477]; cellular response to hypoxia [GO:0071456]; cellular response to retinoic acid [GO:0071300]; estrogen receptor signaling pathway [GO:0030520]; mammary gland alveolus development [GO:0060749]; mammary gland branching involved in thelarche [GO:0060744]; mammary gland epithelial cell proliferat…	amide binding [GO:0033218]; identical protein binding [GO:0042802]; nuclear estrogen receptor binding [GO:0030331]; protein heterodimerization activity [GO:0046982]; protein homodimerization activity [GO:0042803]; sphingolipid binding [GO:0046625]	0	5	4	0	4	3	0	6	5	38.6		23.3685	23.364		22.683	22.9179		23.6772	23.1041	23.1858	0.357183	22.4982	23.3685	23.364	22.5753	22.683	22.9179	22.501	23.6772	23.1041	-0.351511	0.157703	-0.368721	0.178405	0.0172106	0.485538
Q8WWQ0	PHIP	tr|A0A8V8TQM4|A0A8V8TQM4_HUMAN;sp|Q8WWQ0|PHIP_HUMAN;tr|A0A8V8TQZ3|A0A8V8TQZ3_HUMAN;tr|A0A8V8TPV5|A0A8V8TPV5_HUMAN;tr|A0A8V8TPK0|A0A8V8TPK0_HUMAN	PH-interacting protein (PHIP) (DDB1- and CUL4-associated factor 14) (IRS-1 PH domain-binding protein) (WD repeat-containing protein 11)	nucleus [GO:0005634]	cytoskeleton organization [GO:0007010]; insulin receptor signaling pathway [GO:0008286]; negative regulation of apoptotic process [GO:0043066]; negative regulation of extrinsic apoptotic signaling pathway [GO:2001237]; positive regulation of cell population proliferation [GO:0008284]; positive regulation of DNA-templated transcription [GO:0045893]; positive regulation of insulin-like growth facto…	insulin receptor binding [GO:0005158]; lysine-acetylated histone binding [GO:0070577]	14	10	10	11	16	12	21	14	8	26	23.7694	23.0767	23.2299	23.261	23.2717	23.1639	24.3555	22.8494		23.3722	0.47379	23.7694	23.0767	23.2299	23.261	23.2717	23.1639	24.3555	22.8494	22.5614	-0.126457	0.292211	-0.0232408	0.484368	-0.103216	0.435311
Q86SQ0	PHLDB2	sp|Q86SQ0|PHLB2_HUMAN;tr|E9PFQ4|E9PFQ4_HUMAN;tr|A0A1W2PQ63|A0A1W2PQ63_HUMAN;tr|E9PGF6|E9PGF6_HUMAN	Pleckstrin homology-like domain family B member 2 (Protein LL5-beta)	anchoring junction [GO:0070161]; basal cortex [GO:0045180]; cell cortex [GO:0005938]; cell leading edge [GO:0031252]; cell projection [GO:0042995]; cytosol [GO:0005829]; intermediate filament cytoskeleton [GO:0045111]; plasma membrane [GO:0005886]; podosome [GO:0002102]	cell migration [GO:0016477]; establishment of cell polarity [GO:0030010]; establishment of protein localization [GO:0045184]; microtubule cytoskeleton organization [GO:0000226]; negative regulation of focal adhesion assembly [GO:0051895]; negative regulation of stress fiber assembly [GO:0051497]; negative regulation of wound healing, spreading of epidermal cells [GO:1903690]; positive regulation …	cadherin binding [GO:0045296]	4	17	9	0	3	1	9	20	8	23.5	20.7445	23.486	22.2432		20.5646		21.5459	23.8985	22.4025	22.1264	1.27571	20.7445	23.486	22.2432	19.4275	20.5646	19.3092	21.5459	23.8985	22.4025	-2.39081	0.027251	-2.8485	0.0115738	0.457691	0.342585
Q99959	PKP2	sp|Q99959|PKP2_HUMAN	Plakophilin-2	adherens junction [GO:0005912]; cell junction [GO:0030054]; cell tip [GO:0051286]; cell-cell junction [GO:0005911]; cornified envelope [GO:0001533]; cytoplasm [GO:0005737]; desmosome [GO:0030057]; intercalated disc [GO:0014704]; intermediate filament [GO:0005882]; membrane [GO:0016020]; nucleoplasm [GO:0005654]; nucleus [GO:0005634]; plasma membrane [GO:0005886]	bundle of His cell-Purkinje myocyte adhesion involved in cell communication [GO:0086073]; cardiac muscle cell action potential involved in contraction [GO:0086002]; cell communication by electrical coupling involved in cardiac conduction [GO:0086064]; cell-cell adhesion [GO:0098609]; cell-cell signaling [GO:0007267]; desmosome assembly [GO:0002159]; desmosome organization [GO:0002934]; heart deve…	alpha-catenin binding [GO:0045294]; cadherin binding [GO:0045296]; cell adhesive protein binding involved in bundle of His cell-Purkinje myocyte communication [GO:0086083]; DNA binding [GO:0003677]; intermediate filament binding [GO:0019215]; molecular adaptor activity [GO:0060090]; protein kinase C binding [GO:0005080]; sodium channel regulator activity [GO:0017080]; transmembrane transporter bi…	20	28	25	16	25	25	28	30	23	48.2	25.4216	25.897	25.898	24.05	25.2666	24.9958	25.6137	26.1302	25.8527	25.4584	0.637607	25.4216	25.897	25.898	24.05	25.2666	24.9958	25.6137	26.1302	25.8527	-0.968069	0.0367202	-1.09476	0.0256384	0.126695	0.296004
Q9Y446	PKP3	sp|Q9Y446|PKP3_HUMAN;tr|E9PK71|E9PK71_HUMAN;tr|E9PRW6|E9PRW6_HUMAN	Plakophilin-3	adherens junction [GO:0005912]; cell junction [GO:0030054]; cell-cell junction [GO:0005911]; cornified envelope [GO:0001533]; cytoplasm [GO:0005737]; desmosome [GO:0030057]; nucleoplasm [GO:0005654]; nucleus [GO:0005634]; plasma membrane [GO:0005886]	actin cytoskeleton organization [GO:0030036]; cell-cell adhesion [GO:0098609]; desmosome assembly [GO:0002159]; desmosome organization [GO:0002934]; epithelial cell-cell adhesion [GO:0090136]; epithelial structure maintenance [GO:0010669]; negative regulation of mRNA catabolic process [GO:1902373]; positive regulation of cell adhesion [GO:0045785]; positive regulation of cell cycle G1/S phase tra…	alpha-catenin binding [GO:0045294]; cadherin binding [GO:0045296]; cadherin binding involved in cell-cell adhesion [GO:0098641]; cell adhesion molecule binding [GO:0050839]; enzyme binding [GO:0019899]; RNA binding [GO:0003723]	3	14	9	0	7	5	12	17	8	39.1	22.0367	23.3974	23.2911		22.1876	22.2425	22.7935	24.6564	23.9283	23.0667	0.927118	22.0367	23.3974	23.2911	21.3214	22.1876	22.2425	22.7935	24.6564	23.9283	-0.991218	0.0671398	-1.87557	0.0193612	0.884349	0.136428
Q99569	PKP4	sp|Q99569|PKP4_HUMAN	Plakophilin-4 (p0071)	adherens junction [GO:0005912]; cell junction [GO:0030054]; cell-cell junction [GO:0005911]; cornified envelope [GO:0001533]; cytoplasm [GO:0005737]; cytoplasmic side of plasma membrane [GO:0009898]; cytoskeleton [GO:0005856]; desmosome [GO:0030057]; midbody [GO:0030496]; mitotic spindle [GO:0072686]; nucleus [GO:0005634]; perinuclear region of cytoplasm [GO:0048471]; plasma membrane [GO:0005886]…	cell-cell adhesion [GO:0098609]; cell-cell junction assembly [GO:0007043]; cell-cell signaling [GO:0007267]; positive regulation of cytokinesis [GO:0032467]; positive regulation of GTPase activity [GO:0043547]; regulation of cell adhesion [GO:0030155]	cadherin binding [GO:0045296]	17	22	19	1	8	5	20	22	21	36.2	23.643	23.2013	23.5128		21.6164	21.1748	23.2297	23.8068	23.5566	22.9677	0.997692	23.643	23.2013	23.5128	20.9107	21.6164	21.1748	23.2297	23.8068	23.5566	-2.21837	0.000405924	-2.29705	0.000488221	0.0786735	0.364887
Q15149	PLEC	sp|Q15149|PLEC_HUMAN;tr|A0A8I5KUE3|A0A8I5KUE3_HUMAN;tr|A0A8I5KYZ1|A0A8I5KYZ1_HUMAN;tr|E9PMV1|E9PMV1_HUMAN;tr|A0A8I5KSD5|A0A8I5KSD5_HUMAN;tr|H0YDN1|H0YDN1_HUMAN	Plectin (PCN) (PLTN) (Hemidesmosomal protein 1) (HD1) (Plectin-1)	axon [GO:0030424]; brush border [GO:0005903]; costamere [GO:0043034]; cytosol [GO:0005829]; dendrite [GO:0030425]; extracellular exosome [GO:0070062]; focal adhesion [GO:0005925]; hemidesmosome [GO:0030056]; intermediate filament cytoskeleton [GO:0045111]; mitochondrial outer membrane [GO:0005741]; myelin sheath [GO:0043209]; perinuclear region of cytoplasm [GO:0048471]; plasma membrane [GO:00058…	actomyosin contractile ring assembly actin filament organization [GO:2000689]; adherens junction organization [GO:0034332]; cardiac muscle cell development [GO:0055013]; cell morphogenesis [GO:0000902]; cellular response to fluid shear stress [GO:0071498]; cellular response to hydrostatic pressure [GO:0071464]; cellular response to mechanical stimulus [GO:0071260]; establishment of skin barrier […	actin filament binding [GO:0051015]; ankyrin binding [GO:0030506]; cadherin binding [GO:0045296]; dystroglycan binding [GO:0002162]; identical protein binding [GO:0042802]; RNA binding [GO:0003723]; structural constituent of cytoskeleton [GO:0005200]; structural constituent of muscle [GO:0008307]	211	219	208	170	203	188	211	215	193	57	30.0283	29.9393	29.8545	27.8483	29.0606	28.739	29.6443	29.8403	29.5921	29.3941	0.719553	30.0283	29.9393	29.8545	27.8483	29.0606	28.739	29.6443	29.8403	29.5921	-1.39137	0.00954138	-1.14294	0.0183578	-0.248433	0.0259666
O43660	PLRG1	sp|O43660|PLRG1_HUMAN	Pleiotropic regulator 1	catalytic step 2 spliceosome [GO:0071013]; fibrillar center [GO:0001650]; nuclear membrane [GO:0031965]; nuclear speck [GO:0016607]; nucleoplasm [GO:0005654]; nucleus [GO:0005634]; Prp19 complex [GO:0000974]; spliceosomal complex [GO:0005681]; U2-type catalytic step 2 spliceosome [GO:0071007]	mRNA splicing, via spliceosome [GO:0000398]; positive regulation of G1/S transition of mitotic cell cycle [GO:1900087]; protein localization to nucleus [GO:0034504]		0	2	3	2	6	3	2	5	1	25.5		22.007	22.2738		22.1642	21.9874	21.7531	22.7143		22.15	0.328135	21.6092	22.007	22.2738	21.5245	22.1642	21.9874	21.7531	22.7143	21.5496	-0.0713153	0.402847	-0.113649	0.396863	0.0423335	0.461154
P13797	PLS3	sp|P13797|PLST_HUMAN	Plastin-3 (T-fimbrin) (T-plastin)	actin filament [GO:0005884]; actin filament bundle [GO:0032432]; cytoplasm [GO:0005737]; cytosol [GO:0005829]; plasma membrane [GO:0005886]	actin filament bundle assembly [GO:0051017]; actin filament network formation [GO:0051639]; bone development [GO:0060348]	actin filament binding [GO:0051015]; calcium ion binding [GO:0005509]	0	0	0	15	1	8	0	1	0	33.3				24.2728		23.0338				23.6533	0.876119	21.7258	21.9603	22.2047	24.2728	22.3492	23.0338	22.0313	22.1172	21.5265	1.25505	0.0481658	1.32698	0.0442971	-0.0719301	0.385232
Q9H307	PNN	sp|Q9H307|PININ_HUMAN	Pinin (140 kDa nuclear and cell adhesion-related phosphoprotein) (Desmosome-associated protein) (Domain-rich serine protein) (DRS protein) (DRSP) (Melanoma metastasis clone A protein) (Nuclear protein SDK3) (SR-like protein)	catalytic step 2 spliceosome [GO:0071013]; cell-cell junction [GO:0005911]; desmosome [GO:0030057]; intermediate filament [GO:0005882]; membrane [GO:0016020]; nuclear speck [GO:0016607]; nucleoplasm [GO:0005654]; plasma membrane [GO:0005886]	cell adhesion [GO:0007155]; mRNA splicing, via spliceosome [GO:0000398]	DNA binding [GO:0003677]; RNA binding [GO:0003723]; structural molecule activity [GO:0005198]	0	2	3	6	7	4	3	5	2	15.6		23.4573	22.9416	23.7287	24.0208	23.3156	23.1037	23.1987		23.3952	0.374644	22.6809	23.4573	22.9416	23.7287	24.0208	23.3156	23.1037	23.1987	22.7804	0.661778	0.0484525	0.660785	0.0257713	0.000993299	0.498572
Q7Z3K3	POGZ	sp|Q7Z3K3|POGZ_HUMAN;tr|A0A8V8TQ67|A0A8V8TQ67_HUMAN;tr|A0AA34QVU4|A0AA34QVU4_HUMAN	Pogo transposable element with ZNF domain (Suppressor of hairy wing homolog 5) (Zinc finger protein 280E) (Zinc finger protein 635)	chromatin [GO:0000785]; ciliary basal body [GO:0036064]; cytoplasm [GO:0005737]; cytosol [GO:0005829]; nucleoplasm [GO:0005654]; nucleus [GO:0005634]; plasma membrane [GO:0005886]	cell division [GO:0051301]; double-strand break repair via homologous recombination [GO:0000724]; kinetochore assembly [GO:0051382]; mitotic sister chromatid cohesion [GO:0007064]; positive regulation of transcription by RNA polymerase II [GO:0045944]	DNA binding [GO:0003677]; zinc ion binding [GO:0008270]	0	4	1	0	4	0	2	5	2	8.2		22.1036			22.143			22.4142		22.2203	0.169106	21.9135	22.1036	21.9442	21.9202	22.143	22.0045	21.9642	22.4142	21.911	0.0354808	0.353239	-0.0738792	0.345103	0.10936	0.277698
P24928	POLR2A	tr|A0AAG2TJB2|A0AAG2TJB2_HUMAN;tr|A0A6Q8PGB0|A0A6Q8PGB0_HUMAN;sp|P24928|RPB1_HUMAN	DNA-directed RNA polymerase II subunit RPB1 (RNA polymerase II subunit B1) (EC 2.7.7.6) (3'-5' exoribonuclease) (EC 3.1.13.-) (DNA-directed RNA polymerase II subunit A) (DNA-directed RNA polymerase III largest subunit) (RNA-directed RNA polymerase II subunit RPB1) (EC 2.7.7.48)	chromosome [GO:0005694]; mitochondrion [GO:0005739]; nucleoplasm [GO:0005654]; nucleus [GO:0005634]; RNA polymerase II, core complex [GO:0005665]	DNA-templated transcription termination [GO:0006353]; positive regulation of RNA splicing [GO:0033120]; regulation of DNA-templated transcription [GO:0006355]; transcription by RNA polymerase II [GO:0006366]	DNA binding [GO:0003677]; DNA-directed 5'-3' RNA polymerase activity [GO:0003899]; hydrolase activity [GO:0016787]; kinase binding [GO:0019900]; magnesium ion binding [GO:0000287]; microfibril binding [GO:0050436]; mitochondrial single subunit type RNA polymerase activity [GO:0001065]; plastid single subunit type RNA polymerase activity [GO:0001066]; promoter-specific chromatin binding [GO:199084…	1	3	2	2	5	3	4	4	1	6.7		21.4549		21.512	22.2493	21.842	22.607	21.581		21.8743	0.462972	20.8747	21.4549	21.2358	21.512	22.2493	21.842	22.607	21.581	21.0354	0.679269	0.0335411	0.12663	0.407651	0.55264	0.161553
Q96HA1	POM121	sp|Q96HA1|P121A_HUMAN	Nuclear envelope pore membrane protein POM 121 (Nuclear envelope pore membrane protein POM 121A) (Nucleoporin Nup121) (Pore membrane protein of 121 kDa)	endoplasmic reticulum membrane [GO:0005789]; nuclear envelope [GO:0005635]; nuclear membrane [GO:0031965]; nuclear pore [GO:0005643]; nucleoplasm [GO:0005654]	mRNA transport [GO:0051028]; nucleocytoplasmic transport [GO:0006913]; protein import into nucleus [GO:0006606]; RNA export from nucleus [GO:0006405]	nuclear localization sequence binding [GO:0008139]; structural constituent of nuclear pore [GO:0017056]	0	3	2	0	2	0	4	8	1	17			22.1882				22.5823	23.2199		22.6635	0.520601	22.0197	21.6187	22.1882	21.609	21.6861	21.7689	22.5823	23.2199	21.6084	-0.254192	0.110123	-0.782183	0.0860004	0.52799	0.174447
Q99575	POP1	sp|Q99575|POP1_HUMAN	Ribonucleases P/MRP protein subunit POP1 (hPOP1)	extracellular space [GO:0005615]; multimeric ribonuclease P complex [GO:0030681]; nucleolar ribonuclease P complex [GO:0005655]; nucleolus [GO:0005730]; nucleoplasm [GO:0005654]; ribonuclease MRP complex [GO:0000172]	tRNA 5'-leader removal [GO:0001682]; tRNA decay [GO:0016078]; tRNA processing [GO:0008033]	ribonuclease P activity [GO:0004526]; ribonuclease P RNA binding [GO:0033204]; RNA binding [GO:0003723]	1	2	1	2	2	1	2	3	1	6.6		21.7959		21.0648	21.6932		21.9324			21.6216	0.383902	20.9901	21.7959	21.0057	21.0648	21.6932	21.0703	21.9324	20.9847	21.0274	0.0121874	0.486484	-0.0387756	0.461085	0.0509629	0.453286
Q9NQ55	PPAN	sp|Q9NQ55|SSF1_HUMAN;tr|A0A0A6YYI3|A0A0A6YYI3_HUMAN;tr|A0A0B4J1V8|A0A0B4J1V8_HUMAN;tr|A8MV53|A8MV53_HUMAN	Suppressor of SWI4 1 homolog (Ssf-1) (Brix domain-containing protein 3) (Peter Pan homolog)	nucleolus [GO:0005730]; nucleus [GO:0005634]; preribosome, large subunit precursor [GO:0030687]	maturation of LSU-rRNA from tricistronic rRNA transcript (SSU-rRNA, 5.8S rRNA, LSU-rRNA) [GO:0000463]	RNA binding [GO:0003723]; rRNA binding [GO:0019843]	1	0	1	4	1	2	3	1	0	10.4				22.5659		22.5944	22.1229			22.4278	0.264391	21.9655	21.9846	22.0283	22.5659	21.9159	22.5944	22.1229	22.1028	21.8416	0.365929	0.0876017	0.336327	0.116382	0.0296024	0.382483
Q8NEY8	PPHLN1	tr|F8W0Q9|F8W0Q9_HUMAN;sp|Q8NEY8|PPHLN_HUMAN;tr|F8WF16|F8WF16_HUMAN;tr|B7Z8L1|B7Z8L1_HUMAN;tr|F8W6A0|F8W6A0_HUMAN	Periphilin-1 (CDC7 expression repressor) (CR) (Gastric cancer antigen Ga50)	chromosome [GO:0005694]; cytosol [GO:0005829]; Golgi apparatus [GO:0005794]; nucleoplasm [GO:0005654]	constitutive heterochromatin formation [GO:0140719]; keratinization [GO:0031424]; negative regulation of DNA-templated transcription [GO:0045892]; negative regulation of gene expression, epigenetic [GO:0045814]; protein localization to heterochromatin [GO:0097355]	RNA binding [GO:0003723]	0	5	3	0	6	3	1	4	3	17.7		23.1165	22.6811		23.47	22.5087		23.5532	22.5527	22.9804	0.465048	22.1716	23.1165	22.6811	22.2334	23.47	22.5087	22.311	23.5532	22.5527	0.0809736	0.434932	-0.0682872	0.452202	0.149261	0.382896
P62937	PPIA	sp|P62937|PPIA_HUMAN;tr|F8WE65|F8WE65_HUMAN;tr|C9J5S7|C9J5S7_HUMAN	Peptidyl-prolyl cis-trans isomerase A (PPIase A) (EC 5.2.1.8) (Cyclophilin A) (Cyclosporin A-binding protein) (Rotamase A) [Cleaved into: Peptidyl-prolyl cis-trans isomerase A, N-terminally processed]	cytoplasm [GO:0005737]; cytosol [GO:0005829]; extracellular exosome [GO:0070062]; extracellular region [GO:0005576]; extracellular space [GO:0005615]; ficolin-1-rich granule lumen [GO:1904813]; focal adhesion [GO:0005925]; membrane [GO:0016020]; nucleus [GO:0005634]; protein-containing complex [GO:0032991]; secretory granule lumen [GO:0034774]; vesicle [GO:0031982]	activation of protein kinase B activity [GO:0032148]; apoptotic process [GO:0006915]; cell adhesion molecule production [GO:0060352]; cellular response to oxidative stress [GO:0034599]; endothelial cell activation [GO:0042118]; leukocyte chemotaxis [GO:0030595]; lipid droplet organization [GO:0034389]; negative regulation of oxidative stress-induced intrinsic apoptotic signaling pathway [GO:19021…	cyclosporin A binding [GO:0016018]; heparan sulfate binding [GO:1904399]; integrin binding [GO:0005178]; peptidyl-prolyl cis-trans isomerase activity [GO:0003755]; RNA binding [GO:0003723]; RNA polymerase II CTD heptapeptide repeat P3 isomerase activity [GO:0140839]; RNA polymerase II CTD heptapeptide repeat P6 isomerase activity [GO:0140840]; unfolded protein binding [GO:0051082]; virion binding…	1	3	2	5	4	3	3	2	2	32.7		21.4539	21.9529	24.3067	22.4197	23.5696	21.7915	21.8229		22.4739	1.06176	20.242	21.4539	21.9529	24.3067	22.4197	23.5696	21.7915	21.8229	20.5548	2.21579	0.0207298	2.04229	0.0207617	0.173503	0.402466
P62136	PPP1CA	sp|P62136|PP1A_HUMAN;tr|A0A7I2V4F7|A0A7I2V4F7_HUMAN;tr|E9PMD7|E9PMD7_HUMAN	Serine/threonine-protein phosphatase PP1-alpha catalytic subunit (PP-1A) (EC 3.1.3.16)	adherens junction [GO:0005912]; cytoplasm [GO:0005737]; cytosol [GO:0005829]; dendritic spine [GO:0043197]; extracellular exosome [GO:0070062]; glutamatergic synapse [GO:0098978]; glycogen granule [GO:0042587]; nucleolus [GO:0005730]; nucleoplasm [GO:0005654]; nucleus [GO:0005634]; perikaryon [GO:0043204]; plasma membrane [GO:0005886]; presynapse [GO:0098793]; protein phosphatase type 1 complex […	branching morphogenesis of an epithelial tube [GO:0048754]; cell division [GO:0051301]; circadian regulation of gene expression [GO:0032922]; dephosphorylation [GO:0016311]; entrainment of circadian clock by photoperiod [GO:0043153]; glycogen metabolic process [GO:0005977]; lung development [GO:0030324]; positive regulation of extrinsic apoptotic signaling pathway in absence of ligand [GO:2001241…	cadherin binding involved in cell-cell adhesion [GO:0098641]; calmodulin-dependent protein phosphatase activity [GO:0033192]; histone H2AXS140 phosphatase activity [GO:0140791]; iron ion binding [GO:0005506]; MAP kinase serine/threonine phosphatase activity [GO:1990439]; myosin phosphatase activity [GO:0017018]; phosphatase activity [GO:0016791]; phosphoprotein phosphatase activity [GO:0004721]; …	7	8	7	8	7	7	7	9	8	42.1	24.5877	23.8388	24.3039	24.6545	23.6577	24.1814	24.8336	24.3475	24.2587	24.296	0.37687	24.5877	23.8388	24.3039	24.6545	23.6577	24.1814	24.8336	24.3475	24.2587	-0.0789314	0.418873	-0.315357	0.202334	0.236426	0.224564
P62140	PPP1CB	tr|A0A8V8TQ71|A0A8V8TQ71_HUMAN;sp|P62140|PP1B_HUMAN;tr|B4DJ75|B4DJ75_HUMAN;tr|A0A8V8TRH9|A0A8V8TRH9_HUMAN;tr|H0Y3Y6|H0Y3Y6_HUMAN	Serine/threonine-protein phosphatase PP1-beta catalytic subunit (PP-1B) (PPP1CD) (EC 3.1.3.16) (EC 3.1.3.53)	cytoplasm [GO:0005737]; cytosol [GO:0005829]; extracellular exosome [GO:0070062]; focal adhesion [GO:0005925]; nucleolus [GO:0005730]; nucleoplasm [GO:0005654]; nucleus [GO:0005634]; PTW/PP1 phosphatase complex [GO:0072357]	cell division [GO:0051301]; circadian regulation of gene expression [GO:0032922]; entrainment of circadian clock by photoperiod [GO:0043153]; glycogen metabolic process [GO:0005977]; MAPK cascade [GO:0000165]; protein dephosphorylation [GO:0006470]; regulation of cell adhesion [GO:0030155]; regulation of circadian rhythm [GO:0042752]	calmodulin-dependent protein phosphatase activity [GO:0033192]; histone H2AXS140 phosphatase activity [GO:0140791]; MAP kinase serine/threonine phosphatase activity [GO:1990439]; metal ion binding [GO:0046872]; myosin phosphatase activity [GO:0017018]; myosin-light-chain-phosphatase activity [GO:0050115]; phosphatase activity [GO:0016791]; protein kinase binding [GO:0019901]; protein serine/threo…	9	7	8	7	7	7	10	9	8	40.5	23.5388	22.7933	23.1076			23.0878	23.707	23.2535		23.248	0.330896	23.5388	22.7933	23.1076	22.5007	22.4582	23.0878	23.707	23.2535	22.6245	-0.464349	0.0962484	-0.512782	0.121054	0.0484328	0.452498
O14974	PPP1R12A	sp|O14974|MYPT1_HUMAN;tr|F8VZN8|F8VZN8_HUMAN	Protein phosphatase 1 regulatory subunit 12A (Myosin phosphatase-targeting subunit 1) (Myosin phosphatase target subunit 1) (Protein phosphatase myosin-binding subunit)	A band [GO:0031672]; actin cytoskeleton [GO:0015629]; centrosome [GO:0005813]; contractile muscle fiber [GO:0043292]; cytoplasm [GO:0005737]; cytosol [GO:0005829]; focal adhesion [GO:0005925]; kinetochore [GO:0000776]; nucleolus [GO:0005730]; nucleoplasm [GO:0005654]; plasma membrane [GO:0005886]; PTW/PP1 phosphatase complex [GO:0072357]; stress fiber [GO:0001725]; Z disc [GO:0030018]	cellular response to xenobiotic stimulus [GO:0071466]; centrosome cycle [GO:0007098]; mitotic cell cycle [GO:0000278]; negative regulation of catalytic activity [GO:0043086]; neuron projection morphogenesis [GO:0048812]; positive regulation of transcription by RNA polymerase II [GO:0045944]; protein dephosphorylation [GO:0006470]; regulation of cell adhesion [GO:0030155]; regulation of nucleocyto…	14-3-3 protein binding [GO:0071889]; enzyme inhibitor activity [GO:0004857]; myosin phosphatase regulator activity [GO:0017020]; phosphatase regulator activity [GO:0019208]; protein kinase binding [GO:0019901]	4	1	0	8	1	1	6	2	1	9.8	27.0526			28.1863			28.3705	27.188		27.6993	0.675114	27.0526	26.378	26.4542	28.1863	26.5151	26.2117	28.3705	27.188	26.6961	0.342723	0.312926	-0.447221	0.300741	0.789944	0.108917
Q8WUF5	PPP1R13L	sp|Q8WUF5|IASPP_HUMAN	RelA-associated inhibitor (Inhibitor of ASPP protein) (Protein iASPP) (NFkB-interacting protein 1) (PPP1R13B-like protein)	cell junction [GO:0030054]; cytosol [GO:0005829]; intercellular bridge [GO:0045171]; nucleoplasm [GO:0005654]; nucleus [GO:0005634]	apoptotic process [GO:0006915]; cardiac muscle contraction [GO:0060048]; cardiac right ventricle morphogenesis [GO:0003215]; embryonic camera-type eye development [GO:0031076]; hair cycle [GO:0042633]; multicellular organism growth [GO:0035264]; multicellular organismal-level homeostasis [GO:0048871]; negative regulation of inflammatory response [GO:0050728]; negative regulation of transcription …	cadherin binding [GO:0045296]; identical protein binding [GO:0042802]; transcription corepressor activity [GO:0003714]	0	7	7	0	13	6	3	10	5	29.2		22.6471	22.3896		23.4535	22.3404	19.9436	23.9721	21.5233	22.3242	1.31708	20.4163	22.6471	22.3896	19.5829	23.4535	22.3404	19.9436	23.9721	21.5233	-0.0254053	0.492939	-0.0207764	0.495256	-0.0046289	0.498731
Q96SB3	PPP1R9B	sp|Q96SB3|NEB2_HUMAN	Neurabin-2 (Neurabin-II) (Protein phosphatase 1 regulatory subunit 9B) (Spinophilin)	actin cytoskeleton [GO:0015629]; adherens junction [GO:0005912]; cortical actin cytoskeleton [GO:0030864]; cytoplasm [GO:0005737]; cytoplasmic side of dendritic spine plasma membrane [GO:1990780]; dendrite [GO:0030425]; dendritic spine head [GO:0044327]; dendritic spine neck [GO:0044326]; extrinsic component of postsynaptic membrane [GO:0098890]; filopodium [GO:0030175]; glutamatergic synapse [GO…	actin filament depolymerization [GO:0030042]; actin filament organization [GO:0007015]; calcium-mediated signaling [GO:0019722]; cell migration [GO:0016477]; cellular response to epidermal growth factor stimulus [GO:0071364]; cellular response to estradiol stimulus [GO:0071392]; cellular response to morphine [GO:0071315]; cellular response to peptide [GO:1901653]; cellular response to xenobiotic …	actin filament binding [GO:0051015]; D2 dopamine receptor binding [GO:0031749]; kinase binding [GO:0019900]; protein kinase activity [GO:0004672]; protein phosphatase 1 binding [GO:0008157]; protein phosphatase inhibitor activity [GO:0004864]; transmembrane transporter binding [GO:0044325]	0	2	1	11	1	4	3	5	0	25.6		20.3583		24.2505		21.8051	22.6688	21.8984		22.1962	1.41975	20.156	20.3583	20.3998	24.2505	20.4723	21.8051	22.6688	21.8984	19.5911	1.87128	0.0833837	0.78988	0.306472	1.0814	0.15426
P78527	PRKDC	sp|P78527|PRKDC_HUMAN	DNA-dependent protein kinase catalytic subunit (DNA-PK catalytic subunit) (DNA-PKcs) (EC 2.7.11.1) (DNPK1) (Ser-473 kinase) (S473K) (p460)	chromatin [GO:0000785]; chromosome, telomeric region [GO:0000781]; cytosol [GO:0005829]; DNA-dependent protein kinase complex [GO:0070418]; DNA-dependent protein kinase-DNA ligase 4 complex [GO:0005958]; membrane [GO:0016020]; nonhomologous end joining complex [GO:0070419]; nucleolus [GO:0005730]; nucleoplasm [GO:0005654]; nucleus [GO:0005634]; protein-containing complex [GO:0032991]; protein-DNA…	activation of innate immune response [GO:0002218]; B cell lineage commitment [GO:0002326]; brain development [GO:0007420]; cellular response to insulin stimulus [GO:0032869]; DNA damage response [GO:0006974]; double-strand break repair [GO:0006302]; double-strand break repair via alternative nonhomologous end joining [GO:0097681]; double-strand break repair via nonhomologous end joining [GO:00063…	3-phosphoinositide-dependent protein kinase activity [GO:0004676]; AMP-activated protein kinase activity [GO:0004679]; ATP binding [GO:0005524]; DNA-dependent protein kinase activity [GO:0004677]; double-stranded DNA binding [GO:0003690]; enzyme binding [GO:0019899]; eukaryotic translation initiation factor 2alpha kinase activity [GO:0004694]; histone H2AS1 kinase activity [GO:0044024]; histone H…	39	64	54	64	89	75	45	67	45	32.9	23.9756	24.185	24.1757	24.2011	24.8859	24.7362	23.9957	24.4071	24.0924	24.295	0.320968	23.9756	24.185	24.1757	24.2011	24.8859	24.7362	23.9957	24.4071	24.0924	0.49563	0.0430812	0.442678	0.0707545	0.0529517	0.363839
Q9UMS4	PRPF19	sp|Q9UMS4|PRP19_HUMAN	Pre-mRNA-processing factor 19 (EC 2.3.2.27) (Nuclear matrix protein 200) (PRP19/PSO4 homolog) (hPso4) (RING-type E3 ubiquitin transferase PRP19) (Senescence evasion factor)	catalytic step 2 spliceosome [GO:0071013]; cytoplasm [GO:0005737]; lipid droplet [GO:0005811]; membrane [GO:0016020]; nuclear speck [GO:0016607]; nucleoplasm [GO:0005654]; nucleus [GO:0005634]; Prp19 complex [GO:0000974]; site of double-strand break [GO:0035861]; spindle [GO:0005819]; spliceosomal complex [GO:0005681]; U2-type catalytic step 1 spliceosome [GO:0071006]; U2-type catalytic step 2 sp…	DNA damage checkpoint signaling [GO:0000077]; double-strand break repair via nonhomologous end joining [GO:0006303]; inner cell mass cell proliferation [GO:0001833]; lipid biosynthetic process [GO:0008610]; mRNA splicing, via spliceosome [GO:0000398]; positive regulation of mRNA splicing, via spliceosome [GO:0048026]; proteasomal protein catabolic process [GO:0010498]; protein K63-linked ubiquiti…	identical protein binding [GO:0042802]; ubiquitin protein ligase activity [GO:0061630]; ubiquitin-protein transferase activity [GO:0004842]; ubiquitin-ubiquitin ligase activity [GO:0034450]	4	11	9	5	11	10	6	10	5	39.9	22.7669	24.0384	23.6193	23.1291	24.0535	23.5826	23.2862	24.2107	23.271	23.5508	0.483793	22.7669	24.0384	23.6193	23.1291	24.0535	23.5826	23.2862	24.2107	23.271	0.113509	0.408531	-0.000926786	0.499152	0.114436	0.412764
O43172	PRPF4	sp|O43172|PRP4_HUMAN	U4/U6 small nuclear ribonucleoprotein Prp4 (PRP4 homolog) (hPrp4) (U4/U6 snRNP 60 kDa protein) (WD splicing factor Prp4)	Cajal body [GO:0015030]; nuclear speck [GO:0016607]; nucleoplasm [GO:0005654]; nucleus [GO:0005634]; spliceosomal complex [GO:0005681]; spliceosomal snRNP complex [GO:0097525]; U2-type precatalytic spliceosome [GO:0071005]; U4/U6 snRNP [GO:0071001]; U4/U6 x U5 tri-snRNP complex [GO:0046540]	mRNA splicing, via spliceosome [GO:0000398]; RNA processing [GO:0006396]; RNA splicing [GO:0008380]; RNA splicing, via transesterification reactions [GO:0000375]	U4 snRNA binding [GO:0030621]; U6 snRNA binding [GO:0017070]	1	0	0	4	4	2	0	2	0	21.5				21.2076	22.2989			21.597		21.7012	0.553072	20.7749	20.978	20.5101	21.2076	22.2989	20.5858	20.7698	21.597	20.9723	0.609749	0.152481	0.251094	0.338323	0.358656	0.137186
Q6P2Q9	PRPF8	tr|A0A994J491|A0A994J491_HUMAN;sp|Q6P2Q9|PRP8_HUMAN;tr|A0A994J6E8|A0A994J6E8_HUMAN;tr|I3L3Z8|I3L3Z8_HUMAN	Pre-mRNA-processing-splicing factor 8 (220 kDa U5 snRNP-specific protein) (PRP8 homolog) (Splicing factor Prp8) (p220)	catalytic step 2 spliceosome [GO:0071013]; membrane [GO:0016020]; nuclear speck [GO:0016607]; nucleoplasm [GO:0005654]; nucleus [GO:0005634]; U2-type catalytic step 1 spliceosome [GO:0071006]; U2-type catalytic step 2 spliceosome [GO:0071007]; U2-type precatalytic spliceosome [GO:0071005]; U4/U6 x U5 tri-snRNP complex [GO:0046540]; U5 snRNP [GO:0005682]	cellular response to lipopolysaccharide [GO:0071222]; cellular response to tumor necrosis factor [GO:0071356]; mRNA processing [GO:0006397]; mRNA splicing, via spliceosome [GO:0000398]; RNA splicing [GO:0008380]; RNA splicing, via transesterification reactions [GO:0000375]; spliceosomal tri-snRNP complex assembly [GO:0000244]	K63-linked polyubiquitin modification-dependent protein binding [GO:0070530]; pre-mRNA intronic binding [GO:0097157]; RNA binding [GO:0003723]; U1 snRNA binding [GO:0030619]; U2 snRNA binding [GO:0030620]; U5 snRNA binding [GO:0030623]; U6 snRNA binding [GO:0017070]	22	18	16	29	31	24	31	18	11	27.3	23.9933	23.3661	23.3535	24.1073	23.7129	23.767	24.0678	23.1912	21.2328	23.4213	0.885328	23.9933	23.3661	23.3535	24.1073	23.7129	23.767	24.0678	23.1912	21.2328	0.291387	0.149717	1.03179	0.145065	-0.740401	0.219946
Q9BWN1	PRR14	sp|Q9BWN1|PRR14_HUMAN	Proline-rich protein 14	chromosome [GO:0005694]; nuclear lamina [GO:0005652]; nucleoplasm [GO:0005654]	muscle organ development [GO:0007517]		2	3	2	0	0	0	2	4	0	10.1		22.3141	22.8421					21.6765		22.2776	0.583691	21.5534	22.3141	22.8421	21.1856	21.366	21.2817	20.8792	21.6765	21.2879	-0.958788	0.0320305	-0.00345977	0.494502	-0.955329	0.0476251
P0CW18	PRSS56	sp|P0CW18|PRS56_HUMAN	Serine protease 56 (EC 3.4.21.-)	endoplasmic reticulum [GO:0005783]; extracellular space [GO:0005615]	blood coagulation [GO:0007596]; camera-type eye development [GO:0043010]; proteolysis [GO:0006508]	serine-type endopeptidase activity [GO:0004252]	0	2	2	1	2	1	2	2	1	5.1		21.7761	22.1875		22.0653			21.9958		22.0062	0.172638	21.7499	21.7761	22.1875	21.6189	22.0653	21.7214	21.6344	21.9958	21.669	-0.10262	0.313888	0.0354874	0.425615	-0.138107	0.245743
Q15397	PUM3	sp|Q15397|PUM3_HUMAN	Pumilio homolog 3 (HBV X-transactivated gene 5 protein) (HBV XAg-transactivated protein 5) (Minor histocompatibility antigen HA-8) (HLA-HA8)	chromosome [GO:0005694]; endoplasmic reticulum [GO:0005783]; nucleolus [GO:0005730]; nucleoplasm [GO:0005654]	regulation of protein ADP-ribosylation [GO:0010835]; regulation of translation [GO:0006417]	DNA binding [GO:0003677]; mRNA binding [GO:0003729]; RNA binding [GO:0003723]	0	1	0	3	3	1	0	0	0	4.6				21.0313	20.4409					20.7361	0.417446	19.8246	19.9666	20.1395	21.0313	20.4409	19.9855	19.8924	19.9937	19.9478	0.508986	0.0913247	0.541271	0.0748656	-0.0322845	0.376308
Q9H0H5	RACGAP1	sp|Q9H0H5|RGAP1_HUMAN	Rac GTPase-activating protein 1 (Male germ cell RacGap) (MgcRacGAP) (Protein CYK4 homolog) (CYK4) (HsCYK-4)	acrosomal vesicle [GO:0001669]; centralspindlin complex [GO:0097149]; cleavage furrow [GO:0032154]; cytoplasmic side of plasma membrane [GO:0009898]; cytosol [GO:0005829]; extracellular exosome [GO:0070062]; Flemming body [GO:0090543]; microtubule [GO:0005874]; midbody [GO:0030496]; mitochondrion [GO:0005739]; mitotic spindle [GO:0072686]; nucleoplasm [GO:0005654]; nucleus [GO:0005634]; spindle […	actomyosin contractile ring assembly [GO:0000915]; erythrocyte differentiation [GO:0030218]; mitotic cytokinesis [GO:0000281]; mitotic spindle midzone assembly [GO:0051256]; monoatomic ion transport [GO:0006811]; neuroblast proliferation [GO:0007405]; positive regulation of cytokinesis [GO:0032467]; regulation of attachment of spindle microtubules to kinetochore [GO:0051988]; regulation of embryo…	alpha-tubulin binding [GO:0043014]; beta-tubulin binding [GO:0048487]; gamma-tubulin binding [GO:0043015]; GTPase activator activity [GO:0005096]; microtubule binding [GO:0008017]; phosphatidylinositol-3,4,5-trisphosphate binding [GO:0005547]; protein kinase binding [GO:0019901]; protein-macromolecule adaptor activity [GO:0030674]; zinc ion binding [GO:0008270]	1	2	1	9	5	5	2	3	2	23.4				22.7638	22.039	22.6041		21.7204		22.2818	0.486585	21.4883	21.608	21.5474	22.7638	22.039	22.6041	21.4797	21.7204	21.3929	0.921031	0.00719756	0.937994	0.00879276	-0.0169625	0.439108
O60216	RAD21	sp|O60216|RAD21_HUMAN;tr|A0A8I5KWV3|A0A8I5KWV3_HUMAN;tr|E5RJW1|E5RJW1_HUMAN;tr|E5RJK5|E5RJK5_HUMAN;tr|E5RFV8|E5RFV8_HUMAN;tr|E5RIN7|E5RIN7_HUMAN	Double-strand-break repair protein rad21 homolog (hHR21) (Nuclear matrix protein 1) (NXP-1) (SCC1 homolog) [Cleaved into: 64-kDa C-terminal product (64-kDa carboxy-terminal product) (65-kDa carboxy-terminal product)]	chromatin [GO:0000785]; chromosome [GO:0005694]; chromosome, centromeric region [GO:0000775]; cohesin complex [GO:0008278]; condensed nuclear chromosome [GO:0000794]; cytosol [GO:0005829]; meiotic cohesin complex [GO:0030893]; membrane [GO:0016020]; midbody [GO:0030496]; mitotic cohesin complex [GO:0030892]; nuclear matrix [GO:0016363]; nucleoplasm [GO:0005654]; nucleus [GO:0005634]; spindle pole…	apoptotic process [GO:0006915]; cell division [GO:0051301]; chromatin looping [GO:0140588]; chromosome segregation [GO:0007059]; DNA recombination [GO:0006310]; double-strand break repair [GO:0006302]; establishment of meiotic sister chromatid cohesion [GO:0034089]; establishment of mitotic sister chromatid cohesion [GO:0034087]; negative regulation of G2/M transition of mitotic cell cycle [GO:00…	chromatin binding [GO:0003682]; cis-regulatory region sequence-specific DNA binding [GO:0000987]; DNA-binding transcription factor binding [GO:0140297]; lncRNA binding [GO:0106222]	0	4	3	0	5	1	3	4	2	17.7		22.2869	22.5919		21.9766			22.7914		22.4117	0.356631	21.6824	22.2869	22.5919	21.9726	21.9766	21.9764	21.8669	22.7914	21.8529	-0.211863	0.23616	-0.195195	0.281866	-0.0166683	0.484749
P78406	RAE1	sp|P78406|RAE1L_HUMAN;tr|E9PQ57|E9PQ57_HUMAN;tr|E9PPG9|E9PPG9_HUMAN	mRNA export factor RAE1 (Rae1 protein homolog) (mRNA-associated protein mrnp 41)	cytoplasm [GO:0005737]; fibrillar center [GO:0001650]; mitotic spindle pole [GO:0097431]; nuclear envelope [GO:0005635]; nuclear pore [GO:0005643]; nucleoplasm [GO:0005654]; nucleus [GO:0005634]	cell division [GO:0051301]; cellular response to organic cyclic compound [GO:0071407]; mRNA export from nucleus [GO:0006406]; nucleocytoplasmic transport [GO:0006913]; regulation of mitotic spindle organization [GO:0060236]; RNA export from nucleus [GO:0006405]; transcription-dependent tethering of RNA polymerase II gene DNA at nuclear periphery [GO:0000972]	microtubule binding [GO:0008017]; RNA binding [GO:0003723]; ubiquitin binding [GO:0043130]	3	4	4	4	5	7	2	3	1	28.8	22.6149	22.6818	22.4986	22.6828	23.2249	23.216	22.817	23.1164		22.8565	0.288144	22.6149	22.6818	22.4986	22.6828	23.2249	23.216	22.817	23.1164	22.2865	0.442804	0.0385236	0.30129	0.187219	0.141514	0.299736
Q7Z5J4	RAI1	sp|Q7Z5J4|RAI1_HUMAN	Retinoic acid-induced protein 1	cytoplasm [GO:0005737]; nucleoplasm [GO:0005654]; nucleus [GO:0005634]	circadian regulation of gene expression [GO:0032922]; negative regulation of multicellular organism growth [GO:0040015]; positive regulation of DNA-templated transcription [GO:0045893]; regulation of transcription by RNA polymerase II [GO:0006357]; skeletal system development [GO:0001501]	zinc ion binding [GO:0008270]	0	2	1	0	5	2	0	11	2	12.1		20.9374			21.6342	20.9087		22.8808		21.5903	0.923415	20.4113	20.9374	19.8937	20.2798	21.6342	20.9087	19.9215	22.8808	20.0551	0.526756	0.173123	-0.0115498	0.495841	0.538306	0.311289
Q9P0K7	RAI14	sp|Q9P0K7|RAI14_HUMAN	Ankycorbin (Ankyrin repeat and coiled-coil structure-containing protein) (Novel retinal pigment epithelial cell protein) (Retinoic acid-induced protein 14)	anchoring junction [GO:0070161]; cell cortex [GO:0005938]; cytosol [GO:0005829]; fibrillar center [GO:0001650]; nucleoplasm [GO:0005654]; stress fiber [GO:0001725]	cell differentiation [GO:0030154]; spermatogenesis [GO:0007283]	actin binding [GO:0003779]	2	0	0	22	0	3	0	0	0	30.7	18.8792			23.788		19.0139				20.5603	2.79601	18.8792	15.9676	15.2543	23.788	15.1379	19.0139	14.985	15.5184	15.959	2.61288	0.196847	3.8258	0.101598	-1.21292	0.174385
Q9UKM9	RALY	sp|Q9UKM9|RALY_HUMAN;tr|Q5QPM1|Q5QPM1_HUMAN;tr|Q5QPL9|Q5QPL9_HUMAN	RNA-binding protein Raly (Autoantigen p542) (Heterogeneous nuclear ribonucleoprotein C-like 2) (hnRNP core protein C-like 2) (hnRNP associated with lethal yellow protein homolog)	catalytic step 2 spliceosome [GO:0071013]; nucleus [GO:0005634]	cholesterol homeostasis [GO:0042632]; mRNA splicing, via spliceosome [GO:0000398]; negative regulation of transcription by RNA polymerase II [GO:0000122]	RNA binding [GO:0003723]; transcription coregulator activity [GO:0003712]	6	5	5	9	8	8	6	6	2	31	23.3923	22.9215	22.6807	24.744	23.6733	23.4423	23.7869	22.7575	22.8613	23.3622	0.658498	23.3923	22.9215	22.6807	24.744	23.6733	23.4423	23.7869	22.7575	22.8613	0.954994	0.0511284	0.817957	0.0945761	0.137037	0.370963
P62826	RAN	tr|F5H018|F5H018_HUMAN;sp|P62826|RAN_HUMAN;tr|B5MDF5|B5MDF5_HUMAN;tr|J3KQE5|J3KQE5_HUMAN;tr|B4DV51|B4DV51_HUMAN	GTP-binding nuclear protein Ran (EC 3.6.5.-) (Androgen receptor-associated protein 24) (GTPase Ran) (Ras-like protein TC4) (Ras-related nuclear protein)	centriole [GO:0005814]; chromatin [GO:0000785]; cytoplasm [GO:0005737]; cytosol [GO:0005829]; extracellular exosome [GO:0070062]; melanosome [GO:0042470]; membrane [GO:0016020]; midbody [GO:0030496]; nuclear envelope [GO:0005635]; nuclear pore [GO:0005643]; nucleolus [GO:0005730]; nucleoplasm [GO:0005654]; nucleus [GO:0005634]; protein-containing complex [GO:0032991]; recycling endosome [GO:00550…	cell division [GO:0051301]; DNA metabolic process [GO:0006259]; GTP metabolic process [GO:0046039]; mitotic cell cycle [GO:0000278]; mitotic sister chromatid segregation [GO:0000070]; mitotic spindle organization [GO:0007052]; positive regulation of protein binding [GO:0032092]; positive regulation of protein import into nucleus [GO:0042307]; pre-miRNA export from nucleus [GO:0035281]; protein ex…	cadherin binding [GO:0045296]; chromatin binding [GO:0003682]; G protein activity [GO:0003925]; GDP binding [GO:0019003]; GTP binding [GO:0005525]; GTPase activity [GO:0003924]; magnesium ion binding [GO:0000287]; protein heterodimerization activity [GO:0046982]; RNA binding [GO:0003723]	3	3	2	2	3	2	3	2	2	17.2	22.8117	22.0823	22.783	22.8748	22.2995	22.3689	22.9597	22.7809		22.6201	0.321693	22.8117	22.0823	22.783	22.8748	22.2995	22.3689	22.9597	22.7809	21.9971	-0.0446091	0.444418	-0.064826	0.430405	0.0202169	0.480052
P49792	RANBP2	sp|P49792|RBP2_HUMAN	E3 SUMO-protein ligase RanBP2 (EC 2.3.2.-) (358 kDa nucleoporin) (Nuclear pore complex protein Nup358) (Nucleoporin Nup358) (Ran-binding protein 2) (RanBP2) (p270)	annulate lamellae [GO:0005642]; cytoplasm [GO:0005737]; cytoplasmic periphery of the nuclear pore complex [GO:1990723]; cytosol [GO:0005829]; intracellular membrane-bounded organelle [GO:0043231]; membrane [GO:0016020]; nuclear envelope [GO:0005635]; nuclear inclusion body [GO:0042405]; nuclear membrane [GO:0031965]; nuclear pore [GO:0005643]; nuclear pore cytoplasmic filaments [GO:0044614]; nucl…	centrosome localization [GO:0051642]; mRNA transport [GO:0051028]; NLS-bearing protein import into nucleus [GO:0006607]; nuclear export [GO:0051168]; nucleocytoplasmic transport [GO:0006913]; protein folding [GO:0006457]; protein sumoylation [GO:0016925]; regulation of gluconeogenesis [GO:0006111]; response to amphetamine [GO:0001975]	kinase activator activity [GO:0019209]; protein-containing complex binding [GO:0044877]; RNA binding [GO:0003723]; small GTPase binding [GO:0031267]; SUMO ligase activity [GO:0061665]; SUMO transferase activity [GO:0019789]; zinc ion binding [GO:0008270]	12	32	20	3	28	16	23	33	19	21.1	23.2795	24.0283	23.3553	20.0265	24.0017	23.3878	23.6092	24.4427	23.1876	23.2576	1.28198	23.2795	24.0283	23.3553	20.0265	24.0017	23.3878	23.6092	24.4427	23.1876	-1.08237	0.219087	-1.27447	0.18945	0.192098	0.342101
Q16576	RBBP7	sp|Q16576|RBBP7_HUMAN;tr|E9PC52|E9PC52_HUMAN	Histone-binding protein RBBP7 (Histone acetyltransferase type B subunit 2) (Nucleosome-remodeling factor subunit RBAP46) (Retinoblastoma-binding protein 7) (RBBP-7) (Retinoblastoma-binding protein p46)	ATPase complex [GO:1904949]; chromosome, telomeric region [GO:0000781]; cytosol [GO:0005829]; ESC/E(Z) complex [GO:0035098]; histone deacetylase complex [GO:0000118]; nucleoplasm [GO:0005654]; nucleus [GO:0005634]; NuRD complex [GO:0016581]; NURF complex [GO:0016589]; Sin3-type complex [GO:0070822]	brain development [GO:0007420]; cellular heat acclimation [GO:0070370]; chromatin remodeling [GO:0006338]; DNA replication [GO:0006260]; negative regulation of cell growth [GO:0030308]; negative regulation of cell migration [GO:0030336]; negative regulation of DNA-templated transcription [GO:0045892]; negative regulation of stem cell population maintenance [GO:1902455]; negative regulation of tra…	histone binding [GO:0042393]; RNA binding [GO:0003723]	2	6	4	4	8	4	5	6	4	29.4	24.3965	24.1537	24.1927	23.2973	23.7779	23.6356	24.2755	24.1598	22.6816	23.8412	0.559743	24.3965	24.1537	24.1927	23.2973	23.7779	23.6356	24.2755	24.1598	22.6816	-0.677407	0.00683397	-0.135421	0.405902	-0.541986	0.177485
O43251	RBFOX2	tr|A0A8Q3WKT3|A0A8Q3WKT3_HUMAN;sp|O43251|RFOX2_HUMAN;tr|B0QYV1|B0QYV1_HUMAN;tr|A0A8Q3SI58|A0A8Q3SI58_HUMAN;tr|A0A0G2JRA5|A0A0G2JRA5_HUMAN;tr|A0A286YEU2|A0A286YEU2_HUMAN;tr|A0A6Q8PHA3|A0A6Q8PHA3_HUMAN;tr|A0A804HJM2|A0A804HJM2_HUMAN;tr|A0A087X2B1|A0A087X2B1_HUMAN;tr|A0A6Q8PH77|A0A6Q8PH77_HUMAN;tr|I3L1D4|I3L1D4_HUMAN;tr|B0QYY4|B0QYY4_HUMAN;sp|Q9NWB1|RFOX1_HUMAN;tr|A0A6Q8PGE0|A0A6Q8PGE0_HUMAN;tr|A0A8…	RNA binding protein fox-1 homolog 2 (Fox-1 homolog B) (Hexaribonucleotide-binding protein 2) (RNA-binding motif protein 9) (RNA-binding protein 9) (Repressor of tamoxifen transcriptional activity)	cytoplasm [GO:0005737]; nucleoplasm [GO:0005654]; nucleus [GO:0005634]	estrogen receptor signaling pathway [GO:0030520]; mRNA processing [GO:0006397]; negative regulation of DNA-templated transcription [GO:0045892]; nervous system development [GO:0007399]; regulation of alternative mRNA splicing, via spliceosome [GO:0000381]; regulation of cell population proliferation [GO:0042127]; RNA metabolic process [GO:0016070]; RNA splicing [GO:0008380]	DNA-binding transcription factor binding [GO:0140297]; mRNA binding [GO:0003729]; RNA binding [GO:0003723]; transcription corepressor activity [GO:0003714]	1	4	2	2	5	2	3	1	1	17.9			22.2466		22.7191					22.4829	0.334153	21.8121	21.9301	22.2466	21.9021	22.7191	21.6275	21.8952	22.024	21.9315	0.0866747	0.408956	0.132709	0.354102	-0.0460344	0.375372
P98175	RBM10	sp|P98175|RBM10_HUMAN	RNA-binding protein 10 (G patch domain-containing protein 9) (RNA-binding motif protein 10) (RNA-binding protein S1-1) (S1-1)	nuclear speck [GO:0016607]; nucleoplasm [GO:0005654]; nucleus [GO:0005634]; protein-containing complex [GO:0032991]	3'-UTR-mediated mRNA stabilization [GO:0070935]; mRNA splicing, via spliceosome [GO:0000398]; negative regulation of mRNA splicing, via spliceosome [GO:0048025]; negative regulation of transcription by RNA polymerase II [GO:0000122]; negative regulation of vascular associated smooth muscle cell proliferation [GO:1904706]; positive regulation of vascular associated smooth muscle cell apoptotic pro…	identical protein binding [GO:0042802]; miRNA binding [GO:0035198]; RNA binding [GO:0003723]; zinc ion binding [GO:0008270]	0	1	1	0	2	2	1	3	0	5.5						20.7111		21.6877		21.1994	0.690571	20.0265	20.1242	19.9066	19.7917	19.6211	20.7111	19.7417	21.6877	20.034	0.02221	0.475832	-0.446507	0.277509	0.468717	0.242262
Q96PK6	RBM14	sp|Q96PK6|RBM14_HUMAN	RNA-binding protein 14 (Paraspeckle protein 2) (PSP2) (RNA-binding motif protein 14) (RRM-containing coactivator activator/modulator) (Synaptotagmin-interacting protein) (SYT-interacting protein)	cytoplasm [GO:0005737]; nuclear speck [GO:0016607]; nucleolus [GO:0005730]; nucleoplasm [GO:0005654]; nucleus [GO:0005634]; ribonucleoprotein complex [GO:1990904]; transcription regulator complex [GO:0005667]	activation of innate immune response [GO:0002218]; apoptotic process [GO:0006915]; centriole assembly [GO:0098534]; gastrulation [GO:0007369]; innate immune response [GO:0045087]; mRNA splicing, via spliceosome [GO:0000398]; negative regulation of centriole replication [GO:0046600]; positive regulation of transcription by RNA polymerase II [GO:0045944]; regulation of response to DNA integrity che…	mRNA binding [GO:0003729]; RNA binding [GO:0003723]; splicing factor binding [GO:1990935]; transcription coactivator activity [GO:0003713]	16	20	19	14	18	18	19	17	15	45.4	25.8294	26.8428	26.4539	24.5826	26.3446	25.7785	26.026	26.0982	26.0905	26.0052	0.626564	25.8294	26.8428	26.4539	24.5826	26.3446	25.7785	26.026	26.0982	26.0905	-0.806807	0.124094	-0.503028	0.194025	-0.303779	0.181416
Q9NW13	RBM28	sp|Q9NW13|RBM28_HUMAN	RNA-binding protein 28 (RNA-binding motif protein 28)	nucleolus [GO:0005730]; spliceosomal complex [GO:0005681]	mRNA processing [GO:0006397]; RNA splicing [GO:0008380]	RNA binding [GO:0003723]	1	0	1	9	5	4	3	1	1	18.7				22.9412	21.7064					22.3238	0.873106	20.7908	20.9166	20.7962	22.9412	21.7064	20.7199	20.5022	20.9501	20.6852	0.954594	0.106161	1.07664	0.0879388	-0.122044	0.210673
P42696	RBM34	sp|P42696|RBM34_HUMAN;tr|A2A2V2|A2A2V2_HUMAN	RNA-binding protein 34 (RNA-binding motif protein 34)	chromosome [GO:0005694]; nucleolus [GO:0005730]; nucleoplasm [GO:0005654]	maturation of LSU-rRNA from tricistronic rRNA transcript (SSU-rRNA, 5.8S rRNA, LSU-rRNA) [GO:0000463]	RNA binding [GO:0003723]	0	0	0	5	2	4	2	0	0	17				23.3013	21.4176	22.5393	22.0517			22.3275	0.795246	20.9486	20.4959	21.1518	23.3013	21.4176	22.5393	22.0517	21.0716	20.8989	1.55396	0.0276913	1.07867	0.0872963	0.47529	0.154367
Q14498	RBM39	sp|Q14498|RBM39_HUMAN;tr|G3XAC6|G3XAC6_HUMAN;tr|A0A0U1RQH7|A0A0U1RQH7_HUMAN;tr|H0Y4X3|H0Y4X3_HUMAN;tr|A0A0U1RQW2|A0A0U1RQW2_HUMAN	RNA-binding protein 39 (CAPER alpha) (CAPERalpha) (Hepatocellular carcinoma protein 1) (RNA-binding motif protein 39) (RNA-binding region-containing protein 2) (Splicing factor HCC1)	centriolar satellite [GO:0034451]; microtubule cytoskeleton [GO:0015630]; nuclear speck [GO:0016607]; nucleoplasm [GO:0005654]; protein-containing complex [GO:0032991]	mRNA processing [GO:0006397]; regulation of mRNA splicing, via spliceosome [GO:0048024]; RNA processing [GO:0006396]; RNA splicing [GO:0008380]	RNA binding [GO:0003723]; RS domain binding [GO:0050733]; U1 snRNP binding [GO:1990446]	1	6	4	4	8	4	2	5	2	24.2		22.8471	22.9927	22.2652	23.3677	23.4366	23.0871	23.1763	23.5377	23.0888	0.406009	22.1912	22.8471	22.9927	22.2652	23.3677	23.4366	23.0871	23.1763	23.5377	0.346149	0.243486	-0.243861	0.289212	0.59001	0.052453
Q9Y580	RBM7	tr|J3KPD3|J3KPD3_HUMAN;sp|Q9Y580|RBM7_HUMAN;tr|I3L521|I3L521_HUMAN;tr|F5GXV8|F5GXV8_HUMAN;tr|G3V1T9|G3V1T9_HUMAN;tr|F5GY08|F5GY08_HUMAN	RNA-binding protein 7 (RNA-binding motif protein 7)	nucleoplasm [GO:0005654]; nucleus [GO:0005634]	meiotic cell cycle [GO:0051321]; regulation of alternative mRNA splicing, via spliceosome [GO:0000381]; snRNA catabolic process [GO:0016076]	14-3-3 protein binding [GO:0071889]; pre-mRNA intronic binding [GO:0097157]; RNA binding [GO:0003723]; single-stranded RNA binding [GO:0003727]; snRNA binding [GO:0017069]	1	3	1	0	0	0	0	6	0	43.1		22.8993						23.153		23.0261	0.179339	22.735	22.8993	22.6475	22.6847	22.6814	22.7804	22.7784	23.153	22.7183	-0.0450978	0.302907	-0.167686	0.148283	0.122588	0.23627
Q14257	RCN2	sp|Q14257|RCN2_HUMAN;tr|H0YL43|H0YL43_HUMAN;tr|A8MXP8|A8MXP8_HUMAN	Reticulocalbin-2 (Calcium-binding protein ERC-55) (E6-binding protein) (E6BP)	endoplasmic reticulum [GO:0005783]; endoplasmic reticulum lumen [GO:0005788]; nucleolus [GO:0005730]		calcium ion binding [GO:0005509]	0	3	1	0	5	4	0	4	2	23		22.4378			23.087	22.7639		22.6532		22.7355	0.270631	22.2	22.4378	22.3241	22.2578	23.087	22.7639	22.1547	22.6532	22.1904	0.382261	0.101123	0.370127	0.135321	0.0121339	0.473966
Q9BWE0	REPIN1	sp|Q9BWE0|REPI1_HUMAN;tr|C9JZE3|C9JZE3_HUMAN;tr|C9JYJ8|C9JYJ8_HUMAN	DNA-binding protein REPIN1 (60 kDa origin-specific DNA-binding protein) (60 kDa replication initiation region protein) (ATT-binding protein) (DHFR oribeta-binding protein RIP60) (Zinc finger protein 464)	chromosome [GO:0005694]; cytosol [GO:0005829]; nuclear membrane [GO:0031965]; nucleoplasm [GO:0005654]	regulation of fatty acid transport [GO:2000191]; regulation of transcription by RNA polymerase II [GO:0006357]	chromatin insulator sequence binding [GO:0043035]; RNA binding [GO:0003723]; sequence-specific DNA binding [GO:0043565]; zinc ion binding [GO:0008270]	4	2	4	3	4	4	3	4	3	15.9	23.6598	23.5045	24.2871	23.3639	24.3907	24.1262	23.7296	23.8118	23.3041	23.7975	0.393837	23.6598	23.5045	24.2871	23.3639	24.3907	24.1262	23.7296	23.8118	23.3041	0.143127	0.366064	0.345106	0.18732	-0.201979	0.259741
P40938	RFC3	sp|P40938|RFC3_HUMAN	Replication factor C subunit 3 (Activator 1 38 kDa subunit) (A1 38 kDa subunit) (Activator 1 subunit 3) (Replication factor C 38 kDa subunit) (RF-C 38 kDa subunit) (RFC38)	Ctf18 RFC-like complex [GO:0031390]; DNA replication factor C complex [GO:0005663]; nucleoplasm [GO:0005654]; nucleus [GO:0005634]	DNA repair [GO:0006281]; DNA replication [GO:0006260]; DNA strand elongation involved in DNA replication [GO:0006271]; DNA synthesis involved in DNA repair [GO:0000731]; DNA-templated DNA replication [GO:0006261]; positive regulation of DNA-directed DNA polymerase activity [GO:1900264]	ATP hydrolysis activity [GO:0016887]; ATP-dependent activity, acting on DNA [GO:0008094]; DNA binding [GO:0003677]; DNA clamp loader activity [GO:0003689]	0	4	3	0	5	4	0	5	0	21.3		22.5627	21.5816		22.6225	22.0657		22.4876		22.264	0.439507	21.4374	22.5627	21.5816	21.7256	22.6225	22.0657	21.3177	22.4876	21.5315	0.277348	0.281212	0.358998	0.232348	-0.0816504	0.439616
P84095	RHOG	sp|P84095|RHOG_HUMAN	Rho-related GTP-binding protein RhoG	cell projection [GO:0042995]; cytoplasmic vesicle [GO:0031410]; cytoskeleton [GO:0005856]; cytosol [GO:0005829]; endoplasmic reticulum membrane [GO:0005789]; extracellular exosome [GO:0070062]; focal adhesion [GO:0005925]; glutamatergic synapse [GO:0098978]; plasma membrane [GO:0005886]; postsynapse [GO:0098794]; secretory granule membrane [GO:0030667]	actin cytoskeleton organization [GO:0030036]; actin filament organization [GO:0007015]; activation of GTPase activity [GO:0090630]; cell chemotaxis [GO:0060326]; cortical cytoskeleton organization [GO:0030865]; establishment or maintenance of cell polarity [GO:0007163]; positive regulation of cell population proliferation [GO:0008284]; positive regulation of DNA-templated transcription [GO:004589…	GTP binding [GO:0005525]; GTPase activity [GO:0003924]; protein kinase binding [GO:0019901]	0	1	1	1	6	5	1	5	1	49.7					23.2604	23.1648		22.7775		23.0676	0.255719	22.654	22.6545	22.5831	22.5899	23.2604	23.1648	22.5867	22.7775	22.7086	0.374501	0.0750867	0.314086	0.110399	0.0604151	0.187614
Q9H6W3	RIOX1	sp|Q9H6W3|RIOX1_HUMAN	Ribosomal oxygenase 1 (60S ribosomal protein L8 histidine hydroxylase) (Bifunctional lysine-specific demethylase and histidyl-hydroxylase NO66) (EC 1.14.11.27, EC 1.14.11.79) (Myc-associated protein with JmjC domain) (Nucleolar protein 66) (hsNO66) (Ribosomal oxygenase NO66) (ROX)	nucleolus [GO:0005730]; nucleoplasm [GO:0005654]; nucleus [GO:0005634]	negative regulation of DNA-templated transcription [GO:0045892]; negative regulation of osteoblast differentiation [GO:0045668]	2-oxoglutarate-dependent dioxygenase activity [GO:0016706]; histone H3K36 demethylase activity [GO:0051864]; histone H3K36me/H3K36me2 demethylase activity [GO:0140680]; histone H3K4 demethylase activity [GO:0032453]; histone H3K4me/H3K4me2/H3K4me3 demethylase activity [GO:0034647]; iron ion binding [GO:0005506]; peptidyl-histidine dioxygenase activity [GO:0036139]; protein demethylase activity [G…	15	15	12	5	11	8	16	15	7	48	24.6102	24.6064	24.6961	21.6316	23.6439	23.2894	24.6529	24.7863	24.4268	24.0382	1.04159	24.6102	24.6064	24.6961	21.6316	23.6439	23.2894	24.6529	24.7863	24.4268	-1.78261	0.0227095	-1.767	0.0241777	-0.0156039	0.446506
Q96TC7	RMDN3	tr|H0YNE5|H0YNE5_HUMAN;tr|H0YLG5|H0YLG5_HUMAN;sp|Q96TC7|RMD3_HUMAN	Regulator of microtubule dynamics protein 3 (RMD-3) (hRMD-3) (Cerebral protein 10) (Protein FAM82A2) (Protein FAM82C) (Protein tyrosine phosphatase-interacting protein 51) (TCPTP-interacting protein 51)	cytoplasm [GO:0005737]; glutamatergic synapse [GO:0098978]; intercellular bridge [GO:0045171]; mitochondrial outer membrane [GO:0005741]; mitochondrion [GO:0005739]; mitotic spindle pole [GO:0097431]; nucleus [GO:0005634]; organelle membrane contact site [GO:0044232]; postsynapse [GO:0098794]; presynapse [GO:0098793]; spindle microtubule [GO:0005876]	apoptotic process [GO:0006915]; cell differentiation [GO:0030154]; intracellular calcium ion homeostasis [GO:0006874]	microtubule binding [GO:0008017]	0	0	0	0	2	2	0	0	0	11.2					21.7469	21.9573				21.8521	0.148781	21.5694	21.5821	21.5919	21.5632	21.7469	21.9573	21.4554	21.6087	21.5987	0.174636	0.100237	0.201537	0.0899427	-0.0269018	0.309356
Q99496	RNF2	tr|X6RFN3|X6RFN3_HUMAN;sp|Q99496|RING2_HUMAN	E3 ubiquitin-protein ligase RING2 (EC 2.3.2.27) (Huntingtin-interacting protein 2-interacting protein 3) (HIP2-interacting protein 3) (Protein DinG) (RING finger protein 1B) (RING1b) (RING finger protein 2) (RING finger protein BAP-1) (RING-type E3 ubiquitin transferase RING2)	cytoplasm [GO:0005737]; euchromatin [GO:0000791]; MLL1 complex [GO:0071339]; nuclear body [GO:0016604]; nucleoplasm [GO:0005654]; nucleus [GO:0005634]; PcG protein complex [GO:0031519]; PRC1 complex [GO:0035102]; sex chromatin [GO:0001739]; ubiquitin ligase complex [GO:0000151]	anterior/posterior axis specification [GO:0009948]; chromatin remodeling [GO:0006338]; epigenetic regulation of gene expression [GO:0040029]; gastrulation with mouth forming second [GO:0001702]; gene expression [GO:0010467]; germ cell development [GO:0007281]; mitotic cell cycle [GO:0000278]; negative regulation of DNA-binding transcription factor activity [GO:0043433]; negative regulation of tra…	chromatin binding [GO:0003682]; histone H2AK119 ubiquitin ligase activity [GO:0140862]; RING-like zinc finger domain binding [GO:0071535]; ubiquitin protein ligase activity [GO:0061630]; zinc ion binding [GO:0008270]	4	2	3	2	3	2	5	4	3	30.2	22.9348						23.3554	22.3229		22.871	0.519202	22.9348	21.9367	21.9268	21.7337	21.8833	22.0412	23.3554	22.3229	21.9197	-0.380006	0.16684	-0.646587	0.106391	0.266581	0.324519
Q15287	RNPS1	tr|H3BV80|H3BV80_HUMAN;tr|H3BMM9|H3BMM9_HUMAN;tr|H3BTC0|H3BTC0_HUMAN;sp|Q15287|RNPS1_HUMAN;tr|H3BPG5|H3BPG5_HUMAN;tr|H3BMS0|H3BMS0_HUMAN	RNA-binding protein with serine-rich domain 1 (SR-related protein LDC2)	ASAP complex [GO:0061574]; cytoplasm [GO:0005737]; cytosol [GO:0005829]; nuclear speck [GO:0016607]; nucleoplasm [GO:0005654]; nucleus [GO:0005634]	DNA-templated transcription [GO:0006351]; mRNA splicing, via spliceosome [GO:0000398]; negative regulation of mRNA splicing, via spliceosome [GO:0048025]; nuclear-transcribed mRNA catabolic process, nonsense-mediated decay [GO:0000184]; positive regulation of apoptotic process [GO:0043065]; regulation of alternative mRNA splicing, via spliceosome [GO:0000381]; RNA splicing [GO:0008380]	mRNA 3'-UTR binding [GO:0003730]; RNA binding [GO:0003723]	2	1	2	4	5	5	2	5	1	33.6	22.9911		22.8294	24.6591	23.798	24.2094	22.8979	23.1421		23.5039	0.72281	22.9911	22.4667	22.8294	24.6591	23.798	24.2094	22.8979	23.1421	21.9539	1.45976	0.00379537	1.55753	0.0119588	-0.0977671	0.408142
Q9H7B2	RPF2	sp|Q9H7B2|RPF2_HUMAN;tr|Q5VXN0|Q5VXN0_HUMAN	Ribosome production factor 2 homolog (Brix domain-containing protein 1) (Ribosome biogenesis protein RPF2 homolog)	chromosome [GO:0005694]; nucleolus [GO:0005730]; nucleoplasm [GO:0005654]	maturation of LSU-rRNA from tricistronic rRNA transcript (SSU-rRNA, 5.8S rRNA, LSU-rRNA) [GO:0000463]; protein localization to nucleolus [GO:1902570]; regulation of signal transduction by p53 class mediator [GO:1901796]; ribosomal large subunit assembly [GO:0000027]; ribosomal large subunit biogenesis [GO:0042273]	5S rRNA binding [GO:0008097]; RNA binding [GO:0003723]; rRNA binding [GO:0019843]	3	3	1	5	2	2	3	1	1	20.3	23.2724	22.6607		24.4139	23.0891	24.1275	23.8407			23.5674	0.66975	23.2724	22.6607	22.3326	24.4139	23.0891	24.1275	23.8407	22.1988	22.6124	1.1216	0.0414691	0.992901	0.0968763	0.128698	0.415452
F8W7C6	RPL10	tr|F8W7C6|F8W7C6_HUMAN	Ribosomal protein L10	cytosol [GO:0005829]; cytosolic large ribosomal subunit [GO:0022625]; endoplasmic reticulum [GO:0005783]	translation [GO:0006412]	structural constituent of ribosome [GO:0003735]	5	8	8	6	9	7	6	6	5	44.2	24.7263	26.525	26.9249		26.3274	26.5055			26.0809	26.1817	0.764809	24.7263	26.525	26.9249	24.9411	26.3274	26.5055	24.9233	25.0322	26.0809	-0.134025	0.440318	0.57924	0.200494	-0.713265	0.20344
P27635	RPL10	tr|X1WI28|X1WI28_HUMAN;sp|P27635|RL10_HUMAN	Large ribosomal subunit protein uL16 (60S ribosomal protein L10) (Laminin receptor homolog) (Protein QM) (Ribosomal protein L10) (Tumor suppressor QM)	cytosol [GO:0005829]; cytosolic large ribosomal subunit [GO:0022625]; cytosolic ribosome [GO:0022626]; endoplasmic reticulum [GO:0005783]; membrane [GO:0016020]; nucleus [GO:0005634]; protein-containing complex [GO:0032991]	cytoplasmic translation [GO:0002181]; embryonic brain development [GO:1990403]; negative regulation of apoptotic process [GO:0043066]; negative regulation of transcription by RNA polymerase II [GO:0000122]; regulation of translation [GO:0006417]; translation [GO:0006412]	RNA binding [GO:0003723]; structural constituent of ribosome [GO:0003735]; translation regulator activity [GO:0045182]	5	9	9	6	10	8	8	7	6	41.5	26.4647	27.6343	27.5547	25.1784	27.7411	27.4393	26.7857	27.381	27.2655	27.0494	0.813676	26.4647	27.6343	27.5547	25.1784	27.7411	27.4393	26.7857	27.381	27.2655	-0.431617	0.326944	-0.357785	0.344128	-0.0738319	0.43435
P62906	RPL10A	sp|P62906|RL10A_HUMAN	Large ribosomal subunit protein uL1 (60S ribosomal protein L10a) (CSA-19) (Neural precursor cell expressed developmentally down-regulated protein 6) (NEDD-6)	cytoplasm [GO:0005737]; cytosol [GO:0005829]; cytosolic large ribosomal subunit [GO:0022625]; cytosolic ribosome [GO:0022626]; extracellular exosome [GO:0070062]; focal adhesion [GO:0005925]; membrane [GO:0016020]; nucleus [GO:0005634]; postsynaptic density [GO:0014069]	cytoplasmic translation [GO:0002181]; response to ethanol [GO:0045471]; translation [GO:0006412]	RNA binding [GO:0003723]; structural constituent of ribosome [GO:0003735]	6	7	4	7	6	6	7	6	4	33.2	23.9689	23.8911	23.7666	25.0442	24.421	24.9562	24.6074	23.5418	23.995	24.2436	0.535517	23.9689	23.8911	23.7666	25.0442	24.421	24.9562	24.6074	23.5418	23.995	0.931619	0.00509527	0.759047	0.0530529	0.172572	0.306105
P62913	RPL11	tr|Q5VVC8|Q5VVC8_HUMAN;sp|P62913|RL11_HUMAN	Large ribosomal subunit protein uL5 (60S ribosomal protein L11) (CLL-associated antigen KW-12)	cytoplasm [GO:0005737]; cytosol [GO:0005829]; cytosolic large ribosomal subunit [GO:0022625]; cytosolic ribosome [GO:0022626]; extracellular exosome [GO:0070062]; membrane [GO:0016020]; nucleolus [GO:0005730]; nucleoplasm [GO:0005654]; protein-containing complex [GO:0032991]	cytoplasmic translation [GO:0002181]; negative regulation of proteasomal ubiquitin-dependent protein catabolic process [GO:0032435]; negative regulation of protein neddylation [GO:2000435]; negative regulation of ubiquitin protein ligase activity [GO:1904667]; negative regulation of ubiquitin-dependent protein catabolic process [GO:2000059]; positive regulation of gene expression [GO:0010628]; po…	5S rRNA binding [GO:0008097]; RNA binding [GO:0003723]; structural constituent of ribosome [GO:0003735]; ubiquitin ligase inhibitor activity [GO:1990948]; ubiquitin protein ligase binding [GO:0031625]	1	2	1	3	2	2	1	2	1	18.6				24.7796	24.4575	25.054		23.8735		24.5412	0.507477	23.5865	23.5094	23.5896	24.7796	24.4575	25.054	23.6244	23.8735	23.166	1.20188	0.00116097	1.20906	0.00546923	-0.00718855	0.487095
P30050	RPL12	sp|P30050|RL12_HUMAN	Large ribosomal subunit protein uL11 (60S ribosomal protein L12)	cytoplasm [GO:0005737]; cytosol [GO:0005829]; cytosolic large ribosomal subunit [GO:0022625]; cytosolic ribosome [GO:0022626]; extracellular exosome [GO:0070062]; focal adhesion [GO:0005925]; membrane [GO:0016020]; nucleolus [GO:0005730]; postsynaptic density [GO:0014069]	cytoplasmic translation [GO:0002181]; translation [GO:0006412]	large ribosomal subunit rRNA binding [GO:0070180]; RNA binding [GO:0003723]; structural constituent of ribosome [GO:0003735]	4	5	4	5	5	6	4	6	4	54.5	23.0641	23.8269	23.6813	24.9023	24.6315	24.5698	24.1856	23.8037	23.937	24.0669	0.568091	23.0641	23.8269	23.6813	24.9023	24.6315	24.5698	24.1856	23.8037	23.937	1.17713	0.00496414	0.725807	0.00435211	0.451322	0.078312
P26373	RPL13	sp|P26373|RL13_HUMAN;tr|J3QSB4|J3QSB4_HUMAN	Large ribosomal subunit protein eL13 (60S ribosomal protein L13) (Breast basic conserved protein 1)	cytoplasm [GO:0005737]; cytosol [GO:0005829]; cytosolic large ribosomal subunit [GO:0022625]; cytosolic ribosome [GO:0022626]; endoplasmic reticulum [GO:0005783]; membrane [GO:0016020]; nucleolus [GO:0005730]; nucleus [GO:0005634]; synapse [GO:0045202]	blastocyst development [GO:0001824]; bone development [GO:0060348]; cytoplasmic translation [GO:0002181]; translation [GO:0006412]	RNA binding [GO:0003723]; structural constituent of ribosome [GO:0003735]	5	8	7	6	8	6	6	6	6	36.5	28.8203	28.9898	28.5796	27.3764	28.0424	28.0107	28.1511	27.8143	27.6982	28.1648	0.534245	28.8203	28.9898	28.5796	27.3764	28.0424	28.0107	28.1511	27.8143	27.6982	-0.986718	0.00814375	-0.0780283	0.387827	-0.90869	0.00366071
P40429	RPL13A	sp|P40429|RL13A_HUMAN;tr|M0QYS1|M0QYS1_HUMAN;tr|Q8J015|Q8J015_HUMAN;tr|A0A7I2V5L3|A0A7I2V5L3_HUMAN;tr|A0A7I2V2L9|A0A7I2V2L9_HUMAN;sp|Q6NVV1|R13P3_HUMAN	Large ribosomal subunit protein uL13 (23 kDa highly basic protein) (60S ribosomal protein L13a)	cytoplasm [GO:0005737]; cytosol [GO:0005829]; cytosolic large ribosomal subunit [GO:0022625]; cytosolic ribosome [GO:0022626]; focal adhesion [GO:0005925]; GAIT complex [GO:0097452]; large ribosomal subunit [GO:0015934]; membrane [GO:0016020]; nucleolus [GO:0005730]; nucleus [GO:0005634]; ribonucleoprotein complex [GO:1990904]; ribosome [GO:0005840]; synapse [GO:0045202]	cellular response to type II interferon [GO:0071346]; cytoplasmic translation [GO:0002181]; homeostatic process [GO:0042592]; lung morphogenesis [GO:0060425]; macrophage chemotaxis [GO:0048246]; negative regulation of formation of translation preinitiation complex [GO:1901194]; negative regulation of translation [GO:0017148]; response to lipopolysaccharide [GO:0032496]; translation [GO:0006412]	mRNA binding [GO:0003729]; RNA binding [GO:0003723]; structural constituent of ribosome [GO:0003735]	5	5	5	4	4	5	5	5	5	25.1	26.6711	26.2832	26.4224	25.6412	25.9264	25.5305	26.5733	26.0049	26.0521	26.1228	0.396759	26.6711	26.2832	26.4224	25.6412	25.9264	25.5305	26.5733	26.0049	26.0521	-0.75953	0.00486354	-0.510742	0.0390861	-0.248787	0.155387
P50914	RPL14	tr|E7EPB3|E7EPB3_HUMAN;sp|P50914|RL14_HUMAN	Large ribosomal subunit protein eL14 (60S ribosomal protein L14) (CAG-ISL 7)	cytoplasm [GO:0005737]; cytosol [GO:0005829]; cytosolic large ribosomal subunit [GO:0022625]; cytosolic ribosome [GO:0022626]; extracellular exosome [GO:0070062]; membrane [GO:0016020]; postsynaptic density [GO:0014069]	cytoplasmic translation [GO:0002181]; ribosomal large subunit biogenesis [GO:0042273]; rRNA processing [GO:0006364]; translation [GO:0006412]	cadherin binding [GO:0045296]; RNA binding [GO:0003723]; structural constituent of ribosome [GO:0003735]	3	3	4	4	3	4	4	4	4	36.3	24.2553	25.2253	24.9651	25.384	25.5941	25.5446	24.8721	25.1632	24.8765	25.0978	0.414692	24.2553	25.2253	24.9651	25.384	25.5941	25.5446	24.8721	25.1632	24.8765	0.692338	0.0399841	0.537001	0.00480464	0.155337	0.318916
P61313	RPL15	tr|A0A2R8YEM3|A0A2R8YEM3_HUMAN;tr|E7EQV9|E7EQV9_HUMAN;tr|E7ENU7|E7ENU7_HUMAN;sp|P61313|RL15_HUMAN	Large ribosomal subunit protein eL15 (60S ribosomal protein L15)	A band [GO:0031672]; cytoplasm [GO:0005737]; cytosol [GO:0005829]; cytosolic large ribosomal subunit [GO:0022625]; cytosolic ribosome [GO:0022626]; nucleus [GO:0005634]; ribosome [GO:0005840]; synapse [GO:0045202]	cytoplasmic translation [GO:0002181]; response to ethanol [GO:0045471]; translation [GO:0006412]	cadherin binding [GO:0045296]; RNA binding [GO:0003723]; structural constituent of ribosome [GO:0003735]	2	4	3	3	6	2	3	1	1	27.8	23.1302	23.9179	22.9814	23.2593	23.5721	23.1375	23.3557			23.3363	0.318345	23.1302	23.9179	22.9814	23.2593	23.5721	23.1375	23.3557	22.757	22.7341	-0.0202163	0.476185	0.374044	0.0979206	-0.39426	0.164336
P18621	RPL17	tr|A0A087WXM6|A0A087WXM6_HUMAN;tr|J3QQT2|J3QQT2_HUMAN;tr|J3KRX5|J3KRX5_HUMAN;sp|P18621|RL17_HUMAN;tr|A0A0A6YYL6|A0A0A6YYL6_HUMAN;tr|J3QLC8|J3QLC8_HUMAN;tr|A0A0A0MRF8|A0A0A0MRF8_HUMAN;tr|J3KRB3|J3KRB3_HUMAN;tr|A0A087WWH0|A0A087WWH0_HUMAN;tr|J3QS96|J3QS96_HUMAN;tr|A0A087WY81|A0A087WY81_HUMAN	Large ribosomal subunit protein uL22 (60S ribosomal protein L17) (60S ribosomal protein L23) (PD-1)	cytoplasm [GO:0005737]; cytosol [GO:0005829]; cytosolic large ribosomal subunit [GO:0022625]; cytosolic ribosome [GO:0022626]; nucleus [GO:0005634]	cytoplasmic translation [GO:0002181]; translation [GO:0006412]	RNA binding [GO:0003723]; structural constituent of ribosome [GO:0003735]	5	7	6	5	7	6	5	6	6	50.9	26.1588	27.1055	26.7494	25.7875	27.5285	27.0076	26.4518	27.4984	26.889	26.7974	0.583406	26.1588	27.1055	26.7494	25.7875	27.5285	27.0076	26.4518	27.4984	26.889	0.103269	0.434244	-0.171858	0.394143	0.275128	0.269598
Q07020	RPL18	tr|G3V203|G3V203_HUMAN;tr|H0YHA7|H0YHA7_HUMAN;sp|Q07020|RL18_HUMAN;tr|J3QQ67|J3QQ67_HUMAN;tr|F8VUA6|F8VUA6_HUMAN;tr|F8VYV2|F8VYV2_HUMAN;tr|A0A075B7A0|A0A075B7A0_HUMAN	Large ribosomal subunit protein eL18 (60S ribosomal protein L18)	cytoplasm [GO:0005737]; cytosol [GO:0005829]; cytosolic large ribosomal subunit [GO:0022625]; cytosolic ribosome [GO:0022626]; endoplasmic reticulum [GO:0005783]; focal adhesion [GO:0005925]; membrane [GO:0016020]; nucleolus [GO:0005730]; nucleus [GO:0005634]; rough endoplasmic reticulum [GO:0005791]	cytoplasmic translation [GO:0002181]; translation [GO:0006412]	RNA binding [GO:0003723]; structural constituent of ribosome [GO:0003735]	4	4	4	4	4	4	4	3	3	28.7	26.574	26.3945	26.5863	26.4999	26.2725	26.4122	26.5731	25.9524	26.3413	26.4007	0.201618	26.574	26.3945	26.5863	26.4999	26.2725	26.4122	26.5731	25.9524	26.3413	-0.123392	0.122703	0.105917	0.306023	-0.229309	0.148535
Q02543	RPL18A	tr|M0R3D6|M0R3D6_HUMAN;tr|M0R1A7|M0R1A7_HUMAN;sp|Q02543|RL18A_HUMAN;tr|M0R117|M0R117_HUMAN;tr|M0R0P7|M0R0P7_HUMAN	Large ribosomal subunit protein eL20 (60S ribosomal protein L18a)	cytoplasm [GO:0005737]; cytosol [GO:0005829]; cytosolic large ribosomal subunit [GO:0022625]; cytosolic ribosome [GO:0022626]; membrane [GO:0016020]	cytoplasmic translation [GO:0002181]; translation [GO:0006412]	RNA binding [GO:0003723]; structural constituent of ribosome [GO:0003735]	6	6	6	4	6	5	5	7	6	44	26.9278	26.8592	26.6906	25.9744	26.4194	25.9039	26.6175	26.4511	26.294	26.4598	0.35892	26.9278	26.8592	26.6906	25.9744	26.4194	25.9039	26.6175	26.4511	26.294	-0.726666	0.0072652	-0.354978	0.0648253	-0.371687	0.0168302
P84098	RPL19	tr|J3QR09|J3QR09_HUMAN;tr|J3KTE4|J3KTE4_HUMAN;sp|P84098|RL19_HUMAN;tr|A0A7I2YQG2|A0A7I2YQG2_HUMAN;tr|A0A7I2V638|A0A7I2V638_HUMAN;tr|A0A7I2V4U6|A0A7I2V4U6_HUMAN;tr|A0A7I2V2L0|A0A7I2V2L0_HUMAN;tr|A0A7I2V512|A0A7I2V512_HUMAN	Large ribosomal subunit protein eL19 (60S ribosomal protein L19)	cytoplasm [GO:0005737]; cytosol [GO:0005829]; cytosolic large ribosomal subunit [GO:0022625]; cytosolic ribosome [GO:0022626]; focal adhesion [GO:0005925]; membrane [GO:0016020]; nucleolus [GO:0005730]; synapse [GO:0045202]	cytoplasmic translation [GO:0002181]; translation [GO:0006412]	RNA binding [GO:0003723]; structural constituent of ribosome [GO:0003735]	3	3	3	1	2	2	3	2	1	18.1	26.1616	25.2834	25.8618		25.0266	24.4973	25.5966			25.4045	0.599932	26.1616	25.2834	25.8618	24.339	25.0266	24.4973	25.5966	24.3372	24.133	-1.14792	0.0128319	-0.0679473	0.449501	-1.07998	0.0544574
P46778	RPL21	sp|P46778|RL21_HUMAN	Large ribosomal subunit protein eL21 (60S ribosomal protein L21)	cytoplasm [GO:0005737]; cytosol [GO:0005829]; cytosolic large ribosomal subunit [GO:0022625]; cytosolic ribosome [GO:0022626]; endoplasmic reticulum [GO:0005783]; membrane [GO:0016020]	cytoplasmic translation [GO:0002181]; translation [GO:0006412]	RNA binding [GO:0003723]; structural constituent of ribosome [GO:0003735]	2	4	3	3	4	3	4	4	2	31.9	26.1862	25.508	25.5837	25.2281	25.3892	24.3938	25.7309	25.5992	25.3316	25.4389	0.480354	26.1862	25.508	25.5837	25.2281	25.3892	24.3938	25.7309	25.5992	25.3316	-0.755622	0.0573427	-0.550213	0.0854389	-0.205409	0.224172
P62829	RPL23	sp|P62829|RL23_HUMAN;tr|J3KT29|J3KT29_HUMAN;tr|C9JD32|C9JD32_HUMAN;tr|B9ZVP7|B9ZVP7_HUMAN	Large ribosomal subunit protein uL14 (60S ribosomal protein L17) (60S ribosomal protein L23)	cytoplasm [GO:0005737]; cytosol [GO:0005829]; cytosolic large ribosomal subunit [GO:0022625]; cytosolic ribosome [GO:0022626]; extracellular exosome [GO:0070062]; focal adhesion [GO:0005925]; membrane [GO:0016020]; nucleolus [GO:0005730]; nucleoplasm [GO:0005654]; protein-containing complex [GO:0032991]; ribosome [GO:0005840]; synapse [GO:0045202]	cellular response to actinomycin D [GO:0072717]; cytoplasmic translation [GO:0002181]; G1 to G0 transition [GO:0070314]; negative regulation of transcription by RNA polymerase II [GO:0000122]; negative regulation of ubiquitin protein ligase activity [GO:1904667]; negative regulation of ubiquitin-dependent protein catabolic process [GO:2000059]; positive regulation of cell population proliferation…	large ribosomal subunit rRNA binding [GO:0070180]; RNA binding [GO:0003723]; structural constituent of ribosome [GO:0003735]; transcription coactivator binding [GO:0001223]; ubiquitin ligase inhibitor activity [GO:1990948]; ubiquitin protein ligase binding [GO:0031625]	2	3	1	3	4	1	1	2	1	49.3	26.4811	26.9736		26.4624	27.4077	28.1066	26.4592	27.1962	27.2562	27.0429	0.577138	26.4811	26.9736	26.0473	26.4624	27.4077	28.1066	26.4592	27.1962	27.2562	0.824908	0.102815	0.35504	0.273728	0.469868	0.13675
P62750	RPL23A	sp|P62750|RL23A_HUMAN;tr|H7BY10|H7BY10_HUMAN;tr|K7EJV9|K7EJV9_HUMAN;tr|K7ERT8|K7ERT8_HUMAN;tr|A8MUS3|A8MUS3_HUMAN;tr|K7EMA7|K7EMA7_HUMAN	Large ribosomal subunit protein uL23 (60S ribosomal protein L23a)	cytoplasm [GO:0005737]; cytosol [GO:0005829]; cytosolic large ribosomal subunit [GO:0022625]; cytosolic ribosome [GO:0022626]; extracellular exosome [GO:0070062]; nucleolus [GO:0005730]; nucleus [GO:0005634]	cytoplasmic translation [GO:0002181]; translation [GO:0006412]	cadherin binding [GO:0045296]; RNA binding [GO:0003723]; rRNA binding [GO:0019843]; structural constituent of ribosome [GO:0003735]; TORC2 complex binding [GO:1904841]	2	5	4	6	4	3	4	2	1	32.7	23.3939	24.3457	23.5504	25.6466	25.0741	24.4013	24.374	23.7825		24.3211	0.763234	23.3939	24.3457	23.5504	25.6466	25.0741	24.4013	24.374	23.7825	23.0275	1.27733	0.0257906	1.31264	0.034302	-0.0353178	0.47292
P83731	RPL24	tr|C9JXB8|C9JXB8_HUMAN;tr|A0A994J4A5|A0A994J4A5_HUMAN;tr|C9JNW5|C9JNW5_HUMAN;sp|P83731|RL24_HUMAN	Large ribosomal subunit protein eL24 (60S ribosomal protein L24) (60S ribosomal protein L30)	cytoplasm [GO:0005737]; cytosol [GO:0005829]; cytosolic large ribosomal subunit [GO:0022625]; cytosolic ribosome [GO:0022626]; endoplasmic reticulum [GO:0005783]; extracellular exosome [GO:0070062]; membrane [GO:0016020]; synapse [GO:0045202]	cytoplasmic translation [GO:0002181]; exit from mitosis [GO:0010458]; optic nerve development [GO:0021554]; retina development in camera-type eye [GO:0060041]; retinal ganglion cell axon guidance [GO:0031290]; ribosomal large subunit assembly [GO:0000027]; translation [GO:0006412]	cadherin binding [GO:0045296]; mRNA binding [GO:0003729]; RNA binding [GO:0003723]; structural constituent of ribosome [GO:0003735]	4	4	4	4	4	4	4	3	3	33.1	25.9083	27.4979	26.9304	25.2257	27.4389	27.0333	25.6991	27.2163	27.041	26.6657	0.830754	25.9083	27.4979	26.9304	25.2257	27.4389	27.0333	25.6991	27.2163	27.041	-0.212949	0.404422	-0.086219	0.461231	-0.12673	0.429363
P61353	RPL27	sp|P61353|RL27_HUMAN;tr|K7ELC7|K7ELC7_HUMAN	Large ribosomal subunit protein eL27 (60S ribosomal protein L27)	cytoplasm [GO:0005737]; cytoplasmic side of rough endoplasmic reticulum membrane [GO:0098556]; cytosol [GO:0005829]; cytosolic large ribosomal subunit [GO:0022625]; cytosolic ribosome [GO:0022626]; extracellular exosome [GO:0070062]; focal adhesion [GO:0005925]; membrane [GO:0016020]; nucleolus [GO:0005730]; nucleoplasm [GO:0005654]; nucleus [GO:0005634]; ribonucleoprotein complex [GO:1990904]; r…	cytoplasmic translation [GO:0002181]; response to aldosterone [GO:1904044]; rRNA processing [GO:0006364]; translation [GO:0006412]	RNA binding [GO:0003723]; structural constituent of ribosome [GO:0003735]	4	3	4	4	4	5	4	5	4	42.6	23.8085	24.2602	23.8561	24.6957	24.7492	24.3458	23.9971	23.7044	24.0922	24.1677	0.376284	23.8085	24.2602	23.8561	24.6957	24.7492	24.3458	23.9971	23.7044	24.0922	0.621942	0.0156304	0.665658	0.00901429	-0.0437164	0.412301
P46776	RPL27A	tr|E9PJD9|E9PJD9_HUMAN;sp|P46776|RL27A_HUMAN;tr|E9PLL6|E9PLL6_HUMAN	Large ribosomal subunit protein uL15 (60S ribosomal protein L27a)	cytoplasm [GO:0005737]; cytosol [GO:0005829]; cytosolic large ribosomal subunit [GO:0022625]; cytosolic ribosome [GO:0022626]; endoplasmic reticulum [GO:0005783]; membrane [GO:0016020]; nucleoplasm [GO:0005654]; synapse [GO:0045202]	cytoplasmic translation [GO:0002181]; translation [GO:0006412]	RNA binding [GO:0003723]; structural constituent of ribosome [GO:0003735]	5	4	4	3	5	4	3	4	3	48.4	26.6288	27.0765	26.8353	25.598	26.5101	26.1529	26.9159	27.3459	26.6172	26.6312	0.517572	26.6288	27.0765	26.8353	25.598	26.5101	26.1529	26.9159	27.3459	26.6172	-0.759911	0.0308575	-0.872696	0.0309281	0.112785	0.336374
P39023	RPL3	sp|P39023|RL3_HUMAN;tr|G5E9G0|G5E9G0_HUMAN;tr|B5MCW2|B5MCW2_HUMAN;tr|H7C422|H7C422_HUMAN;tr|H7C3M2|H7C3M2_HUMAN	Large ribosomal subunit protein uL3 (60S ribosomal protein L3) (HIV-1 TAR RNA-binding protein B) (TARBP-B)	cytoplasm [GO:0005737]; cytosol [GO:0005829]; cytosolic large ribosomal subunit [GO:0022625]; cytosolic ribosome [GO:0022626]; extracellular exosome [GO:0070062]; focal adhesion [GO:0005925]; nucleolus [GO:0005730]; nucleus [GO:0005634]; protein-containing complex [GO:0032991]	cellular response to interleukin-4 [GO:0071353]; cytoplasmic translation [GO:0002181]; translation [GO:0006412]	RNA binding [GO:0003723]; structural constituent of ribosome [GO:0003735]	9	9	8	10	10	10	10	10	6	33	25.0429	24.7852	24.6489	25.6174	25.1164	25.3167	25.0902	24.2603	24.1311	24.8899	0.483145	25.0429	24.7852	24.6489	25.6174	25.1164	25.3167	25.0902	24.2603	24.1311	0.524488	0.0238714	0.856282	0.0311713	-0.331794	0.180475
P62888	RPL30	tr|E5RI99|E5RI99_HUMAN;sp|P62888|RL30_HUMAN	Large ribosomal subunit protein eL30 (60S ribosomal protein L30)	cytoplasm [GO:0005737]; cytosol [GO:0005829]; cytosolic large ribosomal subunit [GO:0022625]; cytosolic ribosome [GO:0022626]; extracellular exosome [GO:0070062]; focal adhesion [GO:0005925]; membrane [GO:0016020]; nucleus [GO:0005634]; postsynaptic density [GO:0014069]	antimicrobial humoral immune response mediated by antimicrobial peptide [GO:0061844]; cytoplasmic translation [GO:0002181]; defense response to Gram-negative bacterium [GO:0050829]; killing of cells of another organism [GO:0031640]; translation [GO:0006412]	RNA binding [GO:0003723]; structural constituent of ribosome [GO:0003735]	3	5	3	5	5	5	4	4	3	51.8	22.8899	23.6433	23.5765	24.3505	24.1363	24.3133	23.6104	23.5525	23.7654	23.7598	0.456371	22.8899	23.6433	23.5765	24.3505	24.1363	24.3133	23.6104	23.5525	23.7654	0.8968	0.0114593	0.62393	0.00121816	0.27287	0.167339
[truncated: 152 more rows]
