# Supplementary material for: Protease-mediated PRC1 dissociation promotes H2AK119ub remodeling during stress responses
Source: EMBO J. 2026 Mar 11;45(8):2561–86. doi: 10.1038/s44318-026-00729-9 (PMC13083880; doi:10.1038/s44318-026-00729-9)
Supplement: Supplementary file 6 — Source data Fig. 4 [file 44318_2026_729_MOESM6_ESM.zip]

Archive with 5 entries (4 files):
- fig4/
- fig4/4B-1.tif
- fig4/4B-2.tif
- fig4/4D.tif
- fig4/4E.tif
