# Supplementary material for: Protease-mediated PRC1 dissociation promotes H2AK119ub remodeling during stress responses
Source: EMBO J. 2026 Mar 11;45(8):2561–86. doi: 10.1038/s44318-026-00729-9 (PMC13083880; doi:10.1038/s44318-026-00729-9)
Supplement: Supplementary file 7 — Source data Fig. 5 [file 44318_2026_729_MOESM7_ESM.zip]

Archive with 12 entries (11 files):
- fig5/5B.tif
- fig5/Fig5C_LBR.xlsx
- fig5/Fig5D/
- fig5/Fig5D/Fig5D_WT_Image_CH1(1).tif
- fig5/Fig5D/Fig5D_WT_Image_CH2(1).tif
- fig5/Fig5D/Fig5D_WT_Image_CH3(1).tif
- fig5/Fig5D/Fig5D_WT_Image_Overlay(1).tif
- fig5/Fig5D/Fig5D_Y70A_Image_CH1.tif
- fig5/Fig5D/Fig5D_Y70A_Image_CH2.tif
- fig5/Fig5D/Fig5D_Y70A_Image_CH3.tif
- fig5/Fig5D/Fig5D_Y70A_Image_Overlay.tif
- fig5/Fig5E_EdU.xlsx
