# Supplementary material for: Protease-mediated PRC1 dissociation promotes H2AK119ub remodeling during stress responses
Source: EMBO J. 2026 Mar 11;45(8):2561–86. doi: 10.1038/s44318-026-00729-9 (PMC13083880; doi:10.1038/s44318-026-00729-9)
Supplement: Supplementary file 7 — Source data Fig. 5 [file 44318_2026_729_MOESM7_ESM.zip › fig5/Fig5C_LBR.xlsx]

## Sheet: Sheet1
Day After PH	WT				Y70A
0	0.0443	0.0434	0.043	0.041	0.0428	0.0369	0.0412	0.0394
1	0.0191	0.019	0.0177	0.0182	0.0175	0.0165	0.019	0.0167
3	0.0255	0.024	0.024	0.0265	0.0183	0.0201	0.0212	0.0215
5	0.037	0.038	0.0422		0.032	0.0306	0.0311
