# Supplementary material for: Protease-mediated PRC1 dissociation promotes H2AK119ub remodeling during stress responses
Source: EMBO J. 2026 Mar 11;45(8):2561–86. doi: 10.1038/s44318-026-00729-9 (PMC13083880; doi:10.1038/s44318-026-00729-9)
Supplement: Supplementary file 7 — Source data Fig. 5 [file 44318_2026_729_MOESM7_ESM.zip › fig5/Fig5E_EdU.xlsx]

## Sheet: Sheet1
72h-PHxEdu	WT				Y70A
	cell	EdU			cell	EdU
1	1341	403	0.300522	1	1585	120	0.0757098
	1891	663	0.350608		1606	118	0.0734745
	2347	647	0.275671		811	63	0.0776819
	111	40	0.36036		143	6	0.041958
	157	45	0.286624		166	9	0.0542169
	111	31	0.279279		162	6	0.037037
2	1471	402	0.273283	2	2275	174	0.0764835
	555	121	0.218018		1780	75	0.0421348
	756	236	0.312169		1680	114	0.0678571
	116	31	0.267241		161	5	0.0310559
	128	30	0.234375		249	9	0.0361446
	128	25	0.195312
