# Supplementary material for: Protease-mediated PRC1 dissociation promotes H2AK119ub remodeling during stress responses
Source: EMBO J. 2026 Mar 11;45(8):2561–86. doi: 10.1038/s44318-026-00729-9 (PMC13083880; doi:10.1038/s44318-026-00729-9)
Supplement: Supplementary file 8 — Source data Fig. 6 [file 44318_2026_729_MOESM8_ESM.zip]

Archive with 7 entries (6 files):
- fig6/
- fig6/6A.tif
- fig6/6C.tif
- fig6/6D.tif
- fig6/6E.tif
- fig6/6F.tif
- fig6/Fig.6B_heatshock.xlsx
