# Supplementary material for: Protease-mediated PRC1 dissociation promotes H2AK119ub remodeling during stress responses
Source: EMBO J. 2026 Mar 11;45(8):2561–86. doi: 10.1038/s44318-026-00729-9 (PMC13083880; doi:10.1038/s44318-026-00729-9)
Supplement: Supplementary file 8 — Source data Fig. 6 [file 44318_2026_729_MOESM8_ESM.zip › fig6/Fig.6B_heatshock.xlsx]

## Sheet: Sheet1
min	WT							Capn3-/-
0	0	0	0	0	0			0	0	0	0
15	0.230769	0.083333	0.068966	0.285714	0.533333			0.142857	0.076923	0.071429	0.137931
30	0.484848	0.473684	0.469388	0.413043	0.395349	0.605263		0.214286	0.428571	0.25	0.571429	0.25	0.333333	0.466667	0.352941	0.176471
60	0.676471	0.678571	0.56	0.766667	0.666667	0.625	0.535714	0.64	0.5	0.3	0.32	0.439024
