# Supplementary material for: Protease-mediated PRC1 dissociation promotes H2AK119ub remodeling during stress responses
Source: EMBO J. 2026 Mar 11;45(8):2561–86. doi: 10.1038/s44318-026-00729-9 (PMC13083880; doi:10.1038/s44318-026-00729-9)
Supplement: Supplementary file 9 — Figure EV2B Source Data [file 44318_2026_729_MOESM9_ESM.zip]

Archive with 21 entries (16 files):
- figEV2B/
- figEV2B/CAPN3--_0h/
- figEV2B/CAPN3--_0h/KO2_0h_6_.tif
- figEV2B/CAPN3--_0h/KO2_0h_6_C001.tif
- figEV2B/CAPN3--_0h/KO2_0h_6_C002.tif
- figEV2B/CAPN3--_0h/KO2_0h_6_C003.tif
- figEV2B/CAPN3--_16h/
- figEV2B/CAPN3--_16h/KO2_16h_2_.tif
- figEV2B/CAPN3--_16h/KO2_16h_2_C001.tif
- figEV2B/CAPN3--_16h/KO2_16h_2_C002.tif
- figEV2B/CAPN3--_16h/KO2_16h_2_C003.tif
- figEV2B/WT_0h/
- figEV2B/WT_0h/WT3_0h_6_.tif
- figEV2B/WT_0h/WT3_0h_6_C001.tif
- figEV2B/WT_0h/WT3_0h_6_C002.tif
- figEV2B/WT_0h/WT3_0h_6_C003.tif
- figEV2B/WT_16h/
- figEV2B/WT_16h/WT2_16h_3_.tif
- figEV2B/WT_16h/WT2_16h_3_C001.tif
- figEV2B/WT_16h/WT2_16h_3_C002.tif
- figEV2B/WT_16h/WT2_16h_3_C003.tif
